# Supplementary material for: Active enhancer positions can be accurately predicted from chromatin marks and collective sequence motif data
Source: BMC Syst Biol. 2013 Dec 13;7(Suppl 6):S16. doi: 10.1186/1752-0509-7-S6-S16 (PMC4029456; doi:10.1186/1752-0509-7-S6-S16)
Supplement: Additional file 3 — Table S3 -- Training set. For the convenience of the reader, all supplementary information can also be obtained from the supplementary website http://bioputer.mimuw.edu.pl/papers/enhancer_prediction. [file 1752-0509-7-S6-S16-S3.zip]

Archive with 1 entries (1 files):
- 1752-0509-7-S6-S16-S3.csv
