# Supplementary material for: Active enhancer positions can be accurately predicted from chromatin marks and collective sequence motif data
Source: BMC Syst Biol. 2013 Dec 13;7(Suppl 6):S16. doi: 10.1186/1752-0509-7-S6-S16 (PMC4029456; doi:10.1186/1752-0509-7-S6-S16)
Supplement: Additional file 3 — Table S3 -- Training set. For the convenience of the reader, all supplementary information can also be obtained from the supplementary website http://bioputer.mimuw.edu.pl/papers/enhancer_prediction. [file 1752-0509-7-S6-S16-S3.zip › 1752-0509-7-S6-S16-S3.csv]

1.239869999999999948e+02	3.799869999999999948e+01	9.348890000000000100e+01	9.351399999999999579e+01	7.519499999999999318e+01	7.519329999999999359e+01	1.079569999999999936e+02	7.519350000000000023e+01	2.424399999999999977e+01	7.530200000000000671e+01	1.287649999999999864e+02	1.473559999999999981e+01	5.564950000000000330e+01	2.424459999999999837e+01	2.424320000000000164e+01	2.424259999999999948e+01	2.424569999999999936e+01	2.424289999999999878e+01	2.425240000000000151e+01	2.424299999999999855e+01	2.424289999999999878e+01	2.424370000000000047e+01	2.425039999999999907e+01	2.424289999999999878e+01	2.424259999999999948e+01	2.424449999999999861e+01	2.424299999999999855e+01	2.424279999999999902e+01	5.564929999999999666e+01	2.424309999999999832e+01	2.425410000000000110e+01	3.798780000000000001e+01	2.424269999999999925e+01	1.474150000000000027e+01	2.424279999999999902e+01	2.424470000000000169e+01	2.424249999999999972e+01	2.424609999999999843e+01	1.473569999999999958e+01	2.424500000000000099e+01	2.424249999999999972e+01	2.424540000000000006e+01	2.424259999999999948e+01	2.425039999999999907e+01	2.424279999999999902e+01	3.800119999999999720e+01	2.424249999999999972e+01	8.674450000000000216e+00	2.424269999999999925e+01	2.424239999999999995e+01
1.572940000000000111e+02	4.781309999999999860e+01	1.180300000000000011e+02	1.180310000000000059e+02	9.480899999999999750e+01	9.480889999999999418e+01	1.365339999999999918e+02	9.480899999999999750e+01	3.043370000000000175e+01	9.480929999999999325e+01	1.638830000000000098e+02	1.847139999999999915e+01	7.006440000000000623e+01	3.045980000000000132e+01	3.043969999999999843e+01	3.045880000000000010e+01	3.057570000000000121e+01	3.057519999999999882e+01	3.070589999999999975e+01	3.057610000000000028e+01	3.044209999999999994e+01	3.044940000000000069e+01	3.053049999999999997e+01	3.057550000000000168e+01	3.057989999999999853e+01	3.045510000000000161e+01	3.050840000000000174e+01	3.066900000000000048e+01	7.022740000000000293e+01	3.054570000000000007e+01	3.067089999999999961e+01	4.784060000000000201e+01	3.046809999999999974e+01	1.847629999999999839e+01	3.043499999999999872e+01	3.052530000000000143e+01	3.043459999999999965e+01	3.050309999999999988e+01	1.847180000000000177e+01	3.052690000000000126e+01	3.057450000000000045e+01	3.043280000000000030e+01	3.045060000000000144e+01	3.052789999999999893e+01	3.057560000000000144e+01	4.780349999999999966e+01	3.048120000000000118e+01	1.086539999999999928e+01	3.045970000000000155e+01	3.043209999999999837e+01
1.563700000000000045e+02	4.748660000000000281e+01	1.173520000000000039e+02	1.173739999999999952e+02	9.426409999999999911e+01	9.426409999999999911e+01	1.357400000000000091e+02	9.426409999999999911e+01	3.026020000000000110e+01	9.432219999999999516e+01	1.629079999999999870e+02	1.836769999999999925e+01	6.966289999999999338e+01	3.027489999999999881e+01	3.026050000000000040e+01	3.026030000000000086e+01	3.026119999999999877e+01	3.026129999999999853e+01	3.027599999999999980e+01	3.026139999999999830e+01	3.026050000000000040e+01	3.026219999999999999e+01	3.028930000000000078e+01	3.026099999999999923e+01	3.026129999999999853e+01	3.026040000000000063e+01	3.026170000000000115e+01	3.026360000000000028e+01	6.966160000000000707e+01	3.026259999999999906e+01	3.027329999999999899e+01	4.748360000000000269e+01	3.026129999999999853e+01	1.838629999999999853e+01	3.026020000000000110e+01	3.028350000000000009e+01	3.026010000000000133e+01	3.026219999999999999e+01	1.836830000000000140e+01	3.026279999999999859e+01	3.026010000000000133e+01	3.026000000000000156e+01	3.026020000000000110e+01	3.026569999999999894e+01	3.026060000000000016e+01	4.749629999999999797e+01	3.026320000000000121e+01	1.079819999999999958e+01	3.026370000000000005e+01	3.026000000000000156e+01
1.424950000000000045e+02	4.343829999999999814e+01	1.071219999999999999e+02	1.071419999999999959e+02	8.609090000000000487e+01	8.609090000000000487e+01	1.238329999999999984e+02	8.609090000000000487e+01	2.768100000000000094e+01	8.610569999999999879e+01	1.482750000000000057e+02	1.681109999999999971e+01	6.365809999999999746e+01	2.769279999999999831e+01	2.768629999999999924e+01	2.768469999999999942e+01	2.768459999999999965e+01	2.768380000000000152e+01	2.776980000000000004e+01	2.768380000000000152e+01	2.769209999999999994e+01	2.769330000000000069e+01	2.774470000000000169e+01	2.768900000000000006e+01	2.769340000000000046e+01	2.769059999999999988e+01	2.769460000000000122e+01	2.768990000000000151e+01	6.366009999999999991e+01	2.770039999999999836e+01	2.796199999999999974e+01	4.345250000000000057e+01	2.768929999999999936e+01	1.682209999999999894e+01	2.768420000000000059e+01	2.770759999999999934e+01	2.768140000000000001e+01	2.771659999999999968e+01	1.681129999999999924e+01	2.770370000000000132e+01	2.768220000000000169e+01	2.768100000000000094e+01	2.768929999999999936e+01	2.772220000000000084e+01	2.769150000000000134e+01	4.347330000000000183e+01	2.768449999999999989e+01	9.888590000000000657e+00	2.768690000000000140e+01	2.768100000000000094e+01
1.387889999999999873e+02	4.237669999999999959e+01	1.044260000000000019e+02	1.043930000000000007e+02	8.391429999999999723e+01	8.391129999999999711e+01	1.206580000000000013e+02	8.391140000000000043e+01	2.699330000000000140e+01	8.391150000000000375e+01	1.443729999999999905e+02	1.639600000000000080e+01	6.206550000000000011e+01	2.699830000000000041e+01	2.699640000000000128e+01	2.700430000000000064e+01	2.700290000000000035e+01	2.699510000000000076e+01	2.702599999999999980e+01	2.699729999999999919e+01	2.700629999999999953e+01	2.700280000000000058e+01	2.703190000000000026e+01	2.699739999999999895e+01	2.700100000000000122e+01	2.699980000000000047e+01	2.700359999999999872e+01	2.700979999999999848e+01	6.205689999999999884e+01	2.701180000000000092e+01	2.704380000000000095e+01	4.236840000000000117e+01	2.699899999999999878e+01	1.640279999999999916e+01	2.699370000000000047e+01	2.700080000000000169e+01	2.699569999999999936e+01	2.699810000000000088e+01	1.641240000000000165e+01	2.700130000000000052e+01	2.699490000000000123e+01	2.699360000000000070e+01	2.700080000000000169e+01	2.701119999999999877e+01	2.699530000000000030e+01	4.239659999999999940e+01	2.700529999999999831e+01	9.646699999999999164e+00	2.700550000000000139e+01	2.699830000000000041e+01
1.341620000000000061e+02	4.106309999999999860e+01	1.009719999999999942e+02	1.009809999999999945e+02	8.118710000000000093e+01	8.118699999999999761e+01	1.166889999999999930e+02	8.118699999999999761e+01	2.613390000000000057e+01	8.118739999999999668e+01	1.394960000000000093e+02	1.587710000000000043e+01	6.015229999999999677e+01	2.615289999999999893e+01	2.613500000000000156e+01	2.613619999999999877e+01	2.613540000000000063e+01	2.613429999999999964e+01	2.621709999999999852e+01	2.613560000000000016e+01	2.613909999999999911e+01	2.626729999999999876e+01	2.615950000000000131e+01	2.613579999999999970e+01	2.613690000000000069e+01	2.613710000000000022e+01	2.613850000000000051e+01	2.613800000000000168e+01	6.005369999999999919e+01	2.613980000000000103e+01	2.617229999999999990e+01	4.098420000000000130e+01	2.613670000000000115e+01	1.595490000000000030e+01	2.613410000000000011e+01	2.613739999999999952e+01	2.613569999999999993e+01	2.614150000000000063e+01	1.587720000000000020e+01	2.613870000000000005e+01	2.613429999999999964e+01	2.613410000000000011e+01	2.613700000000000045e+01	2.614339999999999975e+01	2.613749999999999929e+01	4.097800000000000153e+01	2.613629999999999853e+01	9.342389999999999972e+00	2.613639999999999830e+01	2.613370000000000104e+01
1.628509999999999991e+02	4.940030000000000143e+01	1.221370000000000005e+02	1.221419999999999959e+02	9.811839999999999407e+01	9.807819999999999538e+01	1.412969999999999970e+02	9.807819999999999538e+01	3.147009999999999863e+01	9.808230000000000359e+01	1.697359999999999900e+02	1.909430000000000049e+01	7.247110000000000696e+01	3.149490000000000123e+01	3.146709999999999852e+01	3.147190000000000154e+01	3.162580000000000169e+01	3.149139999999999873e+01	3.175339999999999918e+01	3.151869999999999905e+01	3.147289999999999921e+01	3.146740000000000137e+01	3.156390000000000029e+01	3.148069999999999879e+01	3.149780000000000157e+01	3.147299999999999898e+01	3.148189999999999955e+01	3.149399999999999977e+01	7.246620000000000061e+01	3.148730000000000118e+01	3.162440000000000140e+01	4.940400000000000347e+01	3.147220000000000084e+01	1.910050000000000026e+01	3.146509999999999962e+01	3.148039999999999949e+01	3.146470000000000056e+01	3.148829999999999885e+01	1.910640000000000072e+01	3.148290000000000077e+01	3.151399999999999935e+01	3.146529999999999916e+01	3.147060000000000102e+01	3.150959999999999894e+01	3.147609999999999886e+01	4.947590000000000288e+01	3.147129999999999939e+01	1.124399999999999977e+01	3.147439999999999927e+01	3.146719999999999828e+01
1.591510000000000105e+02	4.830169999999999675e+01	1.194599999999999937e+02	1.194839999999999947e+02	9.589870000000000516e+01	9.589870000000000516e+01	1.381220000000000141e+02	9.589870000000000516e+01	3.077670000000000172e+01	9.595629999999999882e+01	1.658340000000000032e+02	1.867889999999999873e+01	7.087080000000000268e+01	3.078269999999999840e+01	3.077710000000000079e+01	3.078049999999999997e+01	3.079870000000000019e+01	3.079309999999999903e+01	3.079189999999999827e+01	3.077990000000000137e+01	3.078099999999999881e+01	3.087229999999999919e+01	3.082819999999999894e+01	3.078529999999999944e+01	3.079009999999999891e+01	3.078229999999999933e+01	3.077909999999999968e+01	3.077909999999999968e+01	7.086299999999999955e+01	3.079629999999999868e+01	3.084669999999999845e+01	4.837789999999999679e+01	3.077919999999999945e+01	1.868110000000000070e+01	3.077730000000000032e+01	3.078369999999999962e+01	3.078079999999999927e+01	3.082789999999999964e+01	1.867940000000000111e+01	3.078430000000000177e+01	3.077639999999999887e+01	3.095899999999999963e+01	3.077670000000000172e+01	3.080140000000000100e+01	3.078910000000000124e+01	4.833469999999999800e+01	3.077809999999999846e+01	1.100590000000000046e+01	3.078049999999999997e+01	3.077580000000000027e+01
5.051940000000000168e+02	1.500980000000000132e+02	3.746100000000000136e+02	3.746809999999999832e+02	2.997110000000000127e+02	2.996829999999999927e+02	4.350040000000000191e+02	2.996929999999999836e+02	9.507859999999999445e+01	2.996960000000000264e+02	5.306680000000000064e+02	5.749020000000000152e+01	2.205989999999999895e+02	9.510720000000000596e+01	9.509220000000000539e+01	9.510930000000000462e+01	9.523009999999999309e+01	9.523090000000000543e+01	9.540070000000000050e+01	9.523040000000000305e+01	9.513750000000000284e+01	9.511109999999999332e+01	9.522610000000000241e+01	9.522899999999999920e+01	9.526649999999999352e+01	9.510899999999999466e+01	9.517480000000000473e+01	9.533100000000000307e+01	2.206330000000000098e+02	9.520229999999999393e+01	9.537730000000000530e+01	1.501229999999999905e+02	9.512040000000000362e+01	5.752279999999999660e+01	9.508280000000000598e+01	9.538290000000000646e+01	9.509059999999999491e+01	9.516070000000000562e+01	5.749289999999999878e+01	9.518819999999999482e+01	9.522490000000000521e+01	9.508459999999999468e+01	9.510509999999999309e+01	9.523489999999999611e+01	9.522530000000000427e+01	1.499039999999999964e+02	9.513230000000000075e+01	3.374860000000000326e+01	9.511769999999999925e+01	9.508159999999999457e+01
3.488229999999999791e+02	1.039470000000000027e+02	2.592669999999999959e+02	2.592760000000000105e+02	2.076059999999999945e+02	2.075989999999999895e+02	3.008509999999999991e+02	2.075989999999999895e+02	6.602620000000000289e+01	2.076040000000000134e+02	3.658100000000000023e+02	3.995409999999999684e+01	1.529780000000000086e+02	6.603549999999999898e+01	6.602330000000000609e+01	6.602439999999999998e+01	6.602540000000000475e+01	6.602500000000000568e+01	6.604989999999999384e+01	6.602490000000000236e+01	6.602290000000000703e+01	6.604009999999999536e+01	6.606069999999999709e+01	6.602530000000000143e+01	6.602859999999999729e+01	6.602649999999999864e+01	6.602439999999999998e+01	6.602460000000000662e+01	1.529350000000000023e+02	6.602559999999999718e+01	6.608459999999999468e+01	1.039309999999999974e+02	6.602410000000000423e+01	3.997809999999999775e+01	6.602379999999999427e+01	6.602899999999999636e+01	6.602230000000000132e+01	6.603060000000000684e+01	3.995680000000000121e+01	6.602620000000000289e+01	6.602230000000000132e+01	6.603749999999999432e+01	6.602219999999999800e+01	6.604540000000000077e+01	6.602609999999999957e+01	1.039270000000000067e+02	6.602230000000000132e+01	2.341799999999999926e+01	6.602419999999999334e+01	6.602589999999999293e+01
1.526680000000000064e+02	4.653979999999999961e+01	1.146200000000000045e+02	1.146530000000000058e+02	9.208459999999999468e+01	9.208450000000000557e+01	1.325649999999999977e+02	9.208450000000000557e+01	2.957229999999999848e+01	9.208520000000000039e+01	1.590049999999999955e+02	1.795250000000000057e+01	6.806149999999999523e+01	2.959550000000000125e+01	2.957959999999999923e+01	2.957760000000000034e+01	2.957550000000000168e+01	2.957420000000000115e+01	2.964930000000000021e+01	2.957890000000000086e+01	2.958630000000000138e+01	2.958230000000000004e+01	2.962280000000000157e+01	2.958079999999999998e+01	2.958689999999999998e+01	2.958340000000000103e+01	2.958909999999999840e+01	2.958790000000000120e+01	6.806140000000000612e+01	2.958620000000000161e+01	2.966639999999999944e+01	4.642519999999999669e+01	2.958930000000000149e+01	1.803719999999999857e+01	2.957529999999999859e+01	2.958160000000000167e+01	2.957700000000000173e+01	2.958879999999999910e+01	1.795319999999999894e+01	2.958859999999999957e+01	2.957460000000000022e+01	2.957270000000000110e+01	2.958200000000000074e+01	2.960660000000000025e+01	2.957570000000000121e+01	4.641870000000000118e+01	2.958050000000000068e+01	1.055569999999999986e+01	2.958070000000000022e+01	2.957239999999999824e+01
2.748210000000000264e+02	8.226569999999999538e+01	2.047139999999999986e+02	2.047319999999999993e+02	1.640140000000000100e+02	1.640089999999999861e+02	2.373470000000000084e+02	1.640089999999999861e+02	5.227870000000000061e+01	1.640440000000000111e+02	2.877710000000000150e+02	3.165070000000000050e+01	1.209150000000000063e+02	5.228390000000000271e+01	5.227459999999999951e+01	5.227230000000000132e+01	5.245349999999999824e+01	5.231439999999999912e+01	5.260969999999999658e+01	5.231710000000000349e+01	5.227700000000000102e+01	5.230669999999999931e+01	5.231869999999999976e+01	5.228629999999999711e+01	5.227510000000000190e+01	5.227810000000000201e+01	5.228000000000000114e+01	5.228739999999999810e+01	1.209120000000000061e+02	5.228450000000000131e+01	5.233449999999999847e+01	8.222750000000000625e+01	5.227499999999999858e+01	3.167589999999999861e+01	5.227129999999999654e+01	5.227980000000000160e+01	5.226919999999999789e+01	5.229419999999999646e+01	3.166130000000000067e+01	5.228359999999999985e+01	5.229129999999999967e+01	5.252100000000000080e+01	5.227439999999999998e+01	5.234279999999999688e+01	5.228829999999999956e+01	8.224630000000000507e+01	5.227579999999999671e+01	1.856530000000000058e+01	5.228260000000000218e+01	5.226890000000000214e+01
1.378629999999999995e+02	4.206730000000000302e+01	1.037009999999999934e+02	1.037120000000000033e+02	8.336660000000000537e+01	8.336650000000000205e+01	1.198640000000000043e+02	8.336660000000000537e+01	2.682140000000000057e+01	8.343070000000000164e+01	1.433979999999999961e+02	1.629220000000000113e+01	6.165529999999999688e+01	2.682590000000000074e+01	2.682229999999999848e+01	2.682160000000000011e+01	2.682169999999999987e+01	2.682189999999999941e+01	2.682969999999999899e+01	2.682239999999999824e+01	2.682229999999999848e+01	2.682929999999999993e+01	2.683079999999999998e+01	2.682229999999999848e+01	2.682199999999999918e+01	2.682300000000000040e+01	2.682209999999999894e+01	2.682300000000000040e+01	6.165590000000000259e+01	2.682250000000000156e+01	2.682539999999999836e+01	4.205789999999999651e+01	2.682229999999999848e+01	1.639399999999999835e+01	2.682169999999999987e+01	2.682779999999999987e+01	2.682339999999999947e+01	2.682349999999999923e+01	1.629260000000000019e+01	2.682440000000000069e+01	2.682150000000000034e+01	2.682140000000000057e+01	2.682169999999999987e+01	2.682620000000000005e+01	2.682239999999999824e+01	4.205890000000000128e+01	2.682239999999999824e+01	9.584070000000000533e+00	2.682300000000000040e+01	2.682150000000000034e+01
1.498919999999999959e+02	4.562339999999999662e+01	1.125819999999999936e+02	1.125750000000000028e+02	9.044989999999999952e+01	9.044989999999999952e+01	1.301839999999999975e+02	9.045010000000000616e+01	2.905740000000000123e+01	9.045069999999999766e+01	1.560790000000000077e+02	1.764320000000000022e+01	6.687279999999999802e+01	2.905870000000000175e+01	2.905799999999999983e+01	2.908930000000000149e+01	2.905910000000000082e+01	2.905900000000000105e+01	2.907019999999999982e+01	2.906190000000000140e+01	2.905699999999999861e+01	2.905880000000000152e+01	2.907389999999999830e+01	2.905989999999999895e+01	2.906429999999999936e+01	2.906230000000000047e+01	2.905859999999999843e+01	2.906109999999999971e+01	6.686029999999999518e+01	2.906080000000000041e+01	2.907959999999999923e+01	4.558650000000000091e+01	2.905790000000000006e+01	1.774060000000000059e+01	2.905900000000000105e+01	2.905969999999999942e+01	2.905659999999999954e+01	2.907029999999999959e+01	1.764140000000000086e+01	2.906050000000000111e+01	2.905890000000000128e+01	2.907989999999999853e+01	2.905679999999999907e+01	2.911289999999999978e+01	2.905839999999999890e+01	4.558700000000000330e+01	2.905730000000000146e+01	1.037609999999999921e+01	2.905730000000000146e+01	2.905649999999999977e+01
2.581499999999999773e+02	7.735630000000000450e+01	1.924300000000000068e+02	1.924339999999999975e+02	1.542050000000000125e+02	1.542009999999999934e+02	2.230589999999999975e+02	1.542009999999999934e+02	4.918119999999999692e+01	1.544259999999999877e+02	2.702119999999999891e+02	2.987549999999999883e+01	1.137309999999999945e+02	4.923109999999999786e+01	4.922509999999999764e+01	4.933200000000000074e+01	4.918750000000000000e+01	4.917790000000000106e+01	4.938730000000000331e+01	4.918650000000000233e+01	4.932319999999999993e+01	4.918090000000000117e+01	4.942869999999999919e+01	4.921800000000000352e+01	4.935490000000000066e+01	4.937140000000000128e+01	4.934470000000000312e+01	4.934040000000000248e+01	1.137680000000000007e+02	4.933330000000000126e+01	4.960679999999999978e+01	7.745090000000000430e+01	4.923179999999999978e+01	2.981749999999999901e+01	4.918299999999999983e+01	4.922789999999999822e+01	4.918059999999999832e+01	4.935840000000000316e+01	2.978699999999999903e+01	4.936760000000000304e+01	4.918959999999999866e+01	4.918059999999999832e+01	4.931920000000000215e+01	4.939030000000000342e+01	4.921479999999999677e+01	7.753140000000000498e+01	4.921569999999999823e+01	1.747340000000000160e+01	4.925390000000000157e+01	4.917280000000000229e+01
1.230589999999999975e+02	3.772950000000000159e+01	9.278430000000000177e+01	9.282099999999999795e+01	7.464849999999999852e+01	7.464860000000000184e+01	1.071629999999999967e+02	7.464889999999999759e+01	2.407059999999999889e+01	7.465229999999999677e+01	1.277900000000000063e+02	1.463299999999999912e+01	5.525010000000000332e+01	2.408409999999999940e+01	2.412590000000000146e+01	2.421679999999999922e+01	2.407610000000000028e+01	2.407160000000000011e+01	2.430630000000000024e+01	2.407740000000000080e+01	2.422139999999999915e+01	2.408249999999999957e+01	2.424830000000000041e+01	2.410920000000000130e+01	2.421699999999999875e+01	2.423280000000000101e+01	2.422060000000000102e+01	2.421869999999999834e+01	5.549770000000000181e+01	2.422070000000000078e+01	2.418459999999999965e+01	3.791770000000000351e+01	2.411339999999999861e+01	1.464049999999999940e+01	2.408269999999999911e+01	2.411860000000000070e+01	2.407179999999999964e+01	2.421869999999999834e+01	1.463299999999999912e+01	2.422390000000000043e+01	2.408620000000000161e+01	2.407929999999999993e+01	2.421920000000000073e+01	2.426109999999999900e+01	2.410559999999999903e+01	3.802409999999999712e+01	2.410999999999999943e+01	8.617279999999999163e+00	2.410409999999999897e+01	2.407169999999999987e+01
1.480409999999999968e+02	4.507639999999999958e+01	1.112060000000000031e+02	1.112120000000000033e+02	8.936029999999999518e+01	8.936010000000000275e+01	1.285960000000000036e+02	8.936020000000000607e+01	2.885519999999999996e+01	8.936069999999999425e+01	1.541279999999999859e+02	1.743390000000000128e+01	6.606080000000000041e+01	2.871569999999999823e+01	2.871290000000000120e+01	2.871280000000000143e+01	2.871610000000000085e+01	2.871379999999999910e+01	2.872779999999999845e+01	2.871470000000000056e+01	2.871340000000000003e+01	2.871499999999999986e+01	2.871760000000000090e+01	2.871420000000000172e+01	2.871450000000000102e+01	2.871320000000000050e+01	2.871340000000000003e+01	2.871649999999999991e+01	6.605910000000000082e+01	2.871440000000000126e+01	2.872250000000000014e+01	4.504180000000000206e+01	2.871549999999999869e+01	1.744340000000000046e+01	2.871270000000000167e+01	2.871590000000000131e+01	2.871290000000000120e+01	2.871480000000000032e+01	1.743560000000000088e+01	2.871730000000000160e+01	2.871300000000000097e+01	2.871649999999999991e+01	2.871300000000000097e+01	2.871989999999999910e+01	2.871290000000000120e+01	4.503999999999999915e+01	2.871590000000000131e+01	1.025150000000000006e+01	2.871590000000000131e+01	2.871270000000000167e+01
1.230610000000000070e+02	3.772619999999999862e+01	9.279240000000000066e+01	9.279080000000000439e+01	7.464839999999999520e+01	7.464839999999999520e+01	1.071670000000000016e+02	7.464950000000000330e+01	2.407079999999999842e+01	7.469289999999999452e+01	1.277900000000000063e+02	1.463240000000000052e+01	5.525589999999999691e+01	2.407199999999999918e+01	2.407049999999999912e+01	2.407049999999999912e+01	2.407090000000000174e+01	2.407069999999999865e+01	2.407349999999999923e+01	2.407100000000000151e+01	2.407049999999999912e+01	2.407730000000000103e+01	2.407550000000000168e+01	2.407059999999999889e+01	2.407049999999999912e+01	2.407049999999999912e+01	2.407049999999999912e+01	2.407049999999999912e+01	5.524869999999999948e+01	2.407059999999999889e+01	2.407110000000000127e+01	3.771439999999999770e+01	2.407049999999999912e+01	1.468689999999999962e+01	2.407039999999999935e+01	2.407079999999999842e+01	2.407049999999999912e+01	2.407079999999999842e+01	1.463189999999999991e+01	2.407059999999999889e+01	2.407049999999999912e+01	2.407199999999999918e+01	2.407039999999999935e+01	2.407209999999999894e+01	2.407059999999999889e+01	3.771399999999999864e+01	2.407039999999999935e+01	8.614800000000000679e+00	2.407049999999999912e+01	2.407039999999999935e+01
1.276869999999999976e+02	3.907399999999999807e+01	9.623239999999999839e+01	9.623139999999999361e+01	7.737279999999999802e+01	7.737279999999999802e+01	1.111329999999999956e+02	7.737359999999999616e+01	2.493009999999999948e+01	7.745929999999999893e+01	1.326670000000000016e+02	1.515070000000000050e+01	5.725150000000000006e+01	2.493669999999999831e+01	2.493140000000000001e+01	2.493370000000000175e+01	2.493280000000000030e+01	2.493110000000000070e+01	2.494729999999999848e+01	2.493130000000000024e+01	2.493469999999999942e+01	2.493179999999999907e+01	2.495909999999999940e+01	2.493149999999999977e+01	2.493830000000000169e+01	2.493359999999999843e+01	2.494819999999999993e+01	2.493299999999999983e+01	5.725139999999999674e+01	2.493359999999999843e+01	2.504279999999999973e+01	3.908019999999999783e+01	2.493140000000000001e+01	1.515750000000000064e+01	2.493029999999999902e+01	2.493449999999999989e+01	2.493019999999999925e+01	2.494180000000000064e+01	1.515090000000000003e+01	2.493530000000000157e+01	2.493039999999999878e+01	2.493019999999999925e+01	2.493290000000000006e+01	2.498379999999999868e+01	2.493209999999999837e+01	3.909830000000000183e+01	2.493080000000000140e+01	9.031790000000000873e+00	2.493250000000000099e+01	2.493009999999999948e+01
1.933799999999999955e+02	5.834349999999999881e+01	1.446399999999999864e+02	1.446479999999999961e+02	1.160889999999999986e+02	1.160589999999999975e+02	1.674919999999999902e+02	1.160589999999999975e+02	3.713870000000000005e+01	1.160649999999999977e+02	2.019269999999999925e+02	2.252009999999999934e+01	8.569979999999999620e+01	3.714479999999999649e+01	3.714090000000000202e+01	3.713949999999999818e+01	3.713889999999999958e+01	3.713819999999999766e+01	3.715959999999999752e+01	3.713940000000000197e+01	3.713750000000000284e+01	3.714009999999999678e+01	3.715319999999999823e+01	3.713839999999999719e+01	3.713799999999999812e+01	3.713909999999999911e+01	3.713779999999999859e+01	3.713920000000000243e+01	8.567560000000000286e+01	3.713989999999999725e+01	3.714030000000000342e+01	5.833789999999999765e+01	3.713750000000000284e+01	2.252819999999999823e+01	3.713940000000000197e+01	3.715370000000000061e+01	3.713759999999999906e+01	3.713929999999999865e+01	2.251879999999999882e+01	3.714079999999999870e+01	3.713739999999999952e+01	3.739580000000000126e+01	3.713730000000000331e+01	3.714589999999999748e+01	3.713790000000000191e+01	5.839999999999999858e+01	3.713739999999999952e+01	1.322369999999999912e+01	3.713739999999999952e+01	3.713730000000000331e+01
1.110310000000000059e+02	3.430270000000000152e+01	8.393380000000000507e+01	8.392329999999999757e+01	6.777580000000000382e+01	6.756499999999999773e+01	9.684390000000000498e+01	6.756499999999999773e+01	2.183549999999999969e+01	6.756659999999999400e+01	1.151080000000000041e+02	1.328279999999999994e+01	5.006210000000000093e+01	2.185249999999999915e+01	2.188749999999999929e+01	2.198010000000000019e+01	2.184420000000000073e+01	2.183879999999999910e+01	2.200450000000000017e+01	2.184870000000000090e+01	2.198219999999999885e+01	2.184090000000000131e+01	2.199830000000000041e+01	2.188479999999999848e+01	2.198079999999999856e+01	2.198349999999999937e+01	2.198420000000000130e+01	2.198819999999999908e+01	5.017190000000000083e+01	2.199729999999999919e+01	2.199360000000000070e+01	3.435240000000000293e+01	2.188169999999999860e+01	1.328470000000000084e+01	2.184850000000000136e+01	2.189170000000000016e+01	2.183589999999999876e+01	2.201129999999999853e+01	1.337950000000000017e+01	2.199119999999999919e+01	2.185030000000000072e+01	2.188090000000000046e+01	2.198089999999999833e+01	2.199330000000000140e+01	2.187630000000000052e+01	3.442479999999999762e+01	2.188009999999999877e+01	7.829559999999999853e+00	2.187059999999999960e+01	2.198329999999999984e+01
9.715739999999999554e+01	3.030389999999999873e+01	7.369010000000000105e+01	7.368729999999999336e+01	5.939180000000000348e+01	5.939180000000000348e+01	8.493689999999999429e+01	5.939180000000000348e+01	1.925639999999999930e+01	5.939269999999999783e+01	1.004759999999999991e+02	1.172620000000000040e+01	4.403909999999999769e+01	1.925919999999999987e+01	1.926450000000000173e+01	1.925740000000000052e+01	1.926030000000000086e+01	1.925939999999999941e+01	1.928760000000000119e+01	1.926259999999999906e+01	1.925900000000000034e+01	1.926370000000000005e+01	1.927799999999999869e+01	1.926010000000000133e+01	1.926119999999999877e+01	1.926099999999999923e+01	1.925799999999999912e+01	1.925860000000000127e+01	4.403960000000000008e+01	1.926010000000000133e+01	1.926899999999999835e+01	3.013419999999999987e+01	1.925730000000000075e+01	1.172809999999999953e+01	1.926139999999999830e+01	1.926360000000000028e+01	1.925840000000000174e+01	1.926139999999999830e+01	1.172760000000000069e+01	1.926450000000000173e+01	1.925679999999999836e+01	1.925890000000000057e+01	1.925669999999999860e+01	1.926689999999999969e+01	1.925840000000000174e+01	3.012409999999999854e+01	1.925679999999999836e+01	6.918029999999999902e+00	1.925720000000000098e+01	1.925669999999999860e+01
2.840559999999999832e+02	8.498340000000000316e+01	2.115260000000000105e+02	2.115320000000000107e+02	1.694579999999999984e+02	1.694569999999999936e+02	2.452849999999999966e+02	1.694579999999999984e+02	5.398819999999999908e+01	1.694950000000000045e+02	2.975249999999999773e+02	3.278170000000000073e+01	1.249129999999999967e+02	5.400229999999999819e+01	5.399790000000000134e+01	5.399530000000000030e+01	5.399790000000000134e+01	5.399249999999999972e+01	5.404390000000000072e+01	5.399719999999999942e+01	5.404319999999999879e+01	5.400930000000000319e+01	5.404860000000000042e+01	5.400059999999999860e+01	5.401890000000000214e+01	5.400209999999999866e+01	5.400909999999999656e+01	5.400889999999999702e+01	1.249620000000000033e+02	5.401740000000000208e+01	5.407430000000000092e+01	8.519360000000000355e+01	5.399219999999999686e+01	3.271790000000000020e+01	5.399199999999999733e+01	5.406239999999999668e+01	5.399119999999999919e+01	5.402000000000000313e+01	3.268999999999999773e+01	5.401760000000000161e+01	5.399130000000000251e+01	5.399889999999999901e+01	5.400289999999999679e+01	5.402720000000000056e+01	5.399710000000000321e+01	8.503549999999999898e+01	5.399110000000000298e+01	1.919559999999999889e+01	5.399860000000000326e+01	5.398859999999999815e+01
1.267609999999999957e+02	3.881040000000000134e+01	9.551330000000000098e+01	9.552740000000000009e+01	7.682789999999999964e+01	7.682800000000000296e+01	1.103389999999999986e+02	7.682819999999999538e+01	2.490090000000000003e+01	7.682840000000000202e+01	1.316920000000000073e+02	1.504700000000000060e+01	5.686509999999999820e+01	2.476879999999999882e+01	2.476139999999999830e+01	2.480790000000000006e+01	2.476010000000000133e+01	2.476109999999999900e+01	2.489859999999999829e+01	2.476679999999999993e+01	2.476620000000000132e+01	2.477110000000000056e+01	2.485439999999999827e+01	2.476279999999999859e+01	2.483310000000000173e+01	2.476269999999999882e+01	2.476579999999999870e+01	2.476409999999999911e+01	5.685170000000000101e+01	2.476429999999999865e+01	2.477420000000000044e+01	3.882159999999999656e+01	2.476010000000000133e+01	1.508569999999999922e+01	2.475939999999999941e+01	2.475929999999999964e+01	2.475829999999999842e+01	2.476190000000000069e+01	1.504739999999999966e+01	2.476719999999999899e+01	2.475890000000000057e+01	2.475829999999999842e+01	2.476439999999999841e+01	2.481080000000000041e+01	2.477169999999999916e+01	3.881080000000000041e+01	2.475939999999999941e+01	8.860770000000000479e+00	2.475929999999999964e+01	2.475829999999999842e+01
1.239860000000000042e+02	3.802210000000000178e+01	9.347320000000000562e+01	9.347220000000000084e+01	7.519329999999999359e+01	7.519329999999999359e+01	1.079569999999999936e+02	7.519400000000000261e+01	2.424279999999999902e+01	7.519370000000000687e+01	1.287649999999999864e+02	1.473569999999999958e+01	5.565229999999999677e+01	2.425039999999999907e+01	2.424320000000000164e+01	2.424320000000000164e+01	2.424340000000000117e+01	2.424340000000000117e+01	2.425639999999999930e+01	2.424780000000000157e+01	2.424259999999999948e+01	2.426330000000000098e+01	2.425499999999999901e+01	2.424739999999999895e+01	2.424429999999999907e+01	2.424340000000000117e+01	2.424320000000000164e+01	2.424429999999999907e+01	5.564920000000000044e+01	2.424480000000000146e+01	2.424810000000000088e+01	3.800809999999999889e+01	2.424330000000000140e+01	1.476270000000000060e+01	2.424419999999999931e+01	2.424419999999999931e+01	2.424259999999999948e+01	2.424719999999999942e+01	1.473639999999999972e+01	2.424640000000000128e+01	2.424279999999999902e+01	2.426810000000000045e+01	2.424239999999999995e+01	2.425959999999999894e+01	2.424380000000000024e+01	3.798729999999999762e+01	2.424289999999999878e+01	8.679550000000000765e+00	2.424289999999999878e+01	2.424279999999999902e+01
1.674739999999999895e+02	5.077969999999999828e+01	1.255349999999999966e+02	1.255439999999999969e+02	1.008029999999999973e+02	1.008029999999999973e+02	1.452659999999999911e+02	1.008040000000000020e+02	3.232319999999999993e+01	1.008050000000000068e+02	1.746129999999999995e+02	1.961299999999999955e+01	7.447990000000000066e+01	3.232849999999999824e+01	3.232359999999999900e+01	3.232419999999999760e+01	3.233460000000000178e+01	3.233089999999999975e+01	3.235269999999999868e+01	3.233529999999999660e+01	3.232379999999999853e+01	3.233180000000000121e+01	3.233460000000000178e+01	3.232880000000000109e+01	3.232880000000000109e+01	3.232379999999999853e+01	3.233140000000000214e+01	3.233239999999999981e+01	7.446599999999999397e+01	3.232739999999999725e+01	3.233270000000000266e+01	5.075730000000000075e+01	3.232509999999999906e+01	1.975019999999999953e+01	3.232330000000000325e+01	3.232750000000000057e+01	3.232339999999999947e+01	3.232589999999999719e+01	1.961349999999999838e+01	3.232690000000000197e+01	3.232909999999999684e+01	3.232950000000000301e+01	3.232390000000000185e+01	3.233059999999999690e+01	3.236950000000000216e+01	5.074069999999999681e+01	3.232509999999999906e+01	1.152870000000000061e+01	3.232459999999999667e+01	3.232330000000000325e+01
1.202840000000000060e+02	3.692139999999999844e+01	9.074330000000000496e+01	9.075629999999999598e+01	7.301380000000000337e+01	7.301380000000000337e+01	1.047819999999999965e+02	7.301380000000000337e+01	2.355489999999999995e+01	7.301399999999999579e+01	1.248629999999999995e+02	1.432049999999999912e+01	5.404809999999999803e+01	2.357610000000000028e+01	2.360490000000000066e+01	2.369969999999999999e+01	2.369500000000000028e+01	2.362740000000000151e+01	2.388449999999999918e+01	2.361100000000000065e+01	2.369969999999999999e+01	2.355679999999999907e+01	2.373170000000000002e+01	2.362170000000000059e+01	2.370880000000000010e+01	2.370050000000000168e+01	2.370520000000000138e+01	2.370850000000000080e+01	5.405570000000000164e+01	2.371089999999999876e+01	2.387890000000000157e+01	3.701680000000000348e+01	2.360150000000000148e+01	1.434050000000000047e+01	2.356550000000000011e+01	2.359219999999999828e+01	2.355529999999999902e+01	2.371600000000000108e+01	1.442520000000000024e+01	2.371150000000000091e+01	2.357949999999999946e+01	2.355570000000000164e+01	2.369849999999999923e+01	2.373049999999999926e+01	2.363619999999999877e+01	3.710049999999999670e+01	2.359479999999999933e+01	8.433930000000000149e+00	2.359209999999999852e+01	2.369849999999999923e+01
4.237850000000000250e+02	1.259419999999999931e+02	3.146209999999999809e+02	3.146070000000000277e+02	2.517340000000000089e+02	2.517340000000000089e+02	3.651490000000000009e+02	2.517340000000000089e+02	7.996609999999999729e+01	2.518079999999999927e+02	4.448249999999999886e+02	4.835770000000000124e+01	1.853770000000000095e+02	7.999179999999999779e+01	8.010380000000000678e+01	8.001739999999999498e+01	8.004149999999999920e+01	8.000220000000000198e+01	8.030450000000000443e+01	7.996999999999999886e+01	7.996070000000000277e+01	8.008629999999999427e+01	8.019670000000000698e+01	7.998680000000000234e+01	7.997499999999999432e+01	8.010420000000000584e+01	7.997549999999999670e+01	7.998430000000000462e+01	1.853640000000000043e+02	8.002370000000000516e+01	8.012130000000000507e+01	1.259740000000000038e+02	7.996250000000000568e+01	4.838580000000000325e+01	8.010020000000000095e+01	7.998139999999999361e+01	7.995399999999999352e+01	8.023489999999999611e+01	4.837330000000000041e+01	8.010160000000000480e+01	7.995640000000000214e+01	8.003579999999999472e+01	7.995600000000000307e+01	8.012550000000000239e+01	7.999240000000000350e+01	1.261740000000000066e+02	7.995619999999999550e+01	2.851200000000000045e+01	7.995770000000000266e+01	7.994849999999999568e+01
3.793600000000000136e+02	1.129350000000000023e+02	2.819449999999999932e+02	2.819660000000000082e+02	2.256229999999999905e+02	2.255800000000000125e+02	3.270470000000000255e+02	2.255800000000000125e+02	7.169559999999999889e+01	2.257400000000000091e+02	3.980009999999999764e+02	4.337729999999999819e+01	1.661560000000000059e+02	7.180049999999999955e+01	7.170380000000000109e+01	7.171339999999999293e+01	7.172799999999999443e+01	7.171850000000000591e+01	7.192749999999999488e+01	7.173940000000000339e+01	7.170929999999999893e+01	7.184010000000000673e+01	7.215130000000000621e+01	7.172339999999999804e+01	7.185859999999999559e+01	7.170829999999999416e+01	7.174070000000000391e+01	7.174699999999999989e+01	1.661519999999999868e+02	7.172729999999999961e+01	7.215070000000000050e+01	1.129789999999999992e+02	7.171250000000000568e+01	4.340149999999999864e+01	7.169830000000000325e+01	7.172499999999999432e+01	7.170019999999999527e+01	7.171760000000000446e+01	4.337740000000000151e+01	7.172360000000000468e+01	7.171599999999999397e+01	7.169939999999999714e+01	7.170640000000000214e+01	7.179619999999999891e+01	7.172289999999999566e+01	1.129210000000000065e+02	7.171049999999999613e+01	2.559380000000000166e+01	7.171009999999999707e+01	7.169559999999999889e+01
8.235069999999999482e+02	2.432709999999999866e+02	6.093630000000000564e+02	6.094339999999999691e+02	4.871309999999999718e+02	4.871220000000000141e+02	7.080720000000000027e+02	4.871220000000000141e+02	1.542259999999999991e+02	4.873399999999999750e+02	8.662390000000000327e+02	9.328230000000000643e+01	3.583530000000000086e+02	1.542410000000000139e+02	1.542359999999999900e+02	1.544509999999999934e+02	1.542429999999999950e+02	1.542419999999999902e+02	1.543350000000000080e+02	1.542470000000000141e+02	1.543300000000000125e+02	1.542470000000000141e+02	1.543050000000000068e+02	1.543029999999999973e+02	1.542810000000000059e+02	1.543830000000000098e+02	1.543379999999999939e+02	1.543899999999999864e+02	3.583240000000000123e+02	1.544430000000000121e+02	1.543789999999999907e+02	2.433549999999999898e+02	1.543849999999999909e+02	9.338190000000000168e+01	1.542400000000000091e+02	1.543720000000000141e+02	1.544089999999999918e+02	1.545639999999999930e+02	9.319379999999999598e+01	1.543439999999999941e+02	1.542309999999999945e+02	1.542860000000000014e+02	1.542649999999999864e+02	1.545699999999999932e+02	1.542570000000000050e+02	2.431860000000000070e+02	1.543820000000000050e+02	5.459609999999999985e+01	1.543940000000000055e+02	1.542249999999999943e+02
3.090459999999999923e+02	9.230469999999999686e+01	2.299499999999999886e+02	2.299989999999999952e+02	1.841690000000000111e+02	1.841690000000000111e+02	2.667180000000000177e+02	1.841690000000000111e+02	5.862899999999999778e+01	1.843189999999999884e+02	3.238639999999999759e+02	3.558469999999999800e+01	1.357220000000000084e+02	5.872030000000000172e+01	5.878820000000000334e+01	5.870380000000000109e+01	5.863700000000000045e+01	5.863139999999999930e+01	5.909570000000000078e+01	5.863629999999999853e+01	5.867399999999999949e+01	5.864139999999999731e+01	5.904950000000000188e+01	5.865460000000000207e+01	5.868639999999999901e+01	5.880899999999999750e+01	5.867889999999999873e+01	5.867029999999999745e+01	1.357319999999999993e+02	5.869760000000000133e+01	5.906389999999999674e+01	9.235120000000000573e+01	5.864800000000000324e+01	3.569740000000000180e+01	5.877839999999999776e+01	5.866270000000000095e+01	5.877190000000000225e+01	5.885770000000000124e+01	3.549389999999999645e+01	5.879160000000000252e+01	5.863430000000000319e+01	5.863159999999999883e+01	5.864880000000000138e+01	5.884089999999999776e+01	5.865500000000000114e+01	9.258750000000000568e+01	5.863909999999999911e+01	2.083180000000000121e+01	5.864860000000000184e+01	5.862989999999999924e+01
1.785769999999999982e+02	5.412919999999999732e+01	1.337700000000000102e+02	1.337949999999999875e+02	1.073760000000000048e+02	1.073409999999999940e+02	1.547909999999999968e+02	1.073409999999999940e+02	3.438810000000000144e+01	1.073469999999999942e+02	1.863189999999999884e+02	2.085820000000000007e+01	7.927270000000000039e+01	3.442000000000000171e+01	3.439030000000000342e+01	3.439090000000000202e+01	3.443540000000000134e+01	3.439860000000000184e+01	3.447189999999999799e+01	3.439589999999999748e+01	3.439900000000000091e+01	3.440690000000000026e+01	3.442300000000000182e+01	3.439300000000000068e+01	3.439119999999999777e+01	3.439439999999999742e+01	3.439690000000000225e+01	3.439730000000000132e+01	7.927089999999999748e+01	3.439829999999999899e+01	3.440319999999999823e+01	5.408149999999999835e+01	3.439320000000000022e+01	2.086280000000000001e+01	3.438719999999999999e+01	3.438949999999999818e+01	3.438700000000000045e+01	3.439959999999999951e+01	2.085829999999999984e+01	3.439710000000000178e+01	3.438900000000000290e+01	3.441080000000000183e+01	3.439370000000000260e+01	3.441510000000000247e+01	3.439390000000000214e+01	5.401219999999999999e+01	3.439309999999999690e+01	1.225469999999999970e+01	3.439359999999999928e+01	3.438640000000000185e+01
1.452659999999999911e+02	4.424710000000000321e+01	1.091610000000000014e+02	1.091680000000000064e+02	8.772549999999999670e+01	8.772560000000000002e+01	1.262150000000000034e+02	8.772570000000000334e+01	2.819770000000000110e+01	8.773210000000000264e+01	1.512009999999999934e+02	1.712259999999999849e+01	6.485840000000000316e+01	2.819869999999999877e+01	2.819750000000000156e+01	2.820550000000000068e+01	2.820799999999999841e+01	2.820840000000000103e+01	2.822759999999999891e+01	2.821799999999999997e+01	2.819989999999999952e+01	2.820349999999999824e+01	2.823799999999999955e+01	2.820880000000000010e+01	2.831469999999999843e+01	2.819810000000000016e+01	2.820530000000000115e+01	2.821799999999999997e+01	6.485999999999999943e+01	2.820550000000000068e+01	2.823849999999999838e+01	4.429189999999999827e+01	2.820200000000000173e+01	1.715249999999999986e+01	2.819699999999999918e+01	2.824200000000000088e+01	2.819760000000000133e+01	2.820510000000000161e+01	1.712539999999999907e+01	2.820700000000000074e+01	2.820799999999999841e+01	2.837839999999999918e+01	2.819839999999999947e+01	2.825870000000000104e+01	2.821340000000000003e+01	4.422740000000000293e+01	2.820299999999999940e+01	1.007060000000000066e+01	2.820149999999999935e+01	2.819770000000000110e+01
1.341649999999999920e+02	4.097710000000000008e+01	1.010559999999999974e+02	1.010049999999999955e+02	8.118800000000000239e+01	8.118699999999999761e+01	1.166889999999999930e+02	8.118710000000000093e+01	2.613419999999999987e+01	8.119110000000000582e+01	1.394960000000000093e+02	1.587710000000000043e+01	6.005510000000000304e+01	2.613489999999999824e+01	2.613449999999999918e+01	2.613390000000000057e+01	2.613739999999999952e+01	2.613579999999999970e+01	2.615330000000000155e+01	2.613540000000000063e+01	2.613599999999999923e+01	2.613779999999999859e+01	2.614179999999999993e+01	2.613479999999999848e+01	2.613500000000000156e+01	2.613489999999999824e+01	2.613540000000000063e+01	2.613579999999999970e+01	6.005349999999999966e+01	2.613609999999999900e+01	2.614989999999999881e+01	4.097090000000000032e+01	2.613550000000000040e+01	1.599610000000000021e+01	2.613439999999999941e+01	2.613670000000000115e+01	2.613390000000000057e+01	2.613929999999999865e+01	1.587770000000000081e+01	2.613899999999999935e+01	2.613400000000000034e+01	2.613390000000000057e+01	2.613449999999999918e+01	2.614359999999999928e+01	2.613530000000000086e+01	4.100229999999999819e+01	2.613530000000000086e+01	9.342330000000000467e+00	2.613589999999999947e+01	2.613370000000000104e+01
1.193589999999999947e+02	3.663779999999999859e+01	9.006640000000000157e+01	9.007489999999999952e+01	7.246909999999999741e+01	7.246890000000000498e+01	1.039879999999999995e+02	7.246909999999999741e+01	2.338350000000000151e+01	7.247310000000000230e+01	1.238880000000000052e+02	1.421790000000000020e+01	5.364860000000000184e+01	2.339000000000000057e+01	2.338919999999999888e+01	2.338980000000000103e+01	2.338860000000000028e+01	2.338850000000000051e+01	2.341689999999999827e+01	2.339489999999999981e+01	2.343519999999999825e+01	2.338670000000000115e+01	2.341799999999999926e+01	2.339600000000000080e+01	2.342070000000000007e+01	2.339339999999999975e+01	2.341029999999999944e+01	2.340080000000000027e+01	5.365489999999999782e+01	2.340759999999999863e+01	2.343199999999999861e+01	3.675780000000000314e+01	2.338729999999999976e+01	1.423520000000000074e+01	2.338599999999999923e+01	2.339470000000000027e+01	2.338739999999999952e+01	2.341860000000000142e+01	1.421690000000000076e+01	2.340709999999999980e+01	2.338899999999999935e+01	2.339529999999999887e+01	2.339519999999999911e+01	2.343270000000000053e+01	2.339280000000000115e+01	3.669330000000000069e+01	2.338650000000000162e+01	8.427929999999999922e+00	2.338719999999999999e+01	2.338269999999999982e+01
1.193599999999999994e+02	3.666570000000000107e+01	9.007699999999999818e+01	9.008039999999999736e+01	7.246890000000000498e+01	7.246890000000000498e+01	1.039879999999999995e+02	7.246890000000000498e+01	2.338309999999999889e+01	7.248749999999999716e+01	1.238880000000000052e+02	1.421679999999999922e+01	5.371430000000000149e+01	2.338579999999999970e+01	2.338419999999999987e+01	2.338810000000000144e+01	2.338729999999999976e+01	2.338419999999999987e+01	2.342160000000000153e+01	2.339029999999999987e+01	2.338749999999999929e+01	2.340070000000000050e+01	2.339270000000000138e+01	2.339280000000000115e+01	2.338390000000000057e+01	2.340370000000000061e+01	2.338749999999999929e+01	2.338990000000000080e+01	5.364759999999999707e+01	2.339590000000000103e+01	2.339580000000000126e+01	3.666479999999999961e+01	2.338970000000000127e+01	1.428839999999999932e+01	2.338459999999999894e+01	2.338629999999999853e+01	2.338340000000000174e+01	2.340060000000000073e+01	1.421899999999999942e+01	2.338919999999999888e+01	2.338410000000000011e+01	2.338449999999999918e+01	2.338419999999999987e+01	2.347660000000000124e+01	2.338439999999999941e+01	3.669789999999999708e+01	2.338810000000000144e+01	8.372170000000000556e+00	2.339770000000000039e+01	2.338569999999999993e+01
1.452649999999999864e+02	4.453520000000000323e+01	1.091610000000000014e+02	1.091620000000000061e+02	8.773409999999999798e+01	8.772549999999999670e+01	1.262150000000000034e+02	8.772580000000000666e+01	2.819679999999999964e+01	8.772589999999999577e+01	1.512009999999999934e+02	1.712239999999999895e+01	6.486310000000000286e+01	2.820220000000000127e+01	2.819750000000000156e+01	2.820120000000000005e+01	2.819739999999999824e+01	2.819729999999999848e+01	2.820769999999999911e+01	2.819800000000000040e+01	2.819889999999999830e+01	2.825319999999999965e+01	2.821849999999999881e+01	2.819810000000000016e+01	2.819910000000000139e+01	2.819879999999999853e+01	2.819900000000000162e+01	2.819950000000000045e+01	6.485760000000000502e+01	2.820090000000000074e+01	2.821480000000000032e+01	4.424699999999999989e+01	2.819940000000000069e+01	1.716049999999999898e+01	2.819699999999999918e+01	2.821069999999999922e+01	2.819709999999999894e+01	2.820220000000000127e+01	1.712369999999999948e+01	2.819859999999999900e+01	2.819709999999999894e+01	2.819999999999999929e+01	2.819760000000000133e+01	2.820589999999999975e+01	2.819889999999999830e+01	4.423780000000000001e+01	2.819910000000000139e+01	1.009469999999999956e+01	2.819960000000000022e+01	2.819719999999999871e+01
2.044840000000000089e+02	6.163700000000000045e+01	1.528309999999999889e+02	1.528549999999999898e+02	1.225979999999999990e+02	1.225979999999999990e+02	1.770180000000000007e+02	1.225990000000000038e+02	3.920049999999999812e+01	1.226189999999999998e+02	2.136330000000000098e+02	2.376379999999999981e+01	9.048789999999999623e+01	3.921730000000000160e+01	3.920819999999999794e+01	3.920230000000000103e+01	3.920170000000000243e+01	3.920080000000000098e+01	3.921759999999999735e+01	3.920219999999999771e+01	3.920430000000000348e+01	3.920709999999999695e+01	3.926740000000000208e+01	3.920190000000000197e+01	3.920340000000000202e+01	3.920530000000000115e+01	3.920409999999999684e+01	3.920400000000000063e+01	9.048189999999999600e+01	3.920439999999999969e+01	3.925169999999999959e+01	6.159940000000000282e+01	3.920270000000000010e+01	2.380790000000000006e+01	3.920470000000000255e+01	3.920530000000000115e+01	3.920069999999999766e+01	3.920750000000000313e+01	2.377799999999999869e+01	3.920929999999999893e+01	3.920089999999999719e+01	3.920259999999999678e+01	3.920170000000000243e+01	3.921340000000000003e+01	3.920170000000000243e+01	6.163880000000000337e+01	3.920259999999999678e+01	1.395739999999999981e+01	3.920400000000000063e+01	3.920219999999999771e+01
1.517429999999999950e+02	4.613680000000000092e+01	1.139360000000000070e+02	1.139920000000000044e+02	9.153969999999999629e+01	9.153969999999999629e+01	1.317719999999999914e+02	9.154000000000000625e+01	2.940080000000000027e+01	9.154550000000000409e+01	1.580300000000000011e+02	1.784880000000000067e+01	6.770250000000000057e+01	2.940099999999999980e+01	2.940080000000000027e+01	2.940159999999999840e+01	2.941090000000000160e+01	2.942899999999999849e+01	2.942129999999999868e+01	2.941529999999999845e+01	2.940099999999999980e+01	2.940599999999999881e+01	2.940520000000000067e+01	2.943220000000000169e+01	2.943009999999999948e+01	2.940240000000000009e+01	2.940500000000000114e+01	2.948130000000000095e+01	6.766310000000000002e+01	2.942180000000000106e+01	2.944750000000000156e+01	4.612890000000000157e+01	2.943730000000000047e+01	1.787740000000000151e+01	2.940109999999999957e+01	2.965589999999999904e+01	2.940060000000000073e+01	2.944320000000000093e+01	1.784939999999999927e+01	2.945039999999999836e+01	2.940790000000000148e+01	2.940230000000000032e+01	2.940109999999999957e+01	2.944050000000000011e+01	2.941179999999999950e+01	4.612539999999999907e+01	2.946020000000000039e+01	1.050079999999999991e+01	2.944719999999999871e+01	2.940040000000000120e+01
1.295360000000000014e+02	3.965760000000000218e+01	9.758620000000000516e+01	9.762109999999999843e+01	7.848860000000000525e+01	7.846259999999999479e+01	1.127199999999999989e+02	7.846259999999999479e+01	2.527390000000000114e+01	7.846630000000000393e+01	1.346179999999999950e+02	1.535820000000000007e+01	5.805279999999999774e+01	2.531340000000000146e+01	2.528079999999999927e+01	2.528440000000000154e+01	2.536420000000000030e+01	2.531419999999999959e+01	2.545070000000000121e+01	2.529390000000000072e+01	2.529050000000000153e+01	2.528509999999999991e+01	2.544879999999999853e+01	2.528689999999999927e+01	2.530799999999999983e+01	2.528569999999999851e+01	2.531070000000000064e+01	2.529469999999999885e+01	5.805429999999999779e+01	2.529360000000000142e+01	2.545439999999999969e+01	3.977009999999999934e+01	2.528669999999999973e+01	1.536050000000000004e+01	2.527629999999999910e+01	2.527799999999999869e+01	2.527749999999999986e+01	2.530839999999999890e+01	1.535859999999999914e+01	2.528930000000000078e+01	2.528300000000000125e+01	2.534290000000000020e+01	2.528409999999999869e+01	2.538149999999999906e+01	2.530559999999999832e+01	3.965529999999999688e+01	2.528480000000000061e+01	9.038529999999999731e+00	2.528470000000000084e+01	2.527400000000000091e+01
1.693300000000000125e+02	5.130120000000000147e+01	1.269140000000000015e+02	1.269519999999999982e+02	1.018970000000000056e+02	1.018919999999999959e+02	1.468530000000000086e+02	1.018919999999999959e+02	3.266709999999999781e+01	1.021970000000000027e+02	1.765639999999999930e+02	1.982049999999999912e+01	7.526749999999999829e+01	3.267909999999999826e+01	3.267049999999999699e+01	3.266879999999999740e+01	3.275070000000000192e+01	3.270510000000000161e+01	3.282379999999999853e+01	3.268050000000000210e+01	3.267199999999999704e+01	3.267260000000000275e+01	3.270960000000000178e+01	3.267519999999999669e+01	3.267049999999999699e+01	3.267079999999999984e+01	3.267369999999999663e+01	3.267329999999999757e+01	7.526699999999999591e+01	3.268260000000000076e+01	3.268099999999999739e+01	5.132540000000000191e+01	3.266870000000000118e+01	1.982880000000000109e+01	3.266980000000000217e+01	3.266919999999999646e+01	3.266709999999999781e+01	3.269389999999999930e+01	1.982169999999999987e+01	3.268019999999999925e+01	3.267369999999999663e+01	3.266760000000000019e+01	3.267060000000000031e+01	3.267880000000000251e+01	3.269010000000000105e+01	5.131560000000000343e+01	3.266830000000000211e+01	1.164750000000000085e+01	3.266819999999999879e+01	3.266700000000000159e+01
4.191689999999999827e+02	1.246140000000000043e+02	3.112500000000000000e+02	3.112810000000000059e+02	2.490099999999999909e+02	2.490099999999999909e+02	3.611800000000000068e+02	2.490099999999999909e+02	7.908889999999999532e+01	2.493890000000000100e+02	4.399479999999999791e+02	4.783890000000000242e+01	1.833880000000000052e+02	7.912569999999999482e+01	7.910129999999999484e+01	7.912550000000000239e+01	7.933039999999999736e+01	7.924439999999999884e+01	7.941450000000000387e+01	7.926690000000000680e+01	7.911860000000000070e+01	7.911799999999999500e+01	7.926730000000000587e+01	7.925169999999999959e+01	7.925339999999999918e+01	7.912430000000000518e+01	7.919819999999999993e+01	7.934999999999999432e+01	1.836289999999999907e+02	7.922360000000000468e+01	7.931579999999999586e+01	1.247180000000000035e+02	7.913429999999999609e+01	4.787760000000000105e+01	7.909210000000000207e+01	7.920310000000000628e+01	7.909340000000000259e+01	7.918999999999999773e+01	4.786880000000000024e+01	7.920109999999999673e+01	7.924949999999999761e+01	7.909529999999999461e+01	7.911929999999999552e+01	7.932070000000000221e+01	7.923659999999999570e+01	1.246730000000000018e+02	7.914939999999999998e+01	2.808849999999999980e+01	7.913679999999999382e+01	7.909390000000000498e+01
1.165829999999999984e+02	3.585690000000000310e+01	8.800900000000000034e+01	8.801390000000000668e+01	7.083429999999999893e+01	7.083580000000000609e+01	1.016069999999999993e+02	7.083429999999999893e+01	2.286710000000000065e+01	7.084130000000000393e+01	1.209609999999999985e+02	1.390540000000000020e+01	5.244700000000000273e+01	2.292200000000000060e+01	2.286850000000000094e+01	2.286840000000000117e+01	2.287020000000000053e+01	2.286820000000000164e+01	2.289549999999999841e+01	2.286840000000000117e+01	2.287089999999999890e+01	2.287040000000000006e+01	2.311380000000000123e+01	2.286880000000000024e+01	2.289509999999999934e+01	2.287519999999999953e+01	2.288190000000000168e+01	2.287209999999999965e+01	5.244630000000000081e+01	2.287040000000000006e+01	2.302730000000000032e+01	3.583729999999999905e+01	2.287199999999999989e+01	1.392120000000000068e+01	2.286720000000000041e+01	2.287109999999999843e+01	2.286710000000000065e+01	2.286929999999999907e+01	1.390670000000000073e+01	2.287399999999999878e+01	2.286769999999999925e+01	2.286990000000000123e+01	2.286990000000000123e+01	2.289320000000000022e+01	2.286749999999999972e+01	3.589379999999999882e+01	2.286919999999999931e+01	8.191900000000000404e+00	2.287320000000000064e+01	2.286690000000000111e+01
1.739480000000000075e+02	5.286509999999999820e+01	1.303060000000000116e+02	1.303160000000000025e+02	1.046569999999999965e+02	1.046170000000000044e+02	1.508220000000000027e+02	1.046170000000000044e+02	3.354959999999999809e+01	1.046179999999999950e+02	1.814420000000000073e+02	2.033930000000000149e+01	7.726900000000000546e+01	3.353560000000000230e+01	3.352810000000000201e+01	3.353289999999999793e+01	3.354039999999999822e+01	3.352870000000000061e+01	3.356889999999999930e+01	3.353090000000000259e+01	3.353020000000000067e+01	3.353220000000000312e+01	3.355449999999999733e+01	3.352839999999999776e+01	3.352949999999999875e+01	3.353000000000000114e+01	3.353040000000000020e+01	3.353119999999999834e+01	7.726860000000000639e+01	3.353190000000000026e+01	3.354560000000000031e+01	5.270850000000000080e+01	3.353009999999999735e+01	2.037239999999999895e+01	3.352709999999999724e+01	3.354419999999999646e+01	3.352689999999999770e+01	3.353220000000000312e+01	2.034049999999999869e+01	3.353009999999999735e+01	3.352879999999999683e+01	3.352709999999999724e+01	3.352790000000000248e+01	3.354270000000000351e+01	3.352859999999999729e+01	5.265570000000000306e+01	3.352949999999999875e+01	1.195410000000000039e+01	3.353320000000000078e+01	3.352680000000000149e+01
2.202160000000000082e+02	6.623120000000000118e+01	1.644430000000000121e+02	1.644550000000000125e+02	1.318779999999999859e+02	1.318609999999999900e+02	1.905130000000000052e+02	1.318609999999999900e+02	4.212369999999999948e+01	1.318799999999999955e+02	2.302160000000000082e+02	2.552919999999999945e+01	9.729130000000000678e+01	4.214000000000000057e+01	4.212539999999999907e+01	4.221020000000000039e+01	4.218560000000000088e+01	4.215919999999999845e+01	4.216989999999999839e+01	4.216700000000000159e+01	4.212919999999999732e+01	4.212810000000000343e+01	4.220369999999999777e+01	4.215429999999999922e+01	4.215120000000000289e+01	4.213100000000000023e+01	4.213309999999999889e+01	4.213790000000000191e+01	9.728749999999999432e+01	4.214459999999999695e+01	4.230140000000000100e+01	6.623470000000000368e+01	4.213609999999999900e+01	2.555539999999999878e+01	4.212429999999999808e+01	4.217549999999999955e+01	4.212389999999999901e+01	4.214119999999999777e+01	2.554380000000000095e+01	4.213680000000000092e+01	4.212910000000000110e+01	4.212579999999999814e+01	4.212610000000000099e+01	4.226489999999999725e+01	4.216029999999999944e+01	6.624880000000000280e+01	4.213250000000000028e+01	1.504410000000000025e+01	4.213389999999999702e+01	4.212819999999999965e+01
2.664759999999999991e+02	7.986730000000000018e+01	1.985370000000000061e+02	1.985569999999999879e+02	1.591810000000000116e+02	1.591049999999999898e+02	2.302030000000000030e+02	1.591049999999999898e+02	5.071999999999999886e+01	1.591119999999999948e+02	2.790029999999999859e+02	3.071649999999999991e+01	1.173280000000000030e+02	5.072350000000000136e+01	5.072050000000000125e+01	5.072249999999999659e+01	5.073010000000000019e+01	5.072590000000000288e+01	5.074360000000000070e+01	5.073420000000000130e+01	5.072070000000000078e+01	5.072919999999999874e+01	5.072930000000000206e+01	5.073570000000000135e+01	5.072160000000000224e+01	5.072189999999999799e+01	5.072399999999999665e+01	5.073590000000000089e+01	1.173100000000000023e+02	5.073100000000000165e+01	5.073599999999999710e+01	7.980660000000000309e+01	5.072930000000000206e+01	3.074530000000000030e+01	5.072019999999999840e+01	5.072789999999999822e+01	5.072039999999999793e+01	5.072599999999999909e+01	3.071950000000000003e+01	5.072509999999999764e+01	5.072339999999999804e+01	5.072129999999999939e+01	5.072019999999999840e+01	5.076279999999999859e+01	5.072590000000000288e+01	7.977580000000000382e+01	5.073239999999999839e+01	1.802149999999999963e+01	5.072999999999999687e+01	5.071999999999999886e+01
2.646250000000000000e+02	7.929219999999999402e+01	1.971790000000000020e+02	1.971999999999999886e+02	1.580159999999999911e+02	1.580149999999999864e+02	2.286150000000000091e+02	1.580149999999999864e+02	5.037789999999999679e+01	1.580200000000000102e+02	2.770400000000000205e+02	3.050900000000000034e+01	1.165109999999999957e+02	5.043480000000000274e+01	5.038569999999999993e+01	5.038439999999999941e+01	5.039509999999999934e+01	5.038239999999999696e+01	5.051850000000000307e+01	5.039189999999999969e+01	5.039430000000000121e+01	5.039710000000000178e+01	5.059779999999999944e+01	5.039320000000000022e+01	5.042249999999999943e+01	5.038859999999999673e+01	5.040890000000000271e+01	5.039869999999999806e+01	1.165160000000000053e+02	5.040529999999999688e+01	5.065030000000000143e+01	7.936539999999999395e+01	5.039840000000000231e+01	3.061479999999999890e+01	5.038100000000000023e+01	5.039289999999999736e+01	5.037839999999999918e+01	5.042069999999999652e+01	3.050979999999999848e+01	5.040740000000000265e+01	5.038150000000000261e+01	5.038430000000000319e+01	5.038889999999999958e+01	5.048149999999999693e+01	5.038660000000000139e+01	7.928180000000000405e+01	5.038859999999999673e+01	1.797589999999999932e+01	5.038880000000000337e+01	5.037630000000000052e+01
1.276869999999999976e+02	3.909259999999999735e+01	9.620950000000000557e+01	9.620449999999999591e+01	7.737309999999999377e+01	7.737279999999999802e+01	1.111320000000000050e+02	7.737279999999999802e+01	2.493009999999999948e+01	7.737569999999999482e+01	1.326670000000000016e+02	1.515070000000000050e+01	5.725269999999999726e+01	2.493880000000000052e+01	2.493049999999999855e+01	2.493039999999999878e+01	2.493619999999999948e+01	2.493570000000000064e+01	2.494000000000000128e+01	2.493400000000000105e+01	2.493029999999999902e+01	2.493680000000000163e+01	2.495469999999999899e+01	2.493159999999999954e+01	2.493059999999999832e+01	2.493090000000000117e+01	2.493080000000000140e+01	2.493049999999999855e+01	5.725050000000000239e+01	2.493090000000000117e+01	2.494089999999999918e+01	3.907659999999999911e+01	2.493049999999999855e+01	1.515729999999999933e+01	2.493019999999999925e+01	2.493250000000000099e+01	2.493009999999999948e+01	2.493110000000000070e+01	1.515099999999999980e+01	2.493140000000000001e+01	2.493029999999999902e+01	2.493100000000000094e+01	2.493019999999999925e+01	2.493880000000000052e+01	2.493319999999999936e+01	3.907540000000000191e+01	2.493019999999999925e+01	8.996069999999999567e+00	2.493110000000000070e+01	2.493009999999999948e+01
1.646959999999999980e+02	4.997449999999999903e+01	1.234959999999999951e+02	1.235169999999999959e+02	9.922929999999999495e+01	9.916800000000000637e+01	1.428839999999999861e+02	9.916840000000000543e+01	3.181409999999999982e+01	9.916840000000000543e+01	1.716870000000000118e+02	1.930180000000000007e+01	7.326500000000000057e+01	3.182140000000000057e+01	3.181690000000000040e+01	3.184319999999999951e+01	3.181889999999999930e+01	3.182389999999999830e+01	3.189639999999999986e+01	3.186410000000000053e+01	3.182550000000000168e+01	3.182039999999999935e+01	3.185999999999999943e+01	3.192340000000000089e+01	3.182659999999999911e+01	3.188879999999999981e+01	3.184280000000000044e+01	3.187849999999999895e+01	7.326999999999999602e+01	3.188129999999999953e+01	3.194079999999999941e+01	4.998760000000000048e+01	3.183780000000000143e+01	1.934260000000000090e+01	3.182349999999999923e+01	3.184149999999999991e+01	3.180829999999999913e+01	3.203419999999999845e+01	1.930219999999999914e+01	3.189819999999999922e+01	3.181340000000000146e+01	3.185269999999999868e+01	3.182039999999999935e+01	3.194539999999999935e+01	3.184809999999999874e+01	5.002380000000000138e+01	3.182000000000000028e+01	1.134520000000000017e+01	3.186410000000000053e+01	3.180750000000000099e+01
1.064050000000000011e+02	3.286290000000000333e+01	8.050679999999999836e+01	8.051109999999999900e+01	6.484059999999999491e+01	6.484059999999999491e+01	9.287489999999999668e+01	6.484059999999999491e+01	2.097569999999999979e+01	6.484180000000000632e+01	1.102309999999999945e+02	1.276389999999999958e+01	4.805340000000000344e+01	2.098539999999999850e+01	2.098339999999999961e+01	2.099569999999999936e+01	2.107019999999999982e+01	2.101640000000000086e+01	2.119359999999999999e+01	2.099149999999999849e+01	2.097800000000000153e+01	2.102580000000000027e+01	2.111120000000000019e+01	2.097950000000000159e+01	2.098489999999999966e+01	2.098019999999999996e+01	2.097909999999999897e+01	2.098160000000000025e+01	4.804379999999999740e+01	2.098000000000000043e+01	2.099869999999999948e+01	3.285029999999999717e+01	2.097739999999999938e+01	1.277689999999999948e+01	2.098000000000000043e+01	2.097909999999999897e+01	2.097569999999999979e+01	2.098150000000000048e+01	1.276459999999999972e+01	2.098369999999999891e+01	2.098389999999999844e+01	2.097579999999999956e+01	2.097670000000000101e+01	2.100690000000000168e+01	2.099470000000000169e+01	3.284369999999999834e+01	2.097729999999999961e+01	7.547990000000000421e+00	2.097729999999999961e+01	2.097579999999999956e+01
2.479809999999999945e+02	7.442000000000000171e+01	1.849480000000000075e+02	1.849379999999999882e+02	1.482069999999999936e+02	1.482069999999999936e+02	2.143269999999999982e+02	1.482069999999999936e+02	4.728130000000000166e+01	1.482100000000000080e+02	2.594809999999999945e+02	2.864110000000000156e+01	1.093040000000000020e+02	4.734120000000000061e+01	4.738790000000000191e+01	4.778450000000000131e+01	4.731700000000000017e+01	4.730369999999999919e+01	4.763009999999999877e+01	4.730019999999999669e+01	4.764580000000000126e+01	4.735620000000000118e+01	4.767479999999999762e+01	4.740599999999999881e+01	4.763580000000000325e+01	4.771300000000000097e+01	4.768220000000000169e+01	4.770490000000000208e+01	1.097039999999999935e+02	4.776359999999999673e+01	4.772059999999999746e+01	7.478419999999999845e+01	4.751189999999999714e+01	2.867180000000000106e+01	4.730519999999999925e+01	4.738940000000000197e+01	4.730129999999999768e+01	4.782710000000000150e+01	2.864219999999999899e+01	4.763139999999999930e+01	4.731130000000000280e+01	4.728329999999999700e+01	4.760549999999999926e+01	4.789240000000000208e+01	4.736330000000000240e+01	7.496299999999999386e+01	4.750319999999999965e+01	1.680519999999999925e+01	4.748859999999999815e+01	4.728159999999999741e+01
2.461239999999999952e+02	7.390609999999999502e+01	1.835440000000000111e+02	1.835449999999999875e+02	1.471169999999999902e+02	1.471169999999999902e+02	2.127390000000000043e+02	1.471169999999999902e+02	4.693730000000000047e+01	1.471239999999999952e+02	2.575299999999999727e+02	2.843530000000000157e+01	1.084980000000000047e+02	4.695439999999999969e+01	4.694169999999999732e+01	4.694469999999999743e+01	4.694800000000000040e+01	4.694740000000000180e+01	4.696529999999999916e+01	4.694819999999999993e+01	4.694279999999999831e+01	4.698919999999999675e+01	4.697299999999999898e+01	4.694830000000000325e+01	4.695430000000000348e+01	4.694339999999999691e+01	4.694369999999999976e+01	4.695490000000000208e+01	1.084980000000000047e+02	4.695159999999999911e+01	4.706069999999999709e+01	7.388509999999999422e+01	4.694879999999999853e+01	2.853249999999999886e+01	4.694080000000000297e+01	4.702120000000000033e+01	4.699730000000000274e+01	4.695230000000000103e+01	2.843680000000000163e+01	4.695000000000000284e+01	4.693979999999999819e+01	4.693959999999999866e+01	4.693880000000000052e+01	4.696999999999999886e+01	4.694239999999999924e+01	7.388609999999999900e+01	4.695000000000000284e+01	1.668400000000000105e+01	4.695080000000000098e+01	4.694279999999999831e+01
1.554490000000000123e+02	4.722220000000000084e+01	1.166800000000000068e+02	1.166949999999999932e+02	9.371959999999999980e+01	9.371920000000000073e+01	1.349459999999999980e+02	9.372029999999999461e+01	3.008889999999999887e+01	9.372419999999999618e+01	1.619319999999999879e+02	1.826389999999999958e+01	6.932099999999999795e+01	3.008980000000000032e+01	3.008999999999999986e+01	3.009080000000000155e+01	3.009219999999999828e+01	3.009270000000000067e+01	3.011449999999999960e+01	3.009479999999999933e+01	3.008879999999999910e+01	3.009690000000000154e+01	3.011909999999999954e+01	3.009219999999999828e+01	3.009240000000000137e+01	3.009029999999999916e+01	3.009029999999999916e+01	3.009110000000000085e+01	6.926220000000000709e+01	3.009029999999999916e+01	3.009799999999999898e+01	4.722619999999999862e+01	3.008909999999999840e+01	1.828969999999999985e+01	3.008940000000000126e+01	3.009169999999999945e+01	3.009019999999999939e+01	3.009169999999999945e+01	1.826579999999999870e+01	3.009420000000000073e+01	3.008869999999999933e+01	3.009179999999999922e+01	3.008820000000000050e+01	3.010719999999999885e+01	3.009789999999999921e+01	4.722409999999999997e+01	3.008879999999999910e+01	1.076210000000000022e+01	3.008999999999999986e+01	3.008820000000000050e+01
2.701759999999999877e+02	8.089029999999999632e+01	2.012649999999999864e+02	2.012779999999999916e+02	1.612909999999999968e+02	1.612839999999999918e+02	2.333779999999999859e+02	1.612849999999999966e+02	5.140899999999999892e+01	1.613029999999999973e+02	2.828929999999999723e+02	3.131759999999999877e+01	1.190139999999999958e+02	5.141479999999999961e+01	5.140919999999999845e+01	5.140849999999999653e+01	5.143169999999999931e+01	5.142309999999999803e+01	5.156640000000000157e+01	5.143489999999999895e+01	5.141149999999999665e+01	5.142799999999999727e+01	5.144250000000000256e+01	5.142069999999999652e+01	5.144239999999999924e+01	5.140939999999999799e+01	5.141499999999999915e+01	5.142649999999999721e+01	1.189069999999999965e+02	5.141649999999999920e+01	5.145069999999999766e+01	8.093710000000000093e+01	5.141089999999999804e+01	3.122220000000000084e+01	5.140870000000000317e+01	5.143079999999999785e+01	5.140809999999999746e+01	5.141310000000000002e+01	3.113489999999999824e+01	5.141870000000000118e+01	5.141929999999999978e+01	5.166360000000000241e+01	5.140910000000000224e+01	5.142150000000000176e+01	5.141590000000000060e+01	8.085590000000000543e+01	5.141120000000000090e+01	1.831660000000000110e+01	5.141040000000000276e+01	5.141340000000000288e+01
1.869379999999999882e+02	5.645609999999999928e+01	1.398770000000000095e+02	1.399079999999999870e+02	1.122480000000000047e+02	1.122450000000000045e+02	1.619360000000000070e+02	1.122450000000000045e+02	3.593500000000000227e+01	1.122530000000000001e+02	1.950989999999999895e+02	2.179210000000000136e+01	8.288060000000000116e+01	3.594409999999999883e+01	3.594509999999999650e+01	3.594389999999999930e+01	3.595810000000000173e+01	3.594859999999999900e+01	3.608449999999999847e+01	3.596110000000000184e+01	3.594769999999999754e+01	3.606569999999999965e+01	3.596829999999999927e+01	3.598029999999999973e+01	3.597939999999999827e+01	3.595739999999999981e+01	3.594930000000000092e+01	3.598740000000000094e+01	8.287500000000000000e+01	3.598570000000000135e+01	3.600209999999999866e+01	5.647679999999999723e+01	3.598429999999999751e+01	2.179710000000000036e+01	3.594319999999999737e+01	3.602009999999999934e+01	3.594219999999999970e+01	3.609799999999999898e+01	2.179329999999999856e+01	3.604039999999999822e+01	3.593730000000000047e+01	3.593560000000000088e+01	3.594250000000000256e+01	3.605700000000000216e+01	3.595660000000000167e+01	5.650399999999999778e+01	3.598599999999999710e+01	1.280219999999999914e+01	3.599569999999999936e+01	3.593399999999999750e+01
1.128859999999999957e+02	3.473259999999999792e+01	8.529149999999999920e+01	8.532689999999999486e+01	6.865470000000000539e+01	6.865470000000000539e+01	9.843149999999999977e+01	6.865479999999999450e+01	2.219549999999999912e+01	6.872690000000000055e+01	1.170589999999999975e+02	1.349039999999999928e+01	5.087780000000000058e+01	2.218809999999999860e+01	2.218669999999999831e+01	2.218240000000000123e+01	2.218339999999999890e+01	2.218619999999999948e+01	2.228790000000000049e+01	2.218779999999999930e+01	2.218720000000000070e+01	2.217999999999999972e+01	2.224800000000000111e+01	2.219739999999999824e+01	2.218540000000000134e+01	2.220039999999999836e+01	2.218629999999999924e+01	2.219679999999999964e+01	5.084859999999999758e+01	2.219209999999999994e+01	2.220779999999999887e+01	3.473919999999999675e+01	2.218410000000000082e+01	1.349360000000000070e+01	2.219259999999999877e+01	2.227850000000000108e+01	2.217920000000000158e+01	2.224769999999999825e+01	1.349140000000000050e+01	2.223379999999999868e+01	2.218299999999999983e+01	2.218149999999999977e+01	2.218550000000000111e+01	2.223920000000000030e+01	2.218639999999999901e+01	3.484729999999999706e+01	2.218209999999999837e+01	7.947250000000000369e+00	2.218349999999999866e+01	2.218019999999999925e+01
1.489670000000000130e+02	4.532549999999999812e+01	1.118949999999999960e+02	1.119080000000000013e+02	8.990500000000000114e+01	8.990500000000000114e+01	1.293899999999999864e+02	8.990529999999999688e+01	2.888769999999999882e+01	8.990649999999999409e+01	1.551030000000000086e+02	1.753770000000000095e+01	6.646160000000000423e+01	2.888680000000000092e+01	2.888540000000000063e+01	2.888680000000000092e+01	2.888670000000000115e+01	2.888759999999999906e+01	2.889949999999999974e+01	2.888889999999999958e+01	2.888510000000000133e+01	2.889320000000000022e+01	2.889110000000000156e+01	2.888909999999999911e+01	2.888520000000000110e+01	2.888569999999999993e+01	2.888560000000000016e+01	2.888710000000000022e+01	6.646040000000000703e+01	2.888680000000000092e+01	2.889209999999999923e+01	4.532130000000000081e+01	2.888560000000000016e+01	1.755870000000000175e+01	2.888520000000000110e+01	2.888889999999999958e+01	2.888469999999999871e+01	2.888830000000000098e+01	1.754040000000000177e+01	2.888739999999999952e+01	2.888489999999999824e+01	2.888909999999999911e+01	2.888479999999999848e+01	2.889839999999999876e+01	2.888629999999999853e+01	4.531230000000000047e+01	2.888500000000000156e+01	1.031789999999999985e+01	2.888629999999999853e+01	2.888530000000000086e+01
1.008550000000000040e+02	3.122220000000000084e+01	7.641970000000000596e+01	7.643649999999999523e+01	6.157130000000000081e+01	6.157130000000000081e+01	8.811209999999999809e+01	6.157130000000000081e+01	1.994419999999999860e+01	6.157359999999999900e+01	1.043780000000000001e+02	1.214310000000000045e+01	4.564159999999999684e+01	1.995570000000000022e+01	2.000430000000000064e+01	2.009489999999999910e+01	1.994839999999999947e+01	1.995200000000000173e+01	2.011909999999999954e+01	1.995749999999999957e+01	2.009090000000000131e+01	1.994760000000000133e+01	2.009019999999999939e+01	1.999960000000000093e+01	2.009850000000000136e+01	2.014110000000000156e+01	2.010269999999999868e+01	2.010379999999999967e+01	4.564330000000000354e+01	2.009809999999999874e+01	2.014130000000000109e+01	3.131550000000000011e+01	1.998999999999999844e+01	1.214320000000000022e+01	1.997289999999999921e+01	1.995889999999999986e+01	1.994529999999999959e+01	2.020899999999999963e+01	1.214189999999999969e+01	2.017520000000000024e+01	1.995710000000000051e+01	1.995250000000000057e+01	2.008920000000000172e+01	2.016789999999999949e+01	1.998770000000000024e+01	3.141420000000000101e+01	1.998450000000000060e+01	7.160519999999999996e+00	1.997749999999999915e+01	1.994409999999999883e+01
1.221340000000000003e+02	3.746889999999999787e+01	9.210529999999999973e+01	9.211260000000000048e+01	7.410590000000000543e+01	7.410349999999999682e+01	1.063700000000000045e+02	7.410360000000000014e+01	2.389880000000000138e+01	7.410410000000000252e+01	1.268139999999999930e+02	1.452810000000000024e+01	5.484879999999999711e+01	2.390249999999999986e+01	2.390099999999999980e+01	2.389979999999999905e+01	2.390109999999999957e+01	2.390030000000000143e+01	2.398039999999999949e+01	2.390289999999999893e+01	2.390360000000000085e+01	2.389910000000000068e+01	2.391700000000000159e+01	2.390220000000000056e+01	2.390139999999999887e+01	2.390390000000000015e+01	2.390360000000000085e+01	2.390309999999999846e+01	5.486650000000000205e+01	2.390549999999999997e+01	2.390780000000000172e+01	3.745250000000000057e+01	2.390180000000000149e+01	1.453700000000000081e+01	2.390060000000000073e+01	2.392389999999999972e+01	2.389890000000000114e+01	2.392139999999999844e+01	1.453079999999999927e+01	2.391410000000000124e+01	2.389949999999999974e+01	2.389890000000000114e+01	2.390200000000000102e+01	2.392739999999999867e+01	2.390340000000000131e+01	3.745850000000000080e+01	2.390109999999999957e+01	8.611190000000000566e+00	2.390459999999999852e+01	2.390090000000000003e+01
2.525970000000000084e+02	7.577800000000000580e+01	1.883329999999999984e+02	1.883569999999999993e+02	1.509379999999999882e+02	1.509310000000000116e+02	2.182959999999999923e+02	1.509310000000000116e+02	4.814099999999999824e+01	1.509410000000000025e+02	2.643589999999999804e+02	2.916000000000000014e+01	1.113040000000000020e+02	4.817929999999999779e+01	4.814500000000000313e+01	4.814659999999999940e+01	4.815180000000000149e+01	4.814970000000000283e+01	4.818509999999999849e+01	4.815639999999999787e+01	4.815520000000000067e+01	4.815039999999999765e+01	4.820139999999999958e+01	4.815140000000000242e+01	4.815709999999999980e+01	4.814809999999999945e+01	4.816770000000000351e+01	4.816299999999999670e+01	1.113059999999999974e+02	4.815579999999999927e+01	4.818959999999999866e+01	7.582269999999999754e+01	4.814560000000000173e+01	2.917709999999999937e+01	4.814150000000000063e+01	4.815820000000000078e+01	4.814180000000000348e+01	4.815400000000000347e+01	2.916100000000000136e+01	4.815619999999999834e+01	4.814970000000000283e+01	4.814330000000000354e+01	4.815140000000000242e+01	4.819290000000000163e+01	4.814710000000000178e+01	7.574790000000000134e+01	4.814529999999999887e+01	1.715009999999999835e+01	4.814800000000000324e+01	4.814189999999999969e+01
3.173650000000000091e+02	9.475239999999999441e+01	2.361479999999999961e+02	2.360869999999999891e+02	1.890730000000000075e+02	1.890730000000000075e+02	2.738639999999999759e+02	1.890740000000000123e+02	6.017730000000000246e+01	1.890749999999999886e+02	3.326429999999999723e+02	3.642450000000000188e+01	1.393300000000000125e+02	6.018959999999999866e+01	6.019129999999999825e+01	6.020519999999999783e+01	6.018939999999999912e+01	6.018829999999999814e+01	6.022939999999999827e+01	6.018990000000000151e+01	6.017799999999999727e+01	6.018119999999999692e+01	6.036160000000000281e+01	6.018500000000000227e+01	6.026050000000000040e+01	6.018509999999999849e+01	6.018280000000000030e+01	6.018930000000000291e+01	1.393269999999999982e+02	6.018410000000000082e+01	6.023179999999999978e+01	9.473069999999999879e+01	6.017909999999999826e+01	3.659270000000000067e+01	6.018489999999999895e+01	6.019019999999999726e+01	6.017629999999999768e+01	6.018469999999999942e+01	3.642790000000000106e+01	6.019330000000000069e+01	6.018249999999999744e+01	6.018280000000000030e+01	6.017750000000000199e+01	6.024790000000000134e+01	6.019310000000000116e+01	9.471829999999999927e+01	6.017840000000000344e+01	2.136580000000000013e+01	6.018039999999999878e+01	6.017699999999999960e+01
2.785029999999999859e+02	8.346460000000000434e+01	2.074000000000000057e+02	2.074190000000000111e+02	1.661939999999999884e+02	1.661879999999999882e+02	2.405219999999999914e+02	1.661879999999999882e+02	5.295499999999999829e+01	1.662199999999999989e+02	2.916730000000000018e+02	3.206550000000000011e+01	1.225100000000000051e+02	5.303439999999999799e+01	5.305700000000000216e+01	5.325010000000000332e+01	5.297039999999999793e+01	5.296039999999999992e+01	5.328399999999999892e+01	5.297749999999999915e+01	5.325650000000000261e+01	5.297249999999999659e+01	5.340809999999999746e+01	5.303920000000000101e+01	5.327909999999999968e+01	5.325090000000000146e+01	5.327309999999999945e+01	5.326859999999999928e+01	1.225300000000000011e+02	5.326489999999999725e+01	5.342710000000000292e+01	8.350090000000000146e+01	5.304930000000000234e+01	3.209530000000000172e+01	5.297489999999999810e+01	5.302360000000000184e+01	5.295589999999999975e+01	5.325070000000000192e+01	3.206680000000000064e+01	5.325679999999999836e+01	5.298469999999999658e+01	5.295570000000000022e+01	5.325220000000000198e+01	5.327770000000000294e+01	5.302530000000000143e+01	8.398080000000000211e+01	5.304200000000000159e+01	1.883030000000000115e+01	5.302720000000000056e+01	5.295550000000000068e+01
1.267609999999999957e+02	3.884790000000000276e+01	9.552580000000000382e+01	9.553629999999999711e+01	7.682789999999999964e+01	7.682789999999999964e+01	1.103389999999999986e+02	7.682800000000000296e+01	2.475819999999999865e+01	7.684319999999999595e+01	1.316920000000000073e+02	1.504690000000000083e+01	5.685060000000000002e+01	2.476419999999999888e+01	2.475900000000000034e+01	2.476030000000000086e+01	2.476139999999999830e+01	2.476099999999999923e+01	2.478049999999999997e+01	2.476310000000000144e+01	2.475959999999999894e+01	2.488510000000000133e+01	2.477850000000000108e+01	2.476089999999999947e+01	2.476749999999999829e+01	2.475949999999999918e+01	2.476579999999999870e+01	2.476259999999999906e+01	5.685229999999999961e+01	2.476109999999999900e+01	2.480059999999999931e+01	3.882189999999999941e+01	2.475910000000000011e+01	1.505000000000000071e+01	2.475840000000000174e+01	2.476259999999999906e+01	2.475819999999999865e+01	2.476419999999999888e+01	1.504780000000000051e+01	2.476139999999999830e+01	2.476060000000000016e+01	2.475870000000000104e+01	2.475910000000000011e+01	2.477969999999999828e+01	2.476050000000000040e+01	3.880499999999999972e+01	2.475910000000000011e+01	8.858919999999999462e+00	2.475910000000000011e+01	2.475819999999999865e+01
1.341899999999999977e+02	4.098409999999999798e+01	1.009809999999999945e+02	1.010330000000000013e+02	8.118699999999999761e+01	8.118699999999999761e+01	1.166889999999999930e+02	8.118699999999999761e+01	2.616260000000000119e+01	8.120289999999999964e+01	1.394960000000000093e+02	1.587839999999999918e+01	6.014600000000000080e+01	2.613479999999999848e+01	2.613439999999999941e+01	2.613419999999999987e+01	2.613419999999999987e+01	2.613429999999999964e+01	2.614870000000000161e+01	2.613710000000000022e+01	2.613439999999999941e+01	2.614610000000000056e+01	2.613749999999999929e+01	2.613789999999999836e+01	2.613400000000000034e+01	2.613700000000000045e+01	2.613520000000000110e+01	2.613599999999999923e+01	6.005299999999999727e+01	2.613609999999999900e+01	2.613870000000000005e+01	4.097390000000000043e+01	2.613469999999999871e+01	1.597250000000000014e+01	2.613449999999999918e+01	2.614300000000000068e+01	2.613400000000000034e+01	2.613899999999999935e+01	1.588000000000000078e+01	2.613929999999999865e+01	2.613380000000000081e+01	2.613879999999999981e+01	2.613390000000000057e+01	2.615709999999999980e+01	2.613439999999999941e+01	4.098049999999999926e+01	2.613400000000000034e+01	9.342010000000000147e+00	2.613569999999999993e+01	2.613670000000000115e+01
1.545209999999999866e+02	4.695580000000000354e+01	1.160169999999999959e+02	1.159929999999999950e+02	9.317440000000000566e+01	9.317430000000000234e+01	1.341529999999999916e+02	9.317589999999999861e+01	2.991610000000000014e+01	9.317510000000000048e+01	1.609559999999999889e+02	1.816009999999999991e+01	6.886079999999999757e+01	2.992299999999999827e+01	2.992239999999999966e+01	2.992150000000000176e+01	3.000430000000000064e+01	2.995860000000000056e+01	3.008220000000000027e+01	2.993850000000000122e+01	2.996559999999999846e+01	2.992129999999999868e+01	2.997929999999999851e+01	2.992510000000000048e+01	2.996940000000000026e+01	2.992429999999999879e+01	2.992930000000000135e+01	2.993339999999999890e+01	6.887409999999999854e+01	2.992719999999999914e+01	2.995110000000000028e+01	4.718860000000000099e+01	2.992000000000000171e+01	1.821809999999999974e+01	2.991839999999999833e+01	2.992079999999999984e+01	2.992770000000000152e+01	2.993049999999999855e+01	1.816319999999999979e+01	2.993019999999999925e+01	2.992830000000000013e+01	2.991700000000000159e+01	2.992360000000000042e+01	2.995880000000000010e+01	2.993479999999999919e+01	4.696130000000000138e+01	2.991969999999999885e+01	1.073780000000000001e+01	2.991969999999999885e+01	2.991979999999999862e+01
4.302520000000000095e+02	1.278539999999999992e+02	3.194139999999999873e+02	3.193620000000000232e+02	2.555560000000000116e+02	2.555480000000000018e+02	3.707060000000000173e+02	2.555529999999999973e+02	8.115269999999999584e+01	2.555850000000000080e+02	4.516530000000000200e+02	4.908590000000000231e+01	1.881699999999999875e+02	8.119199999999999307e+01	8.115590000000000259e+01	8.116219999999999857e+01	8.117289999999999850e+01	8.117079999999999984e+01	8.149179999999999779e+01	8.118049999999999500e+01	8.115890000000000271e+01	8.121959999999999980e+01	8.127240000000000464e+01	8.117669999999999675e+01	8.120399999999999352e+01	8.116200000000000614e+01	8.117560000000000286e+01	8.118519999999999470e+01	1.881680000000000064e+02	8.117539999999999623e+01	8.139879999999999427e+01	1.278469999999999942e+02	8.118040000000000589e+01	4.913020000000000209e+01	8.115449999999999875e+01	8.120820000000000505e+01	8.115489999999999782e+01	8.119180000000000064e+01	4.908590000000000231e+01	8.117059999999999320e+01	8.115999999999999659e+01	8.133580000000000609e+01	8.115619999999999834e+01	8.127389999999999759e+01	8.116960000000000264e+01	1.278730000000000047e+02	8.117279999999999518e+01	2.892709999999999937e+01	8.117210000000000036e+01	8.115219999999999345e+01
1.536080000000000041e+02	4.667750000000000199e+01	1.153509999999999991e+02	1.153280000000000030e+02	9.262949999999999307e+01	9.262940000000000396e+01	1.333590000000000089e+02	9.262940000000000396e+01	2.974549999999999983e+01	9.265940000000000509e+01	1.599809999999999945e+02	1.805780000000000030e+01	6.846320000000000050e+01	2.974569999999999936e+01	2.974490000000000123e+01	2.974470000000000169e+01	2.974470000000000169e+01	2.974470000000000169e+01	2.975799999999999912e+01	2.974549999999999983e+01	2.974630000000000152e+01	2.976200000000000045e+01	2.975509999999999877e+01	2.974520000000000053e+01	2.974640000000000128e+01	2.974559999999999960e+01	2.974630000000000152e+01	2.974569999999999936e+01	6.846070000000000277e+01	2.974630000000000152e+01	2.975870000000000104e+01	4.667249999999999943e+01	2.974549999999999983e+01	1.813279999999999959e+01	2.974449999999999861e+01	2.975029999999999930e+01	2.974699999999999989e+01	2.975080000000000169e+01	1.805669999999999931e+01	2.974680000000000035e+01	2.974429999999999907e+01	2.982519999999999882e+01	2.974459999999999837e+01	2.978290000000000148e+01	2.974520000000000053e+01	4.668189999999999884e+01	2.974510000000000076e+01	1.063780000000000037e+01	2.974549999999999983e+01	2.974449999999999861e+01
5.607129999999999654e+02	1.662090000000000032e+02	4.155090000000000146e+02	4.155459999999999923e+02	3.323770000000000095e+02	3.323759999999999764e+02	4.826329999999999814e+02	3.323770000000000095e+02	1.053940000000000055e+02	3.323960000000000150e+02	5.891979999999999791e+02	6.371730000000000160e+01	2.446310000000000002e+02	1.054140000000000015e+02	1.053979999999999961e+02	1.054009999999999962e+02	1.054410000000000025e+02	1.054479999999999933e+02	1.055379999999999967e+02	1.054659999999999940e+02	1.054039999999999964e+02	1.054719999999999942e+02	1.054639999999999986e+02	1.054639999999999986e+02	1.054279999999999973e+02	1.054050000000000011e+02	1.054110000000000014e+02	1.054159999999999968e+02	2.446189999999999998e+02	1.054300000000000068e+02	1.055900000000000034e+02	1.661469999999999914e+02	1.054020000000000010e+02	6.396920000000000073e+01	1.053979999999999961e+02	1.054620000000000033e+02	1.053990000000000009e+02	1.054579999999999984e+02	6.372220000000000084e+01	1.054200000000000017e+02	1.054050000000000011e+02	1.055510000000000019e+02	1.053990000000000009e+02	1.054369999999999976e+02	1.054470000000000027e+02	1.661080000000000041e+02	1.054009999999999962e+02	3.739079999999999870e+01	1.054030000000000058e+02	1.054000000000000057e+02
2.248389999999999986e+02	6.758100000000000307e+01	1.678360000000000127e+02	1.678559999999999945e+02	1.345850000000000080e+02	1.345850000000000080e+02	1.944819999999999993e+02	1.345920000000000130e+02	4.298449999999999704e+01	1.345960000000000036e+02	2.350939999999999941e+02	2.604680000000000106e+01	9.938760000000000616e+01	4.303009999999999735e+01	4.298629999999999995e+01	4.298780000000000001e+01	4.298760000000000048e+01	4.298599999999999710e+01	4.302700000000000102e+01	4.298790000000000333e+01	4.299110000000000298e+01	4.300560000000000116e+01	4.315559999999999974e+01	4.298660000000000281e+01	4.301299999999999812e+01	4.299060000000000059e+01	4.300079999999999814e+01	4.298940000000000339e+01	9.929130000000000678e+01	4.299060000000000059e+01	4.318139999999999645e+01	6.758889999999999532e+01	4.298830000000000240e+01	2.615030000000000143e+01	4.298519999999999897e+01	4.299269999999999925e+01	4.298830000000000240e+01	4.299810000000000088e+01	2.604720000000000013e+01	4.299159999999999826e+01	4.298380000000000223e+01	4.298700000000000188e+01	4.298830000000000240e+01	4.303249999999999886e+01	4.299360000000000070e+01	6.758459999999999468e+01	4.298530000000000229e+01	1.534549999999999947e+01	4.298559999999999803e+01	4.298310000000000031e+01
1.424919999999999902e+02	4.341700000000000159e+01	1.071140000000000043e+02	1.071209999999999951e+02	8.609090000000000487e+01	8.609090000000000487e+01	1.238329999999999984e+02	8.609109999999999729e+01	2.768270000000000053e+01	8.609499999999999886e+01	1.482800000000000011e+02	1.681230000000000047e+01	6.366109999999999758e+01	2.769539999999999935e+01	2.773069999999999879e+01	2.782689999999999841e+01	2.768420000000000059e+01	2.768309999999999960e+01	2.784309999999999974e+01	2.769099999999999895e+01	2.782400000000000162e+01	2.768410000000000082e+01	2.784309999999999974e+01	2.772009999999999863e+01	2.783050000000000068e+01	2.782539999999999836e+01	2.782580000000000098e+01	2.782529999999999859e+01	6.368050000000000210e+01	2.782550000000000168e+01	2.779070000000000107e+01	4.350010000000000332e+01	2.772240000000000038e+01	1.691600000000000037e+01	2.769160000000000110e+01	2.783350000000000080e+01	2.768149999999999977e+01	2.782639999999999958e+01	1.681169999999999831e+01	2.782819999999999894e+01	2.769340000000000046e+01	2.770169999999999888e+01	2.782359999999999900e+01	2.783840000000000003e+01	2.772279999999999944e+01	4.360170000000000101e+01	2.771930000000000049e+01	9.891220000000000567e+00	2.771249999999999858e+01	2.768110000000000070e+01
9.992980000000000018e+01	3.100110000000000099e+01	7.590389999999999304e+01	7.576720000000000255e+01	6.102640000000000242e+01	6.102640000000000242e+01	8.731829999999999359e+01	6.102640000000000242e+01	1.977629999999999910e+01	6.107079999999999842e+01	1.034020000000000010e+02	1.203759999999999941e+01	4.524040000000000106e+01	1.978249999999999886e+01	1.977250000000000085e+01	1.977570000000000050e+01	1.977899999999999991e+01	1.977769999999999939e+01	1.978620000000000090e+01	1.977530000000000143e+01	1.977609999999999957e+01	1.977980000000000160e+01	1.978099999999999881e+01	1.977410000000000068e+01	1.977339999999999876e+01	1.977619999999999933e+01	1.977720000000000056e+01	1.977629999999999910e+01	4.523989999999999867e+01	1.977919999999999945e+01	1.977690000000000126e+01	3.093489999999999895e+01	1.977759999999999962e+01	1.204659999999999975e+01	1.977230000000000132e+01	1.977299999999999969e+01	1.977270000000000039e+01	1.977670000000000172e+01	1.203780000000000072e+01	1.977439999999999998e+01	1.977240000000000109e+01	1.977280000000000015e+01	1.977359999999999829e+01	1.978549999999999898e+01	1.977530000000000143e+01	3.093110000000000070e+01	1.977690000000000126e+01	7.097129999999999939e+00	1.977720000000000056e+01	1.977220000000000155e+01
2.239139999999999873e+02	6.734239999999999782e+01	1.671529999999999916e+02	1.671529999999999916e+02	1.340399999999999920e+02	1.340399999999999920e+02	1.936879999999999882e+02	1.340409999999999968e+02	4.281170000000000186e+01	1.340420000000000016e+02	2.341189999999999998e+02	2.594529999999999959e+01	9.888979999999999393e+01	4.281430000000000291e+01	4.281170000000000186e+01	4.281150000000000233e+01	4.281799999999999784e+01	4.281669999999999732e+01	4.282869999999999777e+01	4.282249999999999801e+01	4.281159999999999854e+01	4.281329999999999814e+01	4.282880000000000109e+01	4.281739999999999924e+01	4.281649999999999778e+01	4.281190000000000140e+01	4.281450000000000244e+01	4.282000000000000028e+01	9.888930000000000575e+01	4.281580000000000297e+01	4.282280000000000086e+01	6.730870000000000175e+01	4.281260000000000332e+01	2.609969999999999857e+01	4.281130000000000280e+01	4.281750000000000256e+01	4.281099999999999994e+01	4.281519999999999726e+01	2.594429999999999836e+01	4.281550000000000011e+01	4.281649999999999778e+01	4.281929999999999836e+01	4.281170000000000186e+01	4.282079999999999842e+01	4.281419999999999959e+01	6.728839999999999577e+01	4.281280000000000285e+01	1.522789999999999999e+01	4.281250000000000000e+01	4.281179999999999808e+01
1.758000000000000114e+02	5.319619999999999749e+01	1.316759999999999877e+02	1.316850000000000023e+02	1.057069999999999936e+02	1.057069999999999936e+02	1.524110000000000014e+02	1.057079999999999984e+02	3.391199999999999903e+01	1.057180000000000035e+02	1.833930000000000007e+02	2.054919999999999902e+01	7.807380000000000564e+01	3.387330000000000041e+01	3.387160000000000082e+01	3.387870000000000203e+01	3.387650000000000006e+01	3.387740000000000151e+01	3.389240000000000208e+01	3.388210000000000122e+01	3.387120000000000175e+01	3.388349999999999795e+01	3.391149999999999665e+01	3.387740000000000151e+01	3.395909999999999940e+01	3.387169999999999703e+01	3.387429999999999808e+01	3.388190000000000168e+01	7.806940000000000168e+01	3.387539999999999907e+01	3.388450000000000273e+01	5.320400000000000063e+01	3.387349999999999994e+01	2.055300000000000082e+01	3.387089999999999890e+01	3.387969999999999970e+01	3.387069999999999936e+01	3.387279999999999802e+01	2.054700000000000060e+01	3.387740000000000151e+01	3.387630000000000052e+01	3.388739999999999952e+01	3.387129999999999797e+01	3.390720000000000312e+01	3.388479999999999848e+01	5.318900000000000006e+01	3.387389999999999901e+01	1.209529999999999994e+01	3.387319999999999709e+01	3.387049999999999983e+01
1.258359999999999985e+02	3.858709999999999951e+01	9.483920000000000528e+01	9.485909999999999798e+01	7.628310000000000457e+01	7.628300000000000125e+01	1.095450000000000017e+02	7.628310000000000457e+01	2.458630000000000138e+01	7.628549999999999898e+01	1.307160000000000082e+02	1.494319999999999915e+01	5.645150000000000290e+01	2.462689999999999912e+01	2.458719999999999928e+01	2.458739999999999881e+01	2.461410000000000053e+01	2.458879999999999910e+01	2.460940000000000083e+01	2.458950000000000102e+01	2.458970000000000056e+01	2.458770000000000167e+01	2.473620000000000019e+01	2.458739999999999881e+01	2.461270000000000024e+01	2.458810000000000073e+01	2.459979999999999833e+01	2.458859999999999957e+01	5.644989999999999952e+01	2.458879999999999910e+01	2.473560000000000159e+01	3.853960000000000008e+01	2.458960000000000079e+01	1.497959999999999958e+01	2.458630000000000138e+01	2.459390000000000143e+01	2.458640000000000114e+01	2.458899999999999864e+01	1.495260000000000034e+01	2.458889999999999887e+01	2.458770000000000167e+01	2.459540000000000148e+01	2.458879999999999910e+01	2.459829999999999828e+01	2.458660000000000068e+01	3.853229999999999933e+01	2.458689999999999998e+01	8.797079999999999345e+00	2.458729999999999905e+01	2.459730000000000061e+01
1.128820000000000050e+02	3.475750000000000028e+01	8.528019999999999357e+01	8.528579999999999472e+01	6.866610000000000014e+01	6.865470000000000539e+01	9.843160000000000309e+01	6.865479999999999450e+01	2.218199999999999861e+01	6.865550000000000352e+01	1.170589999999999975e+02	1.349089999999999989e+01	5.085390000000000299e+01	2.220860000000000056e+01	2.217960000000000065e+01	2.217960000000000065e+01	2.218240000000000123e+01	2.218149999999999977e+01	2.221340000000000003e+01	2.218400000000000105e+01	2.218080000000000140e+01	2.218690000000000140e+01	2.225440000000000040e+01	2.218179999999999907e+01	2.220820000000000149e+01	2.217960000000000065e+01	2.218639999999999901e+01	2.218319999999999936e+01	5.084570000000000078e+01	2.218140000000000001e+01	2.232740000000000080e+01	3.480810000000000315e+01	2.218220000000000169e+01	1.350719999999999921e+01	2.217930000000000135e+01	2.218479999999999919e+01	2.217940000000000111e+01	2.218019999999999925e+01	1.349169999999999980e+01	2.218130000000000024e+01	2.218159999999999954e+01	2.217999999999999972e+01	2.217980000000000018e+01	2.218669999999999831e+01	2.218059999999999832e+01	3.473169999999999646e+01	2.218009999999999948e+01	7.947770000000000223e+00	2.217989999999999995e+01	2.217930000000000135e+01
9.715210000000000434e+01	3.012079999999999913e+01	7.368720000000000425e+01	7.369830000000000325e+01	5.939379999999999882e+01	5.939180000000000348e+01	8.493689999999999429e+01	5.939180000000000348e+01	1.925659999999999883e+01	5.939269999999999783e+01	1.004759999999999991e+02	1.172630000000000017e+01	4.403999999999999915e+01	1.925769999999999982e+01	1.925690000000000168e+01	1.925809999999999889e+01	1.925989999999999824e+01	1.925819999999999865e+01	1.927029999999999887e+01	1.925769999999999982e+01	1.925679999999999836e+01	1.926899999999999835e+01	1.926239999999999952e+01	1.925710000000000122e+01	1.925679999999999836e+01	1.925819999999999865e+01	1.925750000000000028e+01	1.925690000000000168e+01	4.403900000000000148e+01	1.925750000000000028e+01	1.926999999999999957e+01	3.012359999999999971e+01	1.925669999999999860e+01	1.174840000000000018e+01	1.925720000000000098e+01	1.925989999999999824e+01	1.925639999999999930e+01	1.927730000000000032e+01	1.172649999999999970e+01	1.925789999999999935e+01	1.925659999999999883e+01	1.925669999999999860e+01	1.925649999999999906e+01	1.929050000000000153e+01	1.925779999999999959e+01	3.012120000000000175e+01	1.925649999999999906e+01	6.915790000000000326e+00	1.925659999999999883e+01	1.925629999999999953e+01
2.757330000000000041e+02	8.252049999999999841e+01	2.053990000000000009e+02	2.054269999999999925e+02	1.645540000000000020e+02	1.645529999999999973e+02	2.381409999999999911e+02	1.645540000000000020e+02	5.244030000000000058e+01	1.645699999999999932e+02	2.887459999999999809e+02	3.175590000000000046e+01	1.213110000000000070e+02	5.244639999999999702e+01	5.244149999999999778e+01	5.245239999999999725e+01	5.245519999999999783e+01	5.245949999999999847e+01	5.249150000000000205e+01	5.245439999999999969e+01	5.244019999999999726e+01	5.247829999999999728e+01	5.247299999999999898e+01	5.246119999999999806e+01	5.246009999999999707e+01	5.244850000000000279e+01	5.244389999999999930e+01	5.245000000000000284e+01	1.213070000000000022e+02	5.244700000000000273e+01	5.254039999999999822e+01	8.250490000000000634e+01	5.244380000000000308e+01	3.178979999999999961e+01	5.244279999999999831e+01	5.245400000000000063e+01	5.243979999999999819e+01	5.248080000000000211e+01	3.175760000000000005e+01	5.247449999999999903e+01	5.244189999999999685e+01	5.244200000000000017e+01	5.243959999999999866e+01	5.255480000000000018e+01	5.245689999999999742e+01	8.251349999999999341e+01	5.244149999999999778e+01	1.863149999999999906e+01	5.244440000000000168e+01	5.244369999999999976e+01
1.360140000000000100e+02	4.153719999999999857e+01	1.023559999999999945e+02	1.023589999999999947e+02	8.227689999999999770e+01	8.227670000000000528e+01	1.182770000000000010e+02	8.227679999999999438e+01	2.647779999999999845e+01	8.234250000000000114e+01	1.414470000000000027e+02	1.608579999999999899e+01	6.091940000000000310e+01	2.650619999999999976e+01	2.647939999999999827e+01	2.648209999999999908e+01	2.648529999999999873e+01	2.648049999999999926e+01	2.651470000000000127e+01	2.648219999999999885e+01	2.647820000000000107e+01	2.647929999999999851e+01	2.655189999999999984e+01	2.648069999999999879e+01	2.650379999999999825e+01	2.648290000000000077e+01	2.648499999999999943e+01	2.648189999999999955e+01	6.085450000000000159e+01	2.648160000000000025e+01	2.662590000000000146e+01	4.152600000000000335e+01	2.648100000000000165e+01	1.608810000000000073e+01	2.648010000000000019e+01	2.648349999999999937e+01	2.647759999999999891e+01	2.649749999999999872e+01	1.608500000000000085e+01	2.648209999999999908e+01	2.647980000000000089e+01	2.648290000000000077e+01	2.647790000000000177e+01	2.649630000000000152e+01	2.648089999999999833e+01	4.151989999999999981e+01	2.647850000000000037e+01	9.463210000000000122e+00	2.647899999999999920e+01	2.647769999999999868e+01
5.255570000000000164e+02	1.558340000000000032e+02	3.896360000000000241e+02	3.896440000000000055e+02	3.116709999999999923e+02	3.116709999999999923e+02	4.524669999999999845e+02	3.116759999999999877e+02	9.887309999999999377e+01	3.116929999999999836e+02	5.521290000000000191e+02	5.977459999999999951e+01	2.294130000000000109e+02	9.888509999999999422e+01	9.889860000000000184e+01	9.896609999999999729e+01	9.890659999999999741e+01	9.889619999999999322e+01	9.899089999999999634e+01	9.890460000000000207e+01	9.887529999999999575e+01	9.894689999999999941e+01	9.902700000000000102e+01	9.891610000000000014e+01	9.893659999999999854e+01	9.902400000000000091e+01	9.890380000000000393e+01	9.892799999999999727e+01	2.294329999999999927e+02	9.895550000000000068e+01	9.908809999999999718e+01	1.558899999999999864e+02	9.889239999999999498e+01	5.989569999999999794e+01	9.898050000000000637e+01	9.890529999999999688e+01	9.887330000000000041e+01	9.936360000000000525e+01	5.979220000000000113e+01	9.900600000000000023e+01	9.887789999999999679e+01	9.894190000000000396e+01	9.886740000000000350e+01	9.915989999999999327e+01	9.888290000000000646e+01	1.560869999999999891e+02	9.888139999999999930e+01	3.511939999999999884e+01	9.888219999999999743e+01	9.886459999999999582e+01
1.665469999999999970e+02	5.048230000000000217e+01	1.248700000000000045e+02	1.248640000000000043e+02	1.002579999999999956e+02	1.002579999999999956e+02	1.444720000000000084e+02	1.002579999999999956e+02	3.215240000000000009e+01	1.002590000000000003e+02	1.736380000000000052e+02	1.951060000000000016e+01	7.406579999999999586e+01	3.215910000000000224e+01	3.215440000000000254e+01	3.215359999999999729e+01	3.215359999999999729e+01	3.215209999999999724e+01	3.221399999999999864e+01	3.215330000000000155e+01	3.216250000000000142e+01	3.221390000000000242e+01	3.217390000000000327e+01	3.215299999999999869e+01	3.215520000000000067e+01	3.215570000000000306e+01	3.215859999999999985e+01	3.215639999999999787e+01	7.407150000000000034e+01	3.215679999999999694e+01	3.215590000000000259e+01	5.053929999999999723e+01	3.215290000000000248e+01	1.954690000000000083e+01	3.215180000000000149e+01	3.215859999999999985e+01	3.215149999999999864e+01	3.215540000000000020e+01	1.950949999999999918e+01	3.215780000000000172e+01	3.215200000000000102e+01	3.221509999999999962e+01	3.215780000000000172e+01	3.216149999999999665e+01	3.215310000000000201e+01	5.047570000000000334e+01	3.215259999999999962e+01	1.146519999999999939e+01	3.215250000000000341e+01	3.215149999999999864e+01
3.062620000000000005e+02	9.151149999999999807e+01	2.279089999999999918e+02	2.279420000000000073e+02	1.825519999999999925e+02	1.825339999999999918e+02	2.643360000000000127e+02	1.825349999999999966e+02	5.811350000000000193e+01	1.825420000000000016e+02	3.209370000000000118e+02	3.517869999999999919e+01	1.345229999999999961e+02	5.812510000000000332e+01	5.811569999999999681e+01	5.812700000000000244e+01	5.816790000000000305e+01	5.813110000000000355e+01	5.816980000000000217e+01	5.813170000000000215e+01	5.811930000000000263e+01	5.812100000000000222e+01	5.819599999999999795e+01	5.812319999999999709e+01	5.819259999999999877e+01	5.811979999999999791e+01	5.812639999999999674e+01	5.813080000000000069e+01	1.345190000000000055e+02	5.812489999999999668e+01	5.817510000000000048e+01	9.150660000000000593e+01	5.812010000000000076e+01	3.519570000000000221e+01	5.811410000000000053e+01	5.813119999999999976e+01	5.811489999999999867e+01	5.813609999999999900e+01	3.518110000000000070e+01	5.812530000000000285e+01	5.812080000000000268e+01	5.812160000000000082e+01	5.811480000000000246e+01	5.822090000000000032e+01	5.813340000000000174e+01	9.147469999999999857e+01	5.812239999999999895e+01	2.068890000000000029e+01	5.812210000000000321e+01	5.811379999999999768e+01
3.016399999999999864e+02	9.010920000000000130e+01	2.245099999999999909e+02	2.245219999999999914e+02	1.798100000000000023e+02	1.798100000000000023e+02	2.603670000000000186e+02	1.798110000000000070e+02	5.725500000000000256e+01	1.798549999999999898e+02	3.160600000000000023e+02	3.475569999999999737e+01	1.325289999999999964e+02	5.734850000000000136e+01	5.725589999999999691e+01	5.726509999999999678e+01	5.726800000000000068e+01	5.726069999999999993e+01	5.738799999999999812e+01	5.726500000000000057e+01	5.726239999999999952e+01	5.726019999999999754e+01	5.754429999999999978e+01	5.726149999999999807e+01	5.733539999999999992e+01	5.726270000000000238e+01	5.729059999999999775e+01	5.726820000000000022e+01	1.325289999999999964e+02	5.726670000000000016e+01	5.769959999999999667e+01	9.013859999999999673e+01	5.726800000000000068e+01	3.474580000000000268e+01	5.725450000000000017e+01	5.726310000000000144e+01	5.726100000000000279e+01	5.727049999999999841e+01	3.466310000000000002e+01	5.726760000000000161e+01	5.725829999999999842e+01	5.727210000000000178e+01	5.725789999999999935e+01	5.731669999999999732e+01	5.726059999999999661e+01	9.009820000000000562e+01	5.726030000000000086e+01	2.032720000000000127e+01	5.726219999999999999e+01	5.725370000000000203e+01
9.808069999999999311e+01	3.048860000000000170e+01	7.442000000000000171e+01	7.438880000000000337e+01	5.993670000000000186e+01	5.993670000000000186e+01	8.573069999999999879e+01	5.993670000000000186e+01	1.943319999999999936e+01	5.994210000000000349e+01	1.014509999999999934e+02	1.183000000000000007e+01	4.443919999999999959e+01	1.942999999999999972e+01	1.942869999999999919e+01	1.943019999999999925e+01	1.943039999999999878e+01	1.942849999999999966e+01	1.944419999999999860e+01	1.942889999999999873e+01	1.943270000000000053e+01	1.943290000000000006e+01	1.943469999999999942e+01	1.942930000000000135e+01	1.943049999999999855e+01	1.943059999999999832e+01	1.943240000000000123e+01	1.943140000000000001e+01	4.443999999999999773e+01	1.943270000000000053e+01	1.944290000000000163e+01	3.040780000000000172e+01	1.943149999999999977e+01	1.185159999999999947e+01	1.942839999999999989e+01	1.943149999999999977e+01	1.943400000000000105e+01	1.943809999999999860e+01	1.183079999999999998e+01	1.943080000000000140e+01	1.942849999999999966e+01	1.943080000000000140e+01	1.942940000000000111e+01	1.945420000000000016e+01	1.942940000000000111e+01	3.039329999999999998e+01	1.943140000000000001e+01	6.976530000000000342e+00	1.943179999999999907e+01	1.942839999999999989e+01
1.101119999999999948e+02	3.392810000000000059e+01	8.329189999999999827e+01	8.326300000000000523e+01	6.702009999999999934e+01	6.702009999999999934e+01	9.605010000000000048e+01	6.702009999999999934e+01	2.166359999999999886e+01	6.703170000000000073e+01	1.141329999999999956e+02	1.317929999999999957e+01	4.964439999999999742e+01	2.166659999999999897e+01	2.166619999999999990e+01	2.174980000000000047e+01	2.166760000000000019e+01	2.166710000000000136e+01	2.167810000000000059e+01	2.166679999999999851e+01	2.167099999999999937e+01	2.166679999999999851e+01	2.168530000000000157e+01	2.166799999999999926e+01	2.168149999999999977e+01	2.167360000000000042e+01	2.167239999999999966e+01	2.168029999999999902e+01	4.964430000000000121e+01	2.168169999999999931e+01	2.167559999999999931e+01	3.398519999999999897e+01	2.167150000000000176e+01	1.318790000000000084e+01	2.166560000000000130e+01	2.166610000000000014e+01	2.166420000000000101e+01	2.167610000000000170e+01	1.317919999999999980e+01	2.167139999999999844e+01	2.166499999999999915e+01	2.167099999999999937e+01	2.166769999999999996e+01	2.178389999999999915e+01	2.166610000000000014e+01	3.394740000000000180e+01	2.167099999999999937e+01	7.765450000000000408e+00	2.167099999999999937e+01	2.166339999999999932e+01
1.119569999999999936e+02	3.446739999999999782e+01	8.461180000000000234e+01	8.461109999999999332e+01	6.811100000000000421e+01	6.810989999999999611e+01	9.763769999999999527e+01	6.810989999999999611e+01	2.200730000000000075e+01	6.811499999999999488e+01	1.160840000000000032e+02	1.338659999999999961e+01	5.044469999999999743e+01	2.204550000000000054e+01	2.215030000000000143e+01	2.207010000000000005e+01	2.201839999999999975e+01	2.201539999999999964e+01	2.220889999999999986e+01	2.202120000000000033e+01	2.201599999999999824e+01	2.200799999999999912e+01	2.217989999999999995e+01	2.203150000000000119e+01	2.202550000000000097e+01	2.214849999999999852e+01	2.203209999999999980e+01	2.203979999999999961e+01	5.044539999999999935e+01	2.205760000000000076e+01	2.206569999999999965e+01	3.451059999999999661e+01	2.201279999999999859e+01	1.339550000000000018e+01	2.214989999999999881e+01	2.201180000000000092e+01	2.200730000000000075e+01	2.221610000000000085e+01	1.338749999999999929e+01	2.214229999999999876e+01	2.201370000000000005e+01	2.200740000000000052e+01	2.201419999999999888e+01	2.212480000000000047e+01	2.207169999999999987e+01	3.466089999999999804e+01	2.201020000000000110e+01	7.909449999999999648e+00	2.201000000000000156e+01	2.200740000000000052e+01
1.452690000000000055e+02	4.424960000000000093e+01	1.091620000000000061e+02	1.091659999999999968e+02	8.772549999999999670e+01	8.772549999999999670e+01	1.262150000000000034e+02	8.772570000000000334e+01	2.819719999999999871e+01	8.773099999999999454e+01	1.512009999999999934e+02	1.712290000000000134e+01	6.485859999999999559e+01	2.820929999999999893e+01	2.819999999999999929e+01	2.824279999999999902e+01	2.828900000000000148e+01	2.826279999999999859e+01	2.826429999999999865e+01	2.829469999999999885e+01	2.820299999999999940e+01	2.820349999999999824e+01	2.824099999999999966e+01	2.839870000000000161e+01	2.823250000000000171e+01	2.822640000000000171e+01	2.824360000000000070e+01	2.842950000000000088e+01	6.487969999999999970e+01	2.835670000000000002e+01	2.828529999999999944e+01	4.428009999999999735e+01	2.832410000000000139e+01	1.720939999999999870e+01	2.820090000000000074e+01	2.847970000000000113e+01	2.820240000000000080e+01	2.834659999999999869e+01	1.712300000000000111e+01	2.826109999999999900e+01	2.824889999999999901e+01	2.819819999999999993e+01	2.820139999999999958e+01	2.837650000000000006e+01	2.826160000000000139e+01	4.429569999999999652e+01	2.837910000000000110e+01	1.018900000000000006e+01	2.833530000000000015e+01	2.819689999999999941e+01
1.952299999999999898e+02	5.890639999999999787e+01	1.460039999999999907e+02	1.460829999999999984e+02	1.171490000000000009e+02	1.171490000000000009e+02	1.690800000000000125e+02	1.171490000000000009e+02	3.748149999999999693e+01	1.171940000000000026e+02	2.038779999999999859e+02	2.272629999999999839e+01	8.649020000000000152e+01	3.748479999999999990e+01	3.748290000000000077e+01	3.748250000000000171e+01	3.748890000000000100e+01	3.748879999999999768e+01	3.751189999999999714e+01	3.749320000000000164e+01	3.748380000000000223e+01	3.748850000000000193e+01	3.750750000000000028e+01	3.748879999999999768e+01	3.748689999999999856e+01	3.748599999999999710e+01	3.748669999999999902e+01	3.749369999999999692e+01	8.648290000000000077e+01	3.748780000000000001e+01	3.749580000000000268e+01	5.891449999999999676e+01	3.748559999999999803e+01	2.283030000000000115e+01	3.748190000000000310e+01	3.749439999999999884e+01	3.748629999999999995e+01	3.748839999999999861e+01	2.273329999999999984e+01	3.749280000000000257e+01	3.748700000000000188e+01	3.748400000000000176e+01	3.748230000000000217e+01	3.750659999999999883e+01	3.748599999999999710e+01	5.892269999999999897e+01	3.748550000000000182e+01	1.341009999999999991e+01	3.748579999999999757e+01	3.748140000000000072e+01
2.498199999999999932e+02	7.504500000000000171e+01	1.862990000000000066e+02	1.862609999999999957e+02	1.492969999999999970e+02	1.492969999999999970e+02	2.159149999999999920e+02	1.492980000000000018e+02	4.762599999999999767e+01	1.493019999999999925e+02	2.614320000000000164e+02	2.884870000000000090e+01	1.100979999999999990e+02	4.762910000000000110e+01	4.762550000000000239e+01	4.762579999999999814e+01	4.762939999999999685e+01	4.762650000000000006e+01	4.764059999999999917e+01	4.762760000000000105e+01	4.762599999999999767e+01	4.764370000000000260e+01	4.764390000000000214e+01	4.762619999999999720e+01	4.762639999999999674e+01	4.762639999999999674e+01	4.762639999999999674e+01	4.762630000000000052e+01	1.100979999999999990e+02	4.762639999999999674e+01	4.763609999999999900e+01	7.488469999999999516e+01	4.762660000000000338e+01	2.888729999999999976e+01	4.762519999999999953e+01	4.763439999999999941e+01	4.762550000000000239e+01	4.762599999999999767e+01	2.894660000000000011e+01	4.762700000000000244e+01	4.762610000000000099e+01	4.764990000000000236e+01	4.762539999999999907e+01	4.764170000000000016e+01	4.762630000000000052e+01	7.490260000000000673e+01	4.762579999999999814e+01	1.692940000000000111e+01	4.762700000000000244e+01	4.777009999999999934e+01
1.304619999999999891e+02	3.991629999999999967e+01	9.824809999999999377e+01	9.827400000000000091e+01	7.900740000000000407e+01	7.900749999999999318e+01	1.135139999999999958e+02	7.900820000000000221e+01	2.544699999999999918e+01	7.901460000000000150e+01	1.355939999999999941e+02	1.546209999999999951e+01	5.845600000000000307e+01	2.544630000000000081e+01	2.544689999999999941e+01	2.552649999999999864e+01	2.544999999999999929e+01	2.544660000000000011e+01	2.546600000000000108e+01	2.544979999999999976e+01	2.544960000000000022e+01	2.545319999999999894e+01	2.545260000000000034e+01	2.545129999999999981e+01	2.546069999999999922e+01	2.545210000000000150e+01	2.544999999999999929e+01	2.545129999999999981e+01	5.845210000000000150e+01	2.545499999999999829e+01	2.545090000000000074e+01	3.989459999999999695e+01	2.545279999999999987e+01	1.556320000000000014e+01	2.544729999999999848e+01	2.545949999999999847e+01	2.544660000000000011e+01	2.545959999999999823e+01	1.546219999999999928e+01	2.544989999999999952e+01	2.544620000000000104e+01	2.544920000000000115e+01	2.544719999999999871e+01	2.554789999999999850e+01	2.544780000000000086e+01	3.988790000000000191e+01	2.545090000000000074e+01	9.100580000000000780e+00	2.545129999999999981e+01	2.544590000000000174e+01
2.303909999999999911e+02	6.921980000000000643e+01	1.719610000000000127e+02	1.719459999999999980e+02	1.378559999999999945e+02	1.378540000000000134e+02	1.992450000000000045e+02	1.378559999999999945e+02	4.402389999999999759e+01	1.378549999999999898e+02	2.409470000000000027e+02	2.667109999999999914e+01	1.017000000000000028e+02	4.401760000000000161e+01	4.401489999999999725e+01	4.401539999999999964e+01	4.403990000000000293e+01	4.401709999999999923e+01	4.403419999999999845e+01	4.401700000000000301e+01	4.401709999999999923e+01	4.401950000000000074e+01	4.402859999999999729e+01	4.401539999999999964e+01	4.402700000000000102e+01	4.401550000000000296e+01	4.401570000000000249e+01	4.401570000000000249e+01	1.016899999999999977e+02	4.401590000000000202e+01	4.402060000000000173e+01	6.920910000000000650e+01	4.401550000000000296e+01	2.672850000000000037e+01	4.401460000000000150e+01	4.401830000000000354e+01	4.401460000000000150e+01	4.401520000000000010e+01	2.677759999999999962e+01	4.401570000000000249e+01	4.401520000000000010e+01	4.401530000000000342e+01	4.401489999999999725e+01	4.402770000000000294e+01	4.401489999999999725e+01	6.921030000000000371e+01	4.401530000000000342e+01	1.565370000000000061e+01	4.401809999999999690e+01	4.411529999999999774e+01
1.036329999999999956e+02	3.202009999999999934e+01	7.846620000000000061e+01	7.847950000000000159e+01	6.320600000000000307e+01	6.320600000000000307e+01	9.049349999999999739e+01	6.320600000000000307e+01	2.046039999999999992e+01	6.320709999999999695e+01	1.073040000000000020e+02	1.245270000000000010e+01	4.689099999999999824e+01	2.046109999999999829e+01	2.046020000000000039e+01	2.046099999999999852e+01	2.046600000000000108e+01	2.046320000000000050e+01	2.047710000000000008e+01	2.046750000000000114e+01	2.046059999999999945e+01	2.052289999999999992e+01	2.047139999999999915e+01	2.046809999999999974e+01	2.047540000000000049e+01	2.046140000000000114e+01	2.046369999999999933e+01	2.047030000000000172e+01	4.684140000000000015e+01	2.046630000000000038e+01	2.048890000000000100e+01	3.202740000000000009e+01	2.046630000000000038e+01	1.247349999999999959e+01	2.046000000000000085e+01	2.048860000000000170e+01	2.046000000000000085e+01	2.046389999999999887e+01	1.245320000000000071e+01	2.046389999999999887e+01	2.046209999999999951e+01	2.046170000000000044e+01	2.046020000000000039e+01	2.049510000000000076e+01	2.046219999999999928e+01	3.202329999999999899e+01	2.046780000000000044e+01	7.341910000000000380e+00	2.046659999999999968e+01	2.046010000000000062e+01
1.517419999999999902e+02	4.618180000000000263e+01	1.139459999999999980e+02	1.139410000000000025e+02	9.154030000000000200e+01	9.153969999999999629e+01	1.317709999999999866e+02	9.153969999999999629e+01	2.940030000000000143e+01	9.154000000000000625e+01	1.580300000000000011e+02	1.784880000000000067e+01	6.766450000000000387e+01	2.940330000000000155e+01	2.940090000000000003e+01	2.940940000000000154e+01	2.940340000000000131e+01	2.940309999999999846e+01	2.941150000000000020e+01	2.940599999999999881e+01	2.940429999999999922e+01	2.944989999999999952e+01	2.942289999999999850e+01	2.940540000000000020e+01	2.941319999999999979e+01	2.940269999999999939e+01	2.940980000000000061e+01	2.941489999999999938e+01	6.766039999999999566e+01	2.941540000000000177e+01	2.944209999999999994e+01	4.614489999999999981e+01	2.940510000000000090e+01	1.789659999999999940e+01	2.940050000000000097e+01	2.941410000000000124e+01	2.940080000000000027e+01	2.940859999999999985e+01	1.785229999999999961e+01	2.940370000000000061e+01	2.940299999999999869e+01	2.940080000000000027e+01	2.940149999999999864e+01	2.942460000000000164e+01	2.940360000000000085e+01	4.615870000000000317e+01	2.941169999999999973e+01	1.049600000000000044e+01	2.941159999999999997e+01	2.940390000000000015e+01
2.331649999999999920e+02	7.002620000000000289e+01	1.739770000000000039e+02	1.739799999999999898e+02	1.394900000000000091e+02	1.394890000000000043e+02	2.016260000000000048e+02	1.394910000000000139e+02	4.453739999999999810e+01	1.394910000000000139e+02	2.438729999999999905e+02	2.698079999999999856e+01	1.029099999999999966e+02	4.453860000000000241e+01	4.453150000000000119e+01	4.453399999999999892e+01	4.454399999999999693e+01	4.453419999999999845e+01	4.456660000000000110e+01	4.454500000000000171e+01	4.453110000000000213e+01	4.453240000000000265e+01	4.459459999999999980e+01	4.454059999999999775e+01	4.454039999999999822e+01	4.453150000000000119e+01	4.453300000000000125e+01	4.453979999999999961e+01	1.028910000000000053e+02	4.453690000000000282e+01	4.453569999999999851e+01	7.002769999999999584e+01	4.453499999999999659e+01	2.709149999999999991e+01	4.453130000000000166e+01	4.453490000000000038e+01	4.453070000000000306e+01	4.453359999999999985e+01	2.698140000000000072e+01	4.453529999999999944e+01	4.453390000000000271e+01	4.465890000000000271e+01	4.453070000000000306e+01	4.455360000000000298e+01	4.453960000000000008e+01	7.000010000000000332e+01	4.453659999999999997e+01	1.583810000000000073e+01	4.453509999999999991e+01	4.453059999999999974e+01
1.582210000000000036e+02	4.808780000000000143e+01	1.187229999999999990e+02	1.187770000000000010e+02	9.535380000000000678e+01	9.535380000000000678e+01	1.373280000000000030e+02	9.535380000000000678e+01	3.060409999999999897e+01	9.535739999999999839e+01	1.648580000000000041e+02	1.857529999999999859e+01	7.046790000000000020e+01	3.063950000000000173e+01	3.061280000000000001e+01	3.082430000000000092e+01	3.063329999999999842e+01	3.062369999999999948e+01	3.064949999999999974e+01	3.061319999999999908e+01	3.067800000000000082e+01	3.066560000000000130e+01	3.068649999999999878e+01	3.065660000000000096e+01	3.065269999999999939e+01	3.075410000000000110e+01	3.070520000000000138e+01	3.074099999999999966e+01	7.047690000000000055e+01	3.080140000000000100e+01	3.104100000000000037e+01	4.809859999999999758e+01	3.075459999999999994e+01	1.858180000000000121e+01	3.060999999999999943e+01	3.064329999999999998e+01	3.062089999999999890e+01	3.087320000000000064e+01	1.857570000000000121e+01	3.066590000000000060e+01	3.061029999999999873e+01	3.061090000000000089e+01	3.063879999999999981e+01	3.094470000000000098e+01	3.062190000000000012e+01	4.822829999999999728e+01	3.074970000000000070e+01	1.092179999999999929e+01	3.075319999999999965e+01	3.060399999999999920e+01
1.276860000000000070e+02	3.913989999999999725e+01	9.619629999999999370e+01	9.621269999999999811e+01	7.737290000000000134e+01	7.737279999999999802e+01	1.111320000000000050e+02	7.737279999999999802e+01	2.493669999999999831e+01	7.737300000000000466e+01	1.326670000000000016e+02	1.515070000000000050e+01	5.725220000000000198e+01	2.493680000000000163e+01	2.493519999999999825e+01	2.494040000000000035e+01	2.493880000000000052e+01	2.493959999999999866e+01	2.497009999999999863e+01	2.494650000000000034e+01	2.494719999999999871e+01	2.501450000000000173e+01	2.498979999999999890e+01	2.494229999999999947e+01	2.495050000000000168e+01	2.493949999999999889e+01	2.495090000000000074e+01	2.495799999999999841e+01	5.725229999999999819e+01	2.494810000000000016e+01	2.502100000000000080e+01	3.909120000000000061e+01	2.493750000000000000e+01	1.516370000000000040e+01	2.493070000000000164e+01	2.494310000000000116e+01	2.493019999999999925e+01	2.493880000000000052e+01	1.515240000000000009e+01	2.494989999999999952e+01	2.493939999999999912e+01	2.493059999999999832e+01	2.494399999999999906e+01	2.498649999999999949e+01	2.493609999999999971e+01	3.907990000000000208e+01	2.493779999999999930e+01	8.920429999999999637e+00	2.493949999999999889e+01	2.493240000000000123e+01
1.785749999999999886e+02	5.405680000000000263e+01	1.337189999999999941e+02	1.337249999999999943e+02	1.073409999999999940e+02	1.073409999999999940e+02	1.547920000000000016e+02	1.073419999999999987e+02	3.438669999999999760e+01	1.073430000000000035e+02	1.863189999999999884e+02	2.085960000000000036e+01	7.927139999999999986e+01	3.443030000000000257e+01	3.440030000000000143e+01	3.444189999999999685e+01	3.475889999999999702e+01	3.475110000000000099e+01	3.493889999999999674e+01	3.468979999999999819e+01	3.440270000000000294e+01	3.448029999999999973e+01	3.450959999999999894e+01	3.470040000000000191e+01	3.468599999999999994e+01	3.443580000000000041e+01	3.454140000000000299e+01	3.489600000000000080e+01	7.929330000000000211e+01	3.462019999999999698e+01	3.472019999999999840e+01	5.404039999999999822e+01	3.446549999999999869e+01	2.088070000000000093e+01	3.439119999999999777e+01	3.442940000000000111e+01	3.438660000000000139e+01	3.453679999999999950e+01	2.086169999999999902e+01	3.460199999999999676e+01	3.468169999999999931e+01	3.438759999999999906e+01	3.442219999999999658e+01	3.456060000000000088e+01	3.470190000000000197e+01	5.411939999999999884e+01	3.448819999999999908e+01	1.231719999999999970e+01	3.448440000000000083e+01	3.438989999999999725e+01
1.489670000000000130e+02	4.535130000000000194e+01	1.118900000000000006e+02	1.118979999999999961e+02	8.990500000000000114e+01	8.990500000000000114e+01	1.293899999999999864e+02	8.990510000000000446e+01	2.888469999999999871e+01	8.990550000000000352e+01	1.551030000000000086e+02	1.753890000000000171e+01	6.645919999999999561e+01	2.888680000000000092e+01	2.888500000000000156e+01	2.888550000000000040e+01	2.888479999999999848e+01	2.888469999999999871e+01	2.888860000000000028e+01	2.888560000000000016e+01	2.888489999999999824e+01	2.888820000000000121e+01	2.889499999999999957e+01	2.888500000000000156e+01	2.888650000000000162e+01	2.888489999999999824e+01	2.888500000000000156e+01	2.888520000000000110e+01	6.645879999999999654e+01	2.888510000000000133e+01	2.888530000000000086e+01	4.531810000000000116e+01	2.888469999999999871e+01	1.762930000000000064e+01	2.888469999999999871e+01	2.888629999999999853e+01	2.888479999999999848e+01	2.888479999999999848e+01	1.753810000000000002e+01	2.888530000000000086e+01	2.888469999999999871e+01	2.892150000000000176e+01	2.888469999999999871e+01	2.889049999999999940e+01	2.888520000000000110e+01	4.531119999999999948e+01	2.888469999999999871e+01	1.031189999999999962e+01	2.888489999999999824e+01	2.888479999999999848e+01
1.082560000000000002e+02	3.346620000000000061e+01	8.187269999999999470e+01	8.188630000000000564e+01	6.593030000000000257e+01	6.593030000000000257e+01	9.446250000000000568e+01	6.593040000000000589e+01	2.132120000000000104e+01	6.593739999999999668e+01	1.121820000000000022e+02	1.297150000000000070e+01	4.884369999999999834e+01	2.132010000000000005e+01	2.131990000000000052e+01	2.131970000000000098e+01	2.132069999999999865e+01	2.132160000000000011e+01	2.132140000000000057e+01	2.132010000000000005e+01	2.131960000000000122e+01	2.132440000000000069e+01	2.132539999999999836e+01	2.132039999999999935e+01	2.132000000000000028e+01	2.131990000000000052e+01	2.132000000000000028e+01	2.132069999999999865e+01	4.884320000000000306e+01	2.132010000000000005e+01	2.132339999999999947e+01	3.337129999999999797e+01	2.132000000000000028e+01	1.298259999999999970e+01	2.131970000000000098e+01	2.132959999999999923e+01	2.131950000000000145e+01	2.132000000000000028e+01	1.297439999999999927e+01	2.132100000000000151e+01	2.131980000000000075e+01	2.156830000000000069e+01	2.131960000000000122e+01	2.132920000000000016e+01	2.131990000000000052e+01	3.337299999999999756e+01	2.131980000000000075e+01	7.646510000000000140e+00	2.132110000000000127e+01	2.132019999999999982e+01
2.673999999999999773e+02	8.010030000000000427e+01	1.993000000000000114e+02	1.992450000000000045e+02	1.596500000000000057e+02	1.596500000000000057e+02	2.309970000000000141e+02	1.596500000000000057e+02	5.089240000000000208e+01	1.596529999999999916e+02	2.799669999999999845e+02	3.082049999999999912e+01	1.177660000000000053e+02	5.095499999999999829e+01	5.090699999999999648e+01	5.090870000000000317e+01	5.098440000000000083e+01	5.093789999999999907e+01	5.112279999999999802e+01	5.092020000000000124e+01	5.090350000000000108e+01	5.090529999999999688e+01	5.103000000000000114e+01	5.090489999999999782e+01	5.091239999999999810e+01	5.090720000000000312e+01	5.090879999999999939e+01	5.091210000000000235e+01	1.177189999999999941e+02	5.091049999999999898e+01	5.115010000000000190e+01	8.009350000000000591e+01	5.089909999999999712e+01	3.083449999999999847e+01	5.090059999999999718e+01	5.091210000000000235e+01	5.089289999999999736e+01	5.092199999999999704e+01	3.082369999999999877e+01	5.091940000000000310e+01	5.090240000000000009e+01	5.089309999999999690e+01	5.089970000000000283e+01	5.095400000000000063e+01	5.092170000000000130e+01	8.011950000000000216e+01	5.089719999999999800e+01	1.813619999999999877e+01	5.090019999999999811e+01	5.089549999999999841e+01
1.221340000000000003e+02	3.747549999999999670e+01	9.210330000000000439e+01	9.211020000000000607e+01	7.410729999999999507e+01	7.410349999999999682e+01	1.063700000000000045e+02	7.410349999999999682e+01	2.389849999999999852e+01	7.410370000000000346e+01	1.268139999999999930e+02	1.452860000000000085e+01	5.484830000000000183e+01	2.390070000000000050e+01	2.390080000000000027e+01	2.390190000000000126e+01	2.390340000000000131e+01	2.390240000000000009e+01	2.390960000000000107e+01	2.390490000000000137e+01	2.390749999999999886e+01	2.390210000000000079e+01	2.392800000000000082e+01	2.390709999999999980e+01	2.390950000000000131e+01	2.390330000000000155e+01	2.390739999999999910e+01	2.391150000000000020e+01	5.484879999999999711e+01	2.390850000000000009e+01	2.392050000000000054e+01	3.746640000000000015e+01	2.390480000000000160e+01	1.453340000000000032e+01	2.389880000000000138e+01	2.390159999999999840e+01	2.390390000000000015e+01	2.390279999999999916e+01	1.453120000000000012e+01	2.390619999999999834e+01	2.390090000000000003e+01	2.389930000000000021e+01	2.390480000000000160e+01	2.391979999999999862e+01	2.390020000000000167e+01	3.745289999999999964e+01	2.390569999999999951e+01	8.554240000000000066e+00	2.390549999999999997e+01	2.390399999999999991e+01
1.276959999999999980e+02	3.907159999999999656e+01	9.627259999999999707e+01	9.626120000000000232e+01	7.737279999999999802e+01	7.737279999999999802e+01	1.111320000000000050e+02	7.737279999999999802e+01	2.493059999999999832e+01	7.744480000000000075e+01	1.326670000000000016e+02	1.524370000000000047e+01	5.725379999999999825e+01	2.493019999999999925e+01	2.493039999999999878e+01	2.493019999999999925e+01	2.495270000000000010e+01	2.493240000000000123e+01	2.493629999999999924e+01	2.493090000000000117e+01	2.493059999999999832e+01	2.493590000000000018e+01	2.493430000000000035e+01	2.493070000000000164e+01	2.493029999999999902e+01	2.493100000000000094e+01	2.493070000000000164e+01	2.493029999999999902e+01	5.725079999999999814e+01	2.493059999999999832e+01	2.494030000000000058e+01	3.909150000000000347e+01	2.493029999999999902e+01	1.517639999999999922e+01	2.493019999999999925e+01	2.493110000000000070e+01	2.493220000000000169e+01	2.493359999999999843e+01	1.515090000000000003e+01	2.493140000000000001e+01	2.493019999999999925e+01	2.493580000000000041e+01	2.493009999999999948e+01	2.495270000000000010e+01	2.493039999999999878e+01	3.908370000000000033e+01	2.493029999999999902e+01	8.918070000000000164e+00	2.493080000000000140e+01	2.493009999999999948e+01
1.489730000000000132e+02	4.535249999999999915e+01	1.119030000000000058e+02	1.119380000000000024e+02	8.990510000000000446e+01	8.990500000000000114e+01	1.293899999999999864e+02	8.990500000000000114e+01	2.888530000000000086e+01	8.990940000000000509e+01	1.551040000000000134e+02	1.753750000000000142e+01	6.645959999999999468e+01	2.889020000000000010e+01	2.888810000000000144e+01	2.890220000000000056e+01	2.891529999999999845e+01	2.890070000000000050e+01	2.896270000000000167e+01	2.893680000000000163e+01	2.888589999999999947e+01	2.889920000000000044e+01	2.892190000000000083e+01	2.899050000000000082e+01	2.889669999999999916e+01	2.890630000000000166e+01	2.889709999999999823e+01	2.892940000000000111e+01	6.645950000000000557e+01	2.893659999999999854e+01	2.896490000000000009e+01	4.532500000000000284e+01	2.889930000000000021e+01	1.755140000000000100e+01	2.889989999999999881e+01	2.889079999999999870e+01	2.888479999999999848e+01	2.906700000000000017e+01	1.753800000000000026e+01	2.891979999999999862e+01	2.888909999999999911e+01	2.888929999999999865e+01	2.888540000000000063e+01	2.897449999999999903e+01	2.891489999999999938e+01	4.533689999999999998e+01	2.889260000000000161e+01	1.033830000000000027e+01	2.889219999999999899e+01	2.888459999999999894e+01
3.950910000000000082e+02	1.176700000000000017e+02	2.934169999999999732e+02	2.934340000000000259e+02	2.348439999999999941e+02	2.348429999999999893e+02	3.405409999999999968e+02	2.348429999999999893e+02	7.462309999999999377e+01	2.349149999999999920e+02	4.145849999999999795e+02	4.514110000000000156e+01	1.729559999999999889e+02	7.466280000000000427e+01	7.462810000000000343e+01	7.463420000000000698e+01	7.463410000000000366e+01	7.463549999999999329e+01	7.467810000000000059e+01	7.463009999999999877e+01	7.462640000000000384e+01	7.477859999999999729e+01	7.470420000000000016e+01	7.463240000000000407e+01	7.463190000000000168e+01	7.463249999999999318e+01	7.463230000000000075e+01	7.464050000000000296e+01	1.729540000000000077e+02	7.463930000000000575e+01	7.467770000000000152e+01	1.175729999999999933e+02	7.463320000000000221e+01	4.518339999999999890e+01	7.462390000000000612e+01	7.464960000000000662e+01	7.461960000000000548e+01	7.463769999999999527e+01	4.514950000000000330e+01	7.463870000000000005e+01	7.462170000000000414e+01	7.464239999999999498e+01	7.462160000000000082e+01	7.471349999999999625e+01	7.463169999999999504e+01	1.175490000000000066e+02	7.463309999999999889e+01	2.650870000000000104e+01	7.465709999999999980e+01	7.463030000000000541e+01
1.119560000000000031e+02	3.447809999999999775e+01	8.461369999999999436e+01	8.460190000000000055e+01	6.810989999999999611e+01	6.810989999999999611e+01	9.763769999999999527e+01	6.810989999999999611e+01	2.200730000000000075e+01	6.811469999999999914e+01	1.160840000000000032e+02	1.338710000000000022e+01	5.044519999999999982e+01	2.200819999999999865e+01	2.200769999999999982e+01	2.200769999999999982e+01	2.200769999999999982e+01	2.200760000000000005e+01	2.201119999999999877e+01	2.200870000000000104e+01	2.200850000000000151e+01	2.201069999999999993e+01	2.201699999999999946e+01	2.200799999999999912e+01	2.200829999999999842e+01	2.200760000000000005e+01	2.200789999999999935e+01	2.200850000000000151e+01	5.044530000000000314e+01	2.200819999999999865e+01	2.200910000000000011e+01	3.446439999999999770e+01	2.200819999999999865e+01	1.342680000000000007e+01	2.200740000000000052e+01	2.200860000000000127e+01	2.201239999999999952e+01	2.200750000000000028e+01	1.338659999999999961e+01	2.200809999999999889e+01	2.200760000000000005e+01	2.200760000000000005e+01	2.200740000000000052e+01	2.201099999999999923e+01	2.200740000000000052e+01	3.445969999999999800e+01	2.200789999999999935e+01	7.891549999999999621e+00	2.200840000000000174e+01	2.200730000000000075e+01
1.674720000000000084e+02	5.076890000000000214e+01	1.255340000000000060e+02	1.255439999999999969e+02	1.008029999999999973e+02	1.008029999999999973e+02	1.452659999999999911e+02	1.008050000000000068e+02	3.232319999999999993e+01	1.008029999999999973e+02	1.746129999999999995e+02	1.961459999999999937e+01	7.446649999999999636e+01	3.233829999999999671e+01	3.232639999999999958e+01	3.232880000000000109e+01	3.232609999999999673e+01	3.232419999999999760e+01	3.234620000000000317e+01	3.232589999999999719e+01	3.233700000000000330e+01	3.240809999999999746e+01	3.235289999999999822e+01	3.233120000000000260e+01	3.235520000000000351e+01	3.233850000000000335e+01	3.233460000000000178e+01	3.236849999999999739e+01	7.446840000000000259e+01	3.235269999999999868e+01	3.238040000000000163e+01	5.076780000000000115e+01	3.236789999999999878e+01	1.964199999999999946e+01	3.232630000000000337e+01	3.233039999999999736e+01	3.232959999999999923e+01	3.241969999999999885e+01	1.961319999999999908e+01	3.240299999999999869e+01	3.232419999999999760e+01	3.232609999999999673e+01	3.233120000000000260e+01	3.240659999999999741e+01	3.232600000000000051e+01	5.074669999999999703e+01	3.237019999999999698e+01	1.152590000000000003e+01	3.237460000000000093e+01	3.232330000000000325e+01
2.146610000000000014e+02	6.463899999999999579e+01	1.603429999999999893e+02	1.603400000000000034e+02	1.285910000000000082e+02	1.285910000000000082e+02	1.857500000000000000e+02	1.285920000000000130e+02	4.109830000000000183e+01	1.287019999999999982e+02	2.243629999999999995e+02	2.490530000000000044e+01	9.489700000000000557e+01	4.109440000000000026e+01	4.109830000000000183e+01	4.110790000000000077e+01	4.118339999999999890e+01	4.113040000000000163e+01	4.126950000000000074e+01	4.110580000000000211e+01	4.109949999999999903e+01	4.115379999999999683e+01	4.113259999999999650e+01	4.109980000000000189e+01	4.110300000000000153e+01	4.114659999999999940e+01	4.111440000000000339e+01	4.111529999999999774e+01	9.488540000000000418e+01	4.110690000000000310e+01	4.121289999999999765e+01	6.458129999999999882e+01	4.110529999999999973e+01	2.491669999999999874e+01	4.109400000000000119e+01	4.110260000000000247e+01	4.109949999999999903e+01	4.113799999999999812e+01	2.499869999999999948e+01	4.114260000000000161e+01	4.109969999999999857e+01	4.119650000000000034e+01	4.109559999999999746e+01	4.116579999999999728e+01	4.111180000000000234e+01	6.472520000000000095e+01	4.109490000000000265e+01	1.462119999999999997e+01	4.114020000000000010e+01	4.123409999999999798e+01
1.286119999999999948e+02	3.934770000000000323e+01	9.688639999999999475e+01	9.689990000000000236e+01	7.791769999999999641e+01	7.791769999999999641e+01	1.119260000000000019e+02	7.791790000000000305e+01	2.510610000000000142e+01	7.791849999999999454e+01	1.336430000000000007e+02	1.534880000000000067e+01	5.765339999999999776e+01	2.510219999999999985e+01	2.510269999999999868e+01	2.510210000000000008e+01	2.510369999999999990e+01	2.510249999999999915e+01	2.510519999999999996e+01	2.510300000000000153e+01	2.510320000000000107e+01	2.512130000000000152e+01	2.510490000000000066e+01	2.510239999999999938e+01	2.510219999999999985e+01	2.510269999999999868e+01	2.510229999999999961e+01	2.510229999999999961e+01	5.765090000000000003e+01	2.510249999999999915e+01	2.510350000000000037e+01	3.934239999999999782e+01	2.510229999999999961e+01	1.526989999999999981e+01	2.510229999999999961e+01	2.510279999999999845e+01	2.510709999999999908e+01	2.510239999999999938e+01	1.525459999999999994e+01	2.510269999999999868e+01	2.510210000000000008e+01	2.510249999999999915e+01	2.510210000000000008e+01	2.511129999999999995e+01	2.510210000000000008e+01	3.934510000000000218e+01	2.510219999999999985e+01	8.978960000000000719e+00	2.510259999999999891e+01	2.510210000000000008e+01
1.582270000000000039e+02	4.802539999999999765e+01	1.187279999999999944e+02	1.187270000000000039e+02	9.535380000000000678e+01	9.535380000000000678e+01	1.373280000000000030e+02	9.535399999999999920e+01	3.060519999999999996e+01	9.536539999999999395e+01	1.648600000000000136e+02	1.857570000000000121e+01	7.047069999999999368e+01	3.060439999999999827e+01	3.060470000000000113e+01	3.060429999999999851e+01	3.064659999999999940e+01	3.061349999999999838e+01	3.061670000000000158e+01	3.060660000000000025e+01	3.060399999999999920e+01	3.061919999999999931e+01	3.061749999999999972e+01	3.060569999999999879e+01	3.060539999999999949e+01	3.060510000000000019e+01	3.060429999999999851e+01	3.060519999999999996e+01	7.046210000000000662e+01	3.060450000000000159e+01	3.061060000000000159e+01	4.802810000000000201e+01	3.060429999999999851e+01	1.859029999999999916e+01	3.060419999999999874e+01	3.060800000000000054e+01	3.060399999999999920e+01	3.060480000000000089e+01	1.858559999999999945e+01	3.060709999999999908e+01	3.060620000000000118e+01	3.064699999999999847e+01	3.060379999999999967e+01	3.061299999999999955e+01	3.060510000000000019e+01	4.802969999999999828e+01	3.060399999999999920e+01	1.092759999999999998e+01	3.060770000000000124e+01	3.060389999999999944e+01
1.091850000000000023e+02	3.366109999999999758e+01	8.257859999999999445e+01	8.259390000000000498e+01	6.647520000000000095e+01	6.647520000000000095e+01	9.525629999999999598e+01	6.647520000000000095e+01	2.149170000000000158e+01	6.649200000000000443e+01	1.131569999999999965e+02	1.307530000000000037e+01	4.924560000000000315e+01	2.149350000000000094e+01	2.150069999999999837e+01	2.149449999999999861e+01	2.149559999999999960e+01	2.149230000000000018e+01	2.151490000000000080e+01	2.149289999999999878e+01	2.149370000000000047e+01	2.149520000000000053e+01	2.151300000000000168e+01	2.149620000000000175e+01	2.150659999999999883e+01	2.151289999999999836e+01	2.149470000000000169e+01	2.149919999999999831e+01	4.924399999999999977e+01	2.150150000000000006e+01	2.151470000000000127e+01	3.366479999999999961e+01	2.149660000000000082e+01	1.308189999999999920e+01	2.154119999999999990e+01	2.149549999999999983e+01	2.149370000000000047e+01	2.163670000000000115e+01	1.307680000000000042e+01	2.156660000000000110e+01	2.149200000000000088e+01	2.149190000000000111e+01	2.149239999999999995e+01	2.155369999999999919e+01	2.149419999999999931e+01	3.376259999999999906e+01	2.149320000000000164e+01	7.761400000000000077e+00	2.149820000000000064e+01	2.149159999999999826e+01
3.867690000000000055e+02	1.151650000000000063e+02	2.872950000000000159e+02	2.873629999999999995e+02	2.299540000000000077e+02	2.299389999999999930e+02	3.333969999999999914e+02	2.299389999999999930e+02	7.307210000000000605e+01	2.299819999999999993e+02	4.058050000000000068e+02	4.420709999999999695e+01	1.693540000000000134e+02	7.317210000000000036e+01	7.307689999999999486e+01	7.307550000000000523e+01	7.308710000000000662e+01	7.307840000000000202e+01	7.314990000000000236e+01	7.307840000000000202e+01	7.307680000000000575e+01	7.307859999999999445e+01	7.328040000000000020e+01	7.307750000000000057e+01	7.310420000000000584e+01	7.307689999999999486e+01	7.309180000000000632e+01	7.308100000000000307e+01	1.693509999999999991e+02	7.307949999999999591e+01	7.340479999999999450e+01	1.150939999999999941e+02	7.307949999999999591e+01	4.423890000000000100e+01	7.307349999999999568e+01	7.309149999999999636e+01	7.307210000000000605e+01	7.308369999999999322e+01	4.420900000000000318e+01	7.308360000000000412e+01	7.307349999999999568e+01	7.307170000000000698e+01	7.307479999999999620e+01	7.312600000000000477e+01	7.307450000000000045e+01	1.150619999999999976e+02	7.307569999999999766e+01	2.596549999999999869e+01	7.307920000000000016e+01	7.307120000000000459e+01
1.563710000000000093e+02	4.774040000000000106e+01	1.174009999999999962e+02	1.173670000000000044e+02	9.426430000000000575e+01	9.426399999999999579e+01	1.357400000000000091e+02	9.426430000000000575e+01	3.026030000000000086e+01	9.426510000000000389e+01	1.629070000000000107e+02	1.836870000000000047e+01	6.966769999999999641e+01	3.027370000000000161e+01	3.031719999999999970e+01	3.040469999999999828e+01	3.035000000000000142e+01	3.030079999999999885e+01	3.057239999999999824e+01	3.028719999999999857e+01	3.040480000000000160e+01	3.026689999999999969e+01	3.038970000000000127e+01	3.030770000000000053e+01	3.040660000000000096e+01	3.040800000000000125e+01	3.041009999999999991e+01	3.041540000000000177e+01	6.969389999999999930e+01	3.041209999999999880e+01	3.038800000000000168e+01	4.759109999999999729e+01	3.030570000000000164e+01	1.837389999999999901e+01	3.027520000000000167e+01	3.027629999999999910e+01	3.026559999999999917e+01	3.041949999999999932e+01	1.846330000000000027e+01	3.041420000000000101e+01	3.028059999999999974e+01	3.026170000000000115e+01	3.040330000000000155e+01	3.045870000000000033e+01	3.031200000000000117e+01	4.778179999999999694e+01	3.030440000000000111e+01	1.079920000000000080e+01	3.029560000000000031e+01	3.028509999999999991e+01
1.906150000000000091e+02	5.755499999999999972e+01	1.426059999999999945e+02	1.425980000000000132e+02	1.144249999999999972e+02	1.144249999999999972e+02	1.651109999999999900e+02	1.144249999999999972e+02	3.662319999999999709e+01	1.144260000000000019e+02	1.990010000000000048e+02	2.221049999999999969e+01	8.448269999999999413e+01	3.665930000000000177e+01	3.676389999999999958e+01	3.668180000000000263e+01	3.671320000000000050e+01	3.662780000000000058e+01	3.689880000000000138e+01	3.662870000000000203e+01	3.662939999999999685e+01	3.663349999999999795e+01	3.678920000000000101e+01	3.664059999999999917e+01	3.663669999999999760e+01	3.676109999999999900e+01	3.663819999999999766e+01	3.664549999999999841e+01	8.447809999999999775e+01	3.666770000000000351e+01	3.666910000000000025e+01	5.754679999999999751e+01	3.662559999999999860e+01	2.231500000000000128e+01	3.676389999999999958e+01	3.666870000000000118e+01	3.662169999999999703e+01	3.682569999999999766e+01	2.221059999999999945e+01	3.675229999999999819e+01	3.662400000000000233e+01	3.663060000000000116e+01	3.662760000000000105e+01	3.670329999999999870e+01	3.664050000000000296e+01	5.773499999999999943e+01	3.662279999999999802e+01	1.304470000000000063e+01	3.662279999999999802e+01	3.662729999999999819e+01
2.396440000000000055e+02	7.197899999999999920e+01	1.787810000000000059e+02	1.788050000000000068e+02	1.433029999999999973e+02	1.433029999999999973e+02	2.071829999999999927e+02	1.433040000000000020e+02	4.573629999999999995e+01	1.433149999999999977e+02	2.507019999999999982e+02	2.770810000000000173e+01	1.057060000000000031e+02	4.574249999999999972e+01	4.573729999999999762e+01	4.573780000000000001e+01	4.574309999999999832e+01	4.575150000000000006e+01	4.576039999999999708e+01	4.574159999999999826e+01	4.574329999999999785e+01	4.574710000000000321e+01	4.578170000000000073e+01	4.574560000000000315e+01	4.574150000000000205e+01	4.574560000000000315e+01	4.574750000000000227e+01	4.574640000000000128e+01	1.056989999999999981e+02	4.574499999999999744e+01	4.577989999999999782e+01	7.191719999999999402e+01	4.573980000000000246e+01	2.771539999999999893e+01	4.573490000000000322e+01	4.578999999999999915e+01	4.573409999999999798e+01	4.574660000000000082e+01	2.770919999999999916e+01	4.575139999999999674e+01	4.573599999999999710e+01	4.573469999999999658e+01	4.574080000000000013e+01	4.577450000000000330e+01	4.574790000000000134e+01	7.205289999999999395e+01	4.573879999999999768e+01	1.633609999999999829e+01	4.574600000000000222e+01	4.573570000000000135e+01
1.045550000000000068e+02	3.229350000000000165e+01	7.913979999999999393e+01	7.914029999999999632e+01	6.375099999999999767e+01	6.375079999999999814e+01	9.128740000000000521e+01	6.375110000000000099e+01	2.063179999999999836e+01	6.375099999999999767e+01	1.082800000000000011e+02	1.255979999999999919e+01	4.724190000000000111e+01	2.063429999999999964e+01	2.063190000000000168e+01	2.063220000000000098e+01	2.063789999999999836e+01	2.063909999999999911e+01	2.063560000000000016e+01	2.065249999999999986e+01	2.063190000000000168e+01	2.064049999999999940e+01	2.063840000000000074e+01	2.066600000000000037e+01	2.063269999999999982e+01	2.063220000000000098e+01	2.063260000000000005e+01	2.063569999999999993e+01	4.724230000000000018e+01	2.064590000000000103e+01	2.063619999999999877e+01	3.230080000000000240e+01	2.063400000000000034e+01	1.256889999999999930e+01	2.063210000000000122e+01	2.067320000000000135e+01	2.063179999999999836e+01	2.065240000000000009e+01	1.255649999999999977e+01	2.063459999999999894e+01	2.063269999999999982e+01	2.063230000000000075e+01	2.063179999999999836e+01	2.063749999999999929e+01	2.064189999999999969e+01	3.229070000000000107e+01	2.063449999999999918e+01	7.481889999999999930e+00	2.063410000000000011e+01	2.063179999999999836e+01
1.323249999999999886e+02	4.042819999999999681e+01	9.966469999999999629e+01	9.965309999999999491e+01	8.009720000000000084e+01	8.009720000000000084e+01	1.151009999999999991e+02	8.009720000000000084e+01	2.578999999999999915e+01	8.013899999999999579e+01	1.375449999999999875e+02	1.566960000000000086e+01	5.925540000000000163e+01	2.578999999999999915e+01	2.579110000000000014e+01	2.579119999999999990e+01	2.579350000000000165e+01	2.579289999999999949e+01	2.579520000000000124e+01	2.579289999999999949e+01	2.579100000000000037e+01	2.579070000000000107e+01	2.579830000000000112e+01	2.579380000000000095e+01	2.579139999999999944e+01	2.579420000000000002e+01	2.579579999999999984e+01	2.579459999999999908e+01	5.925639999999999930e+01	2.579319999999999879e+01	2.582120000000000104e+01	4.042900000000000205e+01	2.579240000000000066e+01	1.574019999999999975e+01	2.579040000000000177e+01	2.580120000000000147e+01	2.579210000000000136e+01	2.580590000000000117e+01	1.567089999999999961e+01	2.579579999999999984e+01	2.579080000000000084e+01	2.579019999999999868e+01	2.579009999999999891e+01	2.585060000000000002e+01	2.579200000000000159e+01	4.045109999999999673e+01	2.579260000000000019e+01	9.279389999999999361e+00	2.579380000000000095e+01	2.578989999999999938e+01
9.715210000000000434e+01	3.012470000000000070e+01	7.368489999999999895e+01	7.368359999999999843e+01	5.939180000000000348e+01	5.939180000000000348e+01	8.493699999999999761e+01	5.939189999999999969e+01	1.925639999999999930e+01	5.939240000000000208e+01	1.004759999999999991e+02	1.172949999999999982e+01	4.404030000000000200e+01	1.925850000000000151e+01	1.925679999999999836e+01	1.925649999999999906e+01	1.925799999999999912e+01	1.925669999999999860e+01	1.926060000000000016e+01	1.925720000000000098e+01	1.925639999999999930e+01	1.925669999999999860e+01	1.925880000000000081e+01	1.925659999999999883e+01	1.925639999999999930e+01	1.925649999999999906e+01	1.925649999999999906e+01	1.925649999999999906e+01	4.403920000000000101e+01	1.925659999999999883e+01	1.925700000000000145e+01	3.011649999999999849e+01	1.925649999999999906e+01	1.184009999999999962e+01	1.925649999999999906e+01	1.925700000000000145e+01	1.925629999999999953e+01	1.925649999999999906e+01	1.173000000000000043e+01	1.925669999999999860e+01	1.925639999999999930e+01	1.925679999999999836e+01	1.925639999999999930e+01	1.925809999999999889e+01	1.925649999999999906e+01	3.011890000000000001e+01	1.925639999999999930e+01	6.914789999999999992e+00	1.925649999999999906e+01	1.926180000000000092e+01
2.868310000000000173e+02	8.579420000000000357e+01	2.135589999999999975e+02	2.135809999999999889e+02	1.710929999999999893e+02	1.710920000000000130e+02	2.476659999999999968e+02	1.710920000000000130e+02	5.450260000000000105e+01	1.710980000000000132e+02	3.004519999999999982e+02	3.299969999999999715e+01	1.262229999999999990e+02	5.457639999999999958e+01	5.457240000000000180e+01	5.488790000000000191e+01	5.452420000000000044e+01	5.452080000000000126e+01	5.479279999999999973e+01	5.452080000000000126e+01	5.478490000000000038e+01	5.451789999999999736e+01	5.469989999999999952e+01	5.460099999999999909e+01	5.472220000000000084e+01	5.485799999999999699e+01	5.477519999999999811e+01	5.482390000000000185e+01	1.262129999999999939e+02	5.487349999999999994e+01	5.482509999999999906e+01	8.598869999999999436e+01	5.470600000000000307e+01	3.302389999999999759e+01	5.452040000000000219e+01	5.469989999999999952e+01	5.452590000000000003e+01	5.495040000000000191e+01	3.300710000000000122e+01	5.477649999999999864e+01	5.452250000000000085e+01	5.453059999999999974e+01	5.470340000000000202e+01	5.501650000000000063e+01	5.456790000000000163e+01	8.637949999999999307e+01	5.469319999999999737e+01	1.937559999999999860e+01	5.473380000000000223e+01	5.450840000000000174e+01
1.545190000000000055e+02	4.699479999999999791e+01	1.159839999999999947e+02	1.159939999999999998e+02	9.317520000000000380e+01	9.317430000000000234e+01	1.341529999999999916e+02	9.317440000000000566e+01	2.991639999999999944e+01	9.317470000000000141e+01	1.609559999999999889e+02	1.816319999999999979e+01	6.886100000000000421e+01	2.992660000000000053e+01	2.991730000000000089e+01	2.991700000000000159e+01	2.991799999999999926e+01	2.991730000000000089e+01	2.993209999999999837e+01	2.991760000000000019e+01	2.991979999999999862e+01	2.994709999999999894e+01	3.001460000000000150e+01	2.991789999999999949e+01	2.992210000000000036e+01	2.992480000000000118e+01	2.991929999999999978e+01	2.991900000000000048e+01	6.886360000000000525e+01	2.991920000000000002e+01	2.995810000000000173e+01	4.695830000000000126e+01	2.991920000000000002e+01	1.816629999999999967e+01	2.991659999999999897e+01	2.992229999999999990e+01	2.997569999999999979e+01	2.992010000000000147e+01	1.816489999999999938e+01	2.992470000000000141e+01	2.991649999999999920e+01	2.993070000000000164e+01	2.991669999999999874e+01	2.994399999999999906e+01	2.991710000000000136e+01	4.703779999999999717e+01	2.991819999999999879e+01	1.067950000000000088e+01	2.992299999999999827e+01	2.991649999999999920e+01
2.785099999999999909e+02	8.342319999999999425e+01	2.074259999999999877e+02	2.074379999999999882e+02	1.661879999999999882e+02	1.661879999999999882e+02	2.405219999999999914e+02	1.661879999999999882e+02	5.295519999999999783e+01	1.662019999999999982e+02	2.916730000000000018e+02	3.206819999999999737e+01	1.225169999999999959e+02	5.296269999999999811e+01	5.296300000000000097e+01	5.295870000000000033e+01	5.296150000000000091e+01	5.295830000000000126e+01	5.299640000000000128e+01	5.295870000000000033e+01	5.295709999999999695e+01	5.296560000000000201e+01	5.300840000000000174e+01	5.295819999999999794e+01	5.295929999999999893e+01	5.296029999999999660e+01	5.296090000000000231e+01	5.295850000000000080e+01	1.225100000000000051e+02	5.295980000000000132e+01	5.303390000000000271e+01	8.337359999999999616e+01	5.295629999999999882e+01	3.208379999999999654e+01	5.295949999999999847e+01	5.301350000000000051e+01	5.295929999999999893e+01	5.296790000000000020e+01	3.206660000000000110e+01	5.296379999999999910e+01	5.295550000000000068e+01	5.296990000000000265e+01	5.295559999999999690e+01	5.297710000000000008e+01	5.296340000000000003e+01	8.334919999999999618e+01	5.295609999999999928e+01	1.888419999999999987e+01	5.295949999999999847e+01	5.295510000000000161e+01
1.693530000000000086e+02	5.129319999999999879e+01	1.272189999999999941e+02	1.270349999999999966e+02	1.018970000000000056e+02	1.018919999999999959e+02	1.468530000000000086e+02	1.018919999999999959e+02	3.266749999999999687e+01	1.019440000000000026e+02	1.765639999999999930e+02	1.982039999999999935e+01	7.526779999999999404e+01	3.268260000000000076e+01	3.268280000000000030e+01	3.267150000000000176e+01	3.268330000000000268e+01	3.267680000000000007e+01	3.279710000000000036e+01	3.268030000000000257e+01	3.267029999999999745e+01	3.267600000000000193e+01	3.272070000000000078e+01	3.267530000000000001e+01	3.267410000000000281e+01	3.267799999999999727e+01	3.268160000000000309e+01	3.267889999999999873e+01	7.526709999999999923e+01	3.267649999999999721e+01	3.283370000000000033e+01	5.135649999999999693e+01	3.267049999999999699e+01	1.982179999999999964e+01	3.267589999999999861e+01	3.267349999999999710e+01	3.266810000000000258e+01	3.269299999999999784e+01	1.982120000000000104e+01	3.268670000000000186e+01	3.267329999999999757e+01	3.267499999999999716e+01	3.266870000000000118e+01	3.270859999999999701e+01	3.272050000000000125e+01	5.136180000000000234e+01	3.266949999999999932e+01	1.165049999999999919e+01	3.267049999999999699e+01	3.266709999999999781e+01
1.980060000000000002e+02	5.971540000000000248e+01	1.480740000000000123e+02	1.480929999999999893e+02	1.187840000000000060e+02	1.187840000000000060e+02	1.714629999999999939e+02	1.187840000000000060e+02	3.799779999999999802e+01	1.188479999999999990e+02	2.068050000000000068e+02	2.303740000000000165e+01	8.767820000000000391e+01	3.800079999999999814e+01	3.800699999999999790e+01	3.800229999999999819e+01	3.800000000000000000e+01	3.799889999999999901e+01	3.805080000000000240e+01	3.800030000000000285e+01	3.799830000000000041e+01	3.800719999999999743e+01	3.802870000000000061e+01	3.800079999999999814e+01	3.799929999999999808e+01	3.801400000000000290e+01	3.800039999999999907e+01	3.800039999999999907e+01	8.767749999999999488e+01	3.800249999999999773e+01	3.802450000000000330e+01	5.970320000000000249e+01	3.799860000000000326e+01	2.304700000000000060e+01	3.800460000000000349e+01	3.800289999999999679e+01	3.799730000000000274e+01	3.802389999999999759e+01	2.303969999999999985e+01	3.801310000000000144e+01	3.799739999999999895e+01	3.802020000000000266e+01	3.799750000000000227e+01	3.802870000000000061e+01	3.800110000000000099e+01	5.975619999999999976e+01	3.799730000000000274e+01	1.358610000000000007e+01	3.800280000000000058e+01	3.799929999999999808e+01
1.027039999999999935e+02	3.175609999999999999e+01	7.778700000000000614e+01	7.778610000000000468e+01	6.266120000000000090e+01	6.266109999999999758e+01	8.969970000000000709e+01	6.266120000000000090e+01	2.028829999999999956e+01	6.266360000000000241e+01	1.063289999999999935e+02	1.235159999999999947e+01	4.646110000000000184e+01	2.028839999999999932e+01	2.028819999999999979e+01	2.028879999999999839e+01	2.029139999999999944e+01	2.029060000000000130e+01	2.029599999999999937e+01	2.029520000000000124e+01	2.029029999999999845e+01	2.028890000000000171e+01	2.029250000000000043e+01	2.029599999999999937e+01	2.028989999999999938e+01	2.028869999999999862e+01	2.029060000000000130e+01	2.029820000000000135e+01	4.644140000000000157e+01	2.029390000000000072e+01	2.029220000000000113e+01	3.180450000000000088e+01	2.029429999999999978e+01	1.244860000000000078e+01	2.028800000000000026e+01	2.029949999999999832e+01	2.028819999999999979e+01	2.029009999999999891e+01	1.234919999999999973e+01	2.029119999999999990e+01	2.028999999999999915e+01	2.029029999999999845e+01	2.028829999999999956e+01	2.029769999999999897e+01	2.028920000000000101e+01	3.174490000000000123e+01	2.029579999999999984e+01	7.280590000000000117e+00	2.029400000000000048e+01	2.028810000000000002e+01
1.165829999999999984e+02	3.587250000000000227e+01	8.800910000000000366e+01	8.801990000000000691e+01	7.083490000000000464e+01	7.083429999999999893e+01	1.016069999999999993e+02	7.083429999999999893e+01	2.286870000000000047e+01	7.087019999999999698e+01	1.209609999999999985e+02	1.390549999999999997e+01	5.244680000000000319e+01	2.287650000000000006e+01	2.287280000000000157e+01	2.288550000000000040e+01	2.287359999999999971e+01	2.287300000000000111e+01	2.289260000000000161e+01	2.287049999999999983e+01	2.287969999999999970e+01	2.287000000000000099e+01	2.291619999999999990e+01	2.287409999999999854e+01	2.288080000000000069e+01	2.292549999999999955e+01	2.289379999999999882e+01	2.289069999999999894e+01	5.255960000000000321e+01	2.288479999999999848e+01	2.299159999999999826e+01	3.582359999999999900e+01	2.288230000000000075e+01	1.391009999999999991e+01	2.286840000000000117e+01	2.291499999999999915e+01	2.286739999999999995e+01	2.290619999999999834e+01	1.390970000000000084e+01	2.292079999999999984e+01	2.286799999999999855e+01	2.286720000000000041e+01	2.287630000000000052e+01	2.293560000000000088e+01	2.287529999999999930e+01	3.608709999999999951e+01	2.287030000000000030e+01	8.193630000000000635e+00	2.291509999999999891e+01	2.287229999999999919e+01
1.267680000000000007e+02	3.882150000000000034e+01	9.554099999999999682e+01	9.553789999999999338e+01	7.682789999999999964e+01	7.682789999999999964e+01	1.103389999999999986e+02	7.682800000000000296e+01	2.475809999999999889e+01	7.682850000000000534e+01	1.316920000000000073e+02	1.504690000000000083e+01	5.685009999999999764e+01	2.476330000000000098e+01	2.475860000000000127e+01	2.475929999999999964e+01	2.476010000000000133e+01	2.475900000000000034e+01	2.477149999999999963e+01	2.476020000000000110e+01	2.476170000000000115e+01	2.478310000000000102e+01	2.476820000000000022e+01	2.475929999999999964e+01	2.476150000000000162e+01	2.475969999999999871e+01	2.476190000000000069e+01	2.476399999999999935e+01	5.685560000000000258e+01	2.476180000000000092e+01	2.476450000000000173e+01	3.882159999999999656e+01	2.476160000000000139e+01	1.505289999999999928e+01	2.475829999999999842e+01	2.476210000000000022e+01	2.475870000000000104e+01	2.476360000000000028e+01	1.504759999999999920e+01	2.476389999999999958e+01	2.475880000000000081e+01	2.479159999999999897e+01	2.475900000000000034e+01	2.477009999999999934e+01	2.475939999999999941e+01	3.880449999999999733e+01	2.476320000000000121e+01	8.856629999999999114e+00	2.476450000000000173e+01	2.475819999999999865e+01
2.812810000000000059e+02	8.418290000000000362e+01	2.094540000000000077e+02	2.094590000000000032e+02	1.678230000000000075e+02	1.678230000000000075e+02	2.429039999999999964e+02	1.678230000000000075e+02	5.347099999999999653e+01	1.678379999999999939e+02	2.945989999999999895e+02	3.237740000000000151e+01	1.237120000000000033e+02	5.348389999999999844e+01	5.352049999999999841e+01	5.361460000000000292e+01	5.348369999999999891e+01	5.347560000000000002e+01	5.367819999999999681e+01	5.348519999999999897e+01	5.361569999999999681e+01	5.348270000000000124e+01	5.359870000000000090e+01	5.351120000000000232e+01	5.362270000000000181e+01	5.361430000000000007e+01	5.362169999999999703e+01	5.362189999999999657e+01	1.240490000000000066e+02	5.361869999999999692e+01	5.363929999999999865e+01	8.417539999999999623e+01	5.351359999999999673e+01	3.245960000000000178e+01	5.348089999999999833e+01	5.353159999999999741e+01	5.347140000000000271e+01	5.361829999999999785e+01	3.237800000000000011e+01	5.361860000000000070e+01	5.348720000000000141e+01	5.347549999999999670e+01	5.361419999999999675e+01	5.363739999999999952e+01	5.350739999999999696e+01	8.440890000000000271e+01	5.351310000000000144e+01	1.898880000000000123e+01	5.350500000000000256e+01	5.347129999999999939e+01
1.175079999999999956e+02	3.608970000000000056e+01	8.873120000000000118e+01	8.870470000000000255e+01	7.137909999999999400e+01	7.138230000000000075e+01	1.024009999999999962e+02	7.137919999999999732e+01	2.304339999999999833e+01	7.138259999999999650e+01	1.219369999999999976e+02	1.401370000000000005e+01	5.292569999999999908e+01	2.303900000000000148e+01	2.303910000000000124e+01	2.303940000000000055e+01	2.303940000000000055e+01	2.303930000000000078e+01	2.304390000000000072e+01	2.304090000000000060e+01	2.304110000000000014e+01	2.303930000000000078e+01	2.304159999999999897e+01	2.303950000000000031e+01	2.303989999999999938e+01	2.303910000000000124e+01	2.303940000000000055e+01	2.303960000000000008e+01	5.284700000000000131e+01	2.303940000000000055e+01	2.304029999999999845e+01	3.609040000000000248e+01	2.303920000000000101e+01	1.410539999999999949e+01	2.303900000000000148e+01	2.304029999999999845e+01	2.303900000000000148e+01	2.303920000000000101e+01	1.400939999999999941e+01	2.303989999999999938e+01	2.303920000000000101e+01	2.304149999999999920e+01	2.303910000000000124e+01	2.304309999999999903e+01	2.303969999999999985e+01	3.608500000000000085e+01	2.303910000000000124e+01	8.249240000000000350e+00	2.303920000000000101e+01	2.303910000000000124e+01
1.554430000000000121e+02	4.724580000000000268e+01	1.166719999999999970e+02	1.166790000000000020e+02	9.371930000000000405e+01	9.371920000000000073e+01	1.349459999999999980e+02	9.371930000000000405e+01	3.008879999999999910e+01	9.372419999999999618e+01	1.619319999999999879e+02	1.826559999999999917e+01	6.927139999999999986e+01	3.010020000000000095e+01	3.008980000000000032e+01	3.009140000000000015e+01	3.009260000000000090e+01	3.009090000000000131e+01	3.011799999999999855e+01	3.009450000000000003e+01	3.008859999999999957e+01	3.008879999999999910e+01	3.016880000000000095e+01	3.009179999999999922e+01	3.009609999999999985e+01	3.008940000000000126e+01	3.009029999999999916e+01	3.009080000000000155e+01	6.926149999999999807e+01	3.009039999999999893e+01	3.012000000000000099e+01	4.721979999999999933e+01	3.008930000000000149e+01	1.828950000000000031e+01	3.009059999999999846e+01	3.009169999999999945e+01	3.008820000000000050e+01	3.009290000000000020e+01	1.827410000000000068e+01	3.009550000000000125e+01	3.008869999999999933e+01	3.009890000000000043e+01	3.008830000000000027e+01	3.011659999999999826e+01	3.009570000000000078e+01	4.722039999999999793e+01	3.008869999999999933e+01	1.074179999999999957e+01	3.008990000000000009e+01	3.009750000000000014e+01
1.461910000000000025e+02	4.451700000000000301e+01	1.098439999999999941e+02	1.098659999999999997e+02	8.827039999999999509e+01	8.827039999999999509e+01	1.270079999999999956e+02	8.827039999999999509e+01	2.836880000000000024e+01	8.827490000000000236e+01	1.521769999999999925e+02	1.722670000000000101e+01	6.525879999999999370e+01	2.836990000000000123e+01	2.836899999999999977e+01	2.836909999999999954e+01	2.837199999999999989e+01	2.836919999999999931e+01	2.837229999999999919e+01	2.837099999999999866e+01	2.836949999999999861e+01	2.836909999999999954e+01	2.838109999999999999e+01	2.836949999999999861e+01	2.836990000000000123e+01	2.836949999999999861e+01	2.836949999999999861e+01	2.836949999999999861e+01	6.525769999999999982e+01	2.836949999999999861e+01	2.838230000000000075e+01	4.450180000000000291e+01	2.836949999999999861e+01	1.728350000000000009e+01	2.836880000000000024e+01	2.836990000000000123e+01	2.837089999999999890e+01	2.837109999999999843e+01	1.722779999999999845e+01	2.836990000000000123e+01	2.836929999999999907e+01	2.837369999999999948e+01	2.836880000000000024e+01	2.839039999999999964e+01	2.836890000000000001e+01	4.450959999999999894e+01	2.836939999999999884e+01	1.013000000000000078e+01	2.837010000000000076e+01	2.837099999999999866e+01
1.091820000000000022e+02	3.369389999999999930e+01	8.255480000000000018e+01	8.256440000000000623e+01	6.647530000000000427e+01	6.647520000000000095e+01	9.525629999999999598e+01	6.647530000000000427e+01	2.149149999999999849e+01	6.647709999999999297e+01	1.131569999999999965e+02	1.307549999999999990e+01	4.924499999999999744e+01	2.149599999999999866e+01	2.149210000000000065e+01	2.149530000000000030e+01	2.149429999999999907e+01	2.149220000000000041e+01	2.149919999999999831e+01	2.149230000000000018e+01	2.149220000000000041e+01	2.149869999999999948e+01	2.152130000000000010e+01	2.149190000000000111e+01	2.149350000000000094e+01	2.149190000000000111e+01	2.149269999999999925e+01	2.149230000000000018e+01	4.924389999999999645e+01	2.149239999999999995e+01	2.149449999999999861e+01	3.364840000000000231e+01	2.149190000000000111e+01	1.308450000000000024e+01	2.149159999999999826e+01	2.149510000000000076e+01	2.149180000000000135e+01	2.149200000000000088e+01	1.307569999999999943e+01	2.149220000000000041e+01	2.149159999999999826e+01	2.149739999999999895e+01	2.149170000000000158e+01	2.150499999999999901e+01	2.149220000000000041e+01	3.364479999999999649e+01	2.149210000000000065e+01	7.708350000000000257e+00	2.149220000000000041e+01	2.149149999999999849e+01
1.489710000000000036e+02	4.537859999999999872e+01	1.118990000000000009e+02	1.119659999999999940e+02	8.990510000000000446e+01	8.990500000000000114e+01	1.293899999999999864e+02	8.990510000000000446e+01	2.888469999999999871e+01	8.998930000000000007e+01	1.551030000000000086e+02	1.753750000000000142e+01	6.645910000000000650e+01	2.889720000000000155e+01	2.889480000000000004e+01	2.893690000000000140e+01	2.889959999999999951e+01	2.891260000000000119e+01	2.896890000000000143e+01	2.892409999999999926e+01	2.889450000000000074e+01	2.889529999999999887e+01	2.898689999999999856e+01	2.891410000000000124e+01	2.896189999999999998e+01	2.889470000000000027e+01	2.889720000000000155e+01	2.889620000000000033e+01	6.646469999999999345e+01	2.890220000000000056e+01	2.891039999999999921e+01	4.535499999999999687e+01	2.888789999999999836e+01	1.754710000000000036e+01	2.888970000000000127e+01	2.890070000000000050e+01	2.888469999999999871e+01	2.890909999999999869e+01	1.754070000000000107e+01	2.890490000000000137e+01	2.888830000000000098e+01	2.888479999999999848e+01	2.889199999999999946e+01	2.894529999999999959e+01	2.892610000000000170e+01	4.532979999999999876e+01	2.888660000000000139e+01	1.031339999999999968e+01	2.888899999999999935e+01	2.888530000000000086e+01
1.452669999999999959e+02	4.434060000000000201e+01	1.091590000000000060e+02	1.091620000000000061e+02	8.772549999999999670e+01	8.772549999999999670e+01	1.262150000000000034e+02	8.772620000000000573e+01	2.819819999999999993e+01	8.772709999999999297e+01	1.512009999999999934e+02	1.712239999999999895e+01	6.485790000000000077e+01	2.819859999999999900e+01	2.819790000000000063e+01	2.819729999999999848e+01	2.835150000000000148e+01	2.821809999999999974e+01	2.837170000000000059e+01	2.824399999999999977e+01	2.819780000000000086e+01	2.819979999999999976e+01	2.823290000000000077e+01	2.820589999999999975e+01	2.820019999999999882e+01	2.819979999999999976e+01	2.820019999999999882e+01	2.820690000000000097e+01	6.485750000000000171e+01	2.820230000000000103e+01	2.820110000000000028e+01	4.422720000000000340e+01	2.819839999999999947e+01	1.725440000000000040e+01	2.819739999999999824e+01	2.819989999999999952e+01	2.819699999999999918e+01	2.819889999999999830e+01	1.713560000000000016e+01	2.820309999999999917e+01	2.824289999999999878e+01	2.837669999999999959e+01	2.819770000000000110e+01	2.821910000000000096e+01	2.820159999999999911e+01	4.424819999999999709e+01	2.819859999999999900e+01	1.006980000000000075e+01	2.819999999999999929e+01	2.819930000000000092e+01
2.100360000000000014e+02	6.340140000000000242e+01	1.569420000000000073e+02	1.569809999999999945e+02	1.258670000000000044e+02	1.258670000000000044e+02	1.817810000000000059e+02	1.258670000000000044e+02	4.023199999999999932e+01	1.258709999999999951e+02	2.194859999999999900e+02	2.438660000000000139e+01	9.288389999999999702e+01	4.024119999999999919e+01	4.023479999999999990e+01	4.023769999999999669e+01	4.023930000000000007e+01	4.023420000000000130e+01	4.035079999999999956e+01	4.023499999999999943e+01	4.024589999999999890e+01	4.039390000000000214e+01	4.027989999999999782e+01	4.023539999999999850e+01	4.023769999999999669e+01	4.024110000000000298e+01	4.024309999999999832e+01	4.024269999999999925e+01	9.288320000000000221e+01	4.024410000000000309e+01	4.028260000000000218e+01	6.325240000000000151e+01	4.023919999999999675e+01	2.451259999999999906e+01	4.023239999999999839e+01	4.024240000000000350e+01	4.023780000000000001e+01	4.024710000000000321e+01	2.438840000000000074e+01	4.024230000000000018e+01	4.023380000000000223e+01	4.023299999999999699e+01	4.023919999999999675e+01	4.025739999999999696e+01	4.023709999999999809e+01	6.327929999999999922e+01	4.023760000000000048e+01	1.431639999999999979e+01	4.024300000000000210e+01	4.023219999999999885e+01
1.249099999999999966e+02	3.829169999999999874e+01	9.414910000000000423e+01	9.415819999999999368e+01	7.573820000000000618e+01	7.573820000000000618e+01	1.087510000000000048e+02	7.573930000000000007e+01	2.441600000000000037e+01	7.573999999999999488e+01	1.297429999999999950e+02	1.483939999999999948e+01	5.604979999999999762e+01	2.445560000000000045e+01	2.443540000000000134e+01	2.442449999999999832e+01	2.442770000000000152e+01	2.445370000000000132e+01	2.473359999999999914e+01	2.449790000000000134e+01	2.441540000000000177e+01	2.441529999999999845e+01	2.450580000000000069e+01	2.449510000000000076e+01	2.443740000000000023e+01	2.443499999999999872e+01	2.442950000000000088e+01	2.446229999999999905e+01	5.605080000000000240e+01	2.445100000000000051e+01	2.450339999999999918e+01	3.826449999999999818e+01	2.441829999999999856e+01	1.485999999999999943e+01	2.444920000000000115e+01	2.444350000000000023e+01	2.441430000000000078e+01	2.451370000000000005e+01	1.483970000000000056e+01	2.449909999999999854e+01	2.442340000000000089e+01	2.441519999999999868e+01	2.441560000000000130e+01	2.446569999999999823e+01	2.449849999999999994e+01	3.829460000000000264e+01	2.441649999999999920e+01	8.735219999999999985e+00	2.441570000000000107e+01	2.441450000000000031e+01
2.618580000000000041e+02	7.841500000000000625e+01	1.951399999999999864e+02	1.951719999999999970e+02	1.563799999999999955e+02	1.563799999999999955e+02	2.262350000000000136e+02	1.563930000000000007e+02	4.986549999999999727e+01	1.564070000000000107e+02	2.741139999999999759e+02	3.038550000000000040e+01	1.153070000000000022e+02	4.986050000000000182e+01	4.986070000000000135e+01	4.986030000000000229e+01	4.986050000000000182e+01	4.986079999999999757e+01	4.986379999999999768e+01	4.986129999999999995e+01	4.986019999999999897e+01	4.986119999999999663e+01	4.986399999999999721e+01	4.986110000000000042e+01	4.986050000000000182e+01	4.986059999999999803e+01	4.986039999999999850e+01	4.986079999999999757e+01	1.153020000000000067e+02	4.986070000000000135e+01	4.987210000000000321e+01	7.841910000000000025e+01	4.986050000000000182e+01	3.022690000000000055e+01	4.986180000000000234e+01	4.986269999999999669e+01	4.986019999999999897e+01	4.986730000000000018e+01	3.019839999999999947e+01	4.986489999999999867e+01	4.986019999999999897e+01	4.987019999999999698e+01	4.986019999999999897e+01	4.986639999999999873e+01	4.986090000000000089e+01	7.841169999999999618e+01	4.986030000000000229e+01	1.771509999999999962e+01	4.986039999999999850e+01	4.986039999999999850e+01
1.267630000000000052e+02	3.891770000000000351e+01	9.552700000000000102e+01	9.552609999999999957e+01	7.682800000000000296e+01	7.682789999999999964e+01	1.103389999999999986e+02	7.683620000000000516e+01	2.475819999999999865e+01	7.682930000000000348e+01	1.316920000000000073e+02	1.504909999999999926e+01	5.685229999999999961e+01	2.476360000000000028e+01	2.475840000000000174e+01	2.475819999999999865e+01	2.475850000000000151e+01	2.475860000000000127e+01	2.476379999999999981e+01	2.475880000000000081e+01	2.475840000000000174e+01	2.480630000000000024e+01	2.476480000000000103e+01	2.475860000000000127e+01	2.475850000000000151e+01	2.475840000000000174e+01	2.475840000000000174e+01	2.475850000000000151e+01	5.685009999999999764e+01	2.475850000000000151e+01	2.475969999999999871e+01	3.880859999999999843e+01	2.475850000000000151e+01	1.514860000000000007e+01	2.475819999999999865e+01	2.475850000000000151e+01	2.475840000000000174e+01	2.475850000000000151e+01	1.505139999999999922e+01	2.475880000000000081e+01	2.475819999999999865e+01	2.482989999999999853e+01	2.475819999999999865e+01	2.476180000000000092e+01	2.475829999999999842e+01	3.880760000000000076e+01	2.475840000000000174e+01	8.858290000000000219e+00	2.475860000000000127e+01	2.476360000000000028e+01
1.480420000000000016e+02	4.507939999999999969e+01	1.112180000000000035e+02	1.112099999999999937e+02	8.936020000000000607e+01	8.936010000000000275e+01	1.285960000000000036e+02	8.936020000000000607e+01	2.871300000000000097e+01	8.936100000000000421e+01	1.541279999999999859e+02	1.743370000000000175e+01	6.605840000000000600e+01	2.871809999999999974e+01	2.871409999999999840e+01	2.871659999999999968e+01	2.871430000000000149e+01	2.871330000000000027e+01	2.879019999999999868e+01	2.871480000000000032e+01	2.871689999999999898e+01	2.871930000000000049e+01	2.872939999999999827e+01	2.871409999999999840e+01	2.871659999999999968e+01	2.871509999999999962e+01	2.871620000000000061e+01	2.871640000000000015e+01	6.606010000000000559e+01	2.871620000000000061e+01	2.872370000000000090e+01	4.504290000000000305e+01	2.871549999999999869e+01	1.746089999999999876e+01	2.871300000000000097e+01	2.871799999999999997e+01	2.871290000000000120e+01	2.871689999999999898e+01	1.743400000000000105e+01	2.871869999999999834e+01	2.871320000000000050e+01	2.871499999999999986e+01	2.871559999999999846e+01	2.872950000000000159e+01	2.871640000000000015e+01	4.504160000000000252e+01	2.871490000000000009e+01	1.027439999999999998e+01	2.871610000000000085e+01	2.871280000000000143e+01
1.082560000000000002e+02	3.338009999999999877e+01	8.189650000000000318e+01	8.190900000000000603e+01	6.593030000000000257e+01	6.593030000000000257e+01	9.446259999999999479e+01	6.593040000000000589e+01	2.131970000000000098e+01	6.593500000000000227e+01	1.121830000000000069e+02	1.297320000000000029e+01	4.885249999999999915e+01	2.132110000000000127e+01	2.132039999999999935e+01	2.132120000000000104e+01	2.132509999999999906e+01	2.132110000000000127e+01	2.134880000000000067e+01	2.132110000000000127e+01	2.132130000000000081e+01	2.132689999999999841e+01	2.132590000000000074e+01	2.132100000000000151e+01	2.132069999999999865e+01	2.132169999999999987e+01	2.132239999999999824e+01	2.132199999999999918e+01	4.884309999999999974e+01	2.132329999999999970e+01	2.134700000000000131e+01	3.338369999999999749e+01	2.132239999999999824e+01	1.313439999999999941e+01	2.132029999999999959e+01	2.132140000000000057e+01	2.131980000000000075e+01	2.132860000000000156e+01	1.297450000000000081e+01	2.132260000000000133e+01	2.131990000000000052e+01	2.132010000000000005e+01	2.132019999999999982e+01	2.133310000000000173e+01	2.132130000000000081e+01	3.337689999999999912e+01	2.132169999999999987e+01	7.643919999999999604e+00	2.132239999999999824e+01	2.131960000000000122e+01
2.368739999999999952e+02	7.113559999999999661e+01	1.767630000000000052e+02	1.767429999999999950e+02	1.416690000000000111e+02	1.416690000000000111e+02	2.048019999999999925e+02	1.416699999999999875e+02	4.521860000000000213e+01	1.417369999999999948e+02	2.477750000000000057e+02	2.739659999999999940e+01	1.045240000000000009e+02	4.522370000000000090e+01	4.522010000000000218e+01	4.522030000000000172e+01	4.522359999999999758e+01	4.522279999999999944e+01	4.524190000000000111e+01	4.522650000000000148e+01	4.522039999999999793e+01	4.522409999999999997e+01	4.523579999999999757e+01	4.522540000000000049e+01	4.522160000000000224e+01	4.522469999999999857e+01	4.522160000000000224e+01	4.522180000000000177e+01	1.044929999999999950e+02	4.522429999999999950e+01	4.525079999999999814e+01	7.109879999999999711e+01	4.522140000000000271e+01	2.743329999999999913e+01	4.522180000000000177e+01	4.522590000000000288e+01	4.522299999999999898e+01	4.523179999999999978e+01	2.739930000000000021e+01	4.522690000000000055e+01	4.521860000000000213e+01	4.522200000000000131e+01	4.521860000000000213e+01	4.524510000000000076e+01	4.522930000000000206e+01	7.109420000000000073e+01	4.521909999999999741e+01	1.610290000000000177e+01	4.522169999999999845e+01	4.522120000000000317e+01
3.469750000000000227e+02	1.034339999999999975e+02	2.579710000000000036e+02	2.579329999999999927e+02	2.065109999999999957e+02	2.065089999999999861e+02	2.992640000000000100e+02	2.065089999999999861e+02	6.568529999999999802e+01	2.065389999999999873e+02	3.638589999999999804e+02	3.974929999999999808e+01	1.521440000000000055e+02	6.569180000000000064e+01	6.568840000000000146e+01	6.569549999999999557e+01	6.569549999999999557e+01	6.568909999999999627e+01	6.590640000000000498e+01	6.570730000000000359e+01	6.568070000000000164e+01	6.570489999999999498e+01	6.572799999999999443e+01	6.570269999999999300e+01	6.570040000000000191e+01	6.568619999999999948e+01	6.568569999999999709e+01	6.570090000000000430e+01	1.521380000000000052e+02	6.569469999999999743e+01	6.570650000000000546e+01	1.033960000000000008e+02	6.569110000000000582e+01	3.985040000000000049e+01	6.568590000000000373e+01	6.569620000000000459e+01	6.568429999999999325e+01	6.570029999999999859e+01	3.974929999999999808e+01	6.569769999999999754e+01	6.568309999999999604e+01	6.586129999999999995e+01	6.567879999999999541e+01	6.577240000000000464e+01	6.569400000000000261e+01	1.034069999999999965e+02	6.569270000000000209e+01	2.330420000000000158e+01	6.568999999999999773e+01	6.567829999999999302e+01
1.147330000000000041e+02	3.535699999999999932e+01	8.664870000000000516e+01	8.665779999999999461e+01	6.974450000000000216e+01	6.974450000000000216e+01	1.000190000000000055e+02	6.974450000000000216e+01	2.252319999999999922e+01	6.974909999999999854e+01	1.190100000000000051e+02	1.369790000000000063e+01	5.165650000000000119e+01	2.252570000000000050e+01	2.252339999999999876e+01	2.252309999999999945e+01	2.252740000000000009e+01	2.252499999999999858e+01	2.252939999999999898e+01	2.252550000000000097e+01	2.252329999999999899e+01	2.253249999999999886e+01	2.252769999999999939e+01	2.252380000000000138e+01	2.252319999999999922e+01	2.252370000000000161e+01	2.252370000000000161e+01	2.252359999999999829e+01	5.164560000000000173e+01	2.252370000000000161e+01	2.252449999999999974e+01	3.527289999999999992e+01	2.252339999999999876e+01	1.376839999999999975e+01	2.252319999999999922e+01	2.252449999999999974e+01	2.252309999999999945e+01	2.252390000000000114e+01	1.369810000000000016e+01	2.252370000000000161e+01	2.252329999999999899e+01	2.252639999999999887e+01	2.252309999999999945e+01	2.253000000000000114e+01	2.252469999999999928e+01	3.527559999999999718e+01	2.252329999999999899e+01	8.071289999999999409e+00	2.252390000000000114e+01	2.252309999999999945e+01
2.044840000000000089e+02	6.162349999999999994e+01	1.528689999999999998e+02	1.529840000000000089e+02	1.225979999999999990e+02	1.225979999999999990e+02	1.770180000000000007e+02	1.225979999999999990e+02	3.920150000000000290e+01	1.226020000000000039e+02	2.136330000000000098e+02	2.376379999999999981e+01	9.051839999999999975e+01	3.920850000000000080e+01	3.920430000000000348e+01	3.920949999999999847e+01	3.920900000000000318e+01	3.920289999999999964e+01	3.925600000000000023e+01	3.920490000000000208e+01	3.925090000000000146e+01	3.928649999999999665e+01	3.923680000000000234e+01	3.920430000000000348e+01	3.923340000000000316e+01	3.920779999999999887e+01	3.921370000000000289e+01	3.921829999999999927e+01	9.048600000000000421e+01	3.921569999999999823e+01	3.935060000000000002e+01	6.179350000000000165e+01	3.920510000000000161e+01	2.386179999999999879e+01	3.920089999999999719e+01	3.925809999999999889e+01	3.921690000000000254e+01	3.920470000000000255e+01	2.376470000000000127e+01	3.921119999999999806e+01	3.920250000000000057e+01	3.920470000000000255e+01	3.921009999999999707e+01	3.922809999999999775e+01	3.920270000000000010e+01	6.170510000000000161e+01	3.920519999999999783e+01	1.395320000000000071e+01	3.920550000000000068e+01	3.920060000000000144e+01
1.267840000000000060e+02	3.881819999999999737e+01	9.554659999999999798e+01	9.554959999999999809e+01	7.682810000000000628e+01	7.682789999999999964e+01	1.103389999999999986e+02	7.682800000000000296e+01	2.475880000000000081e+01	7.695220000000000482e+01	1.316920000000000073e+02	1.504690000000000083e+01	5.685549999999999926e+01	2.489399999999999835e+01	2.475919999999999987e+01	2.475910000000000011e+01	2.476399999999999935e+01	2.476160000000000139e+01	2.482479999999999976e+01	2.476930000000000121e+01	2.476190000000000069e+01	2.475919999999999987e+01	2.493019999999999925e+01	2.476579999999999870e+01	2.478819999999999979e+01	2.475959999999999894e+01	2.476630000000000109e+01	2.476429999999999865e+01	5.685179999999999723e+01	2.476310000000000144e+01	2.497030000000000172e+01	3.887290000000000134e+01	2.476210000000000022e+01	1.505139999999999922e+01	2.475910000000000011e+01	2.476650000000000063e+01	2.476350000000000051e+01	2.476300000000000168e+01	1.504759999999999920e+01	2.476269999999999882e+01	2.476109999999999900e+01	2.476470000000000127e+01	2.475890000000000057e+01	2.477149999999999963e+01	2.476060000000000016e+01	3.880299999999999727e+01	2.475969999999999871e+01	8.856439999999999202e+00	2.476030000000000086e+01	2.475860000000000127e+01
3.210670000000000073e+02	9.590529999999999688e+01	2.388540000000000134e+02	2.387949999999999875e+02	1.912529999999999859e+02	1.912520000000000095e+02	2.770369999999999777e+02	1.912529999999999859e+02	6.086410000000000053e+01	1.912700000000000102e+02	3.365450000000000159e+02	3.683959999999999724e+01	1.409300000000000068e+02	6.089950000000000330e+01	6.091270000000000095e+01	6.100670000000000215e+01	6.087749999999999773e+01	6.086659999999999826e+01	6.102980000000000160e+01	6.087389999999999901e+01	6.100690000000000168e+01	6.086699999999999733e+01	6.099790000000000134e+01	6.090120000000000289e+01	6.101169999999999760e+01	6.100780000000000314e+01	6.100800000000000267e+01	6.100800000000000267e+01	1.409279999999999973e+02	6.100759999999999650e+01	6.097959999999999781e+01	9.586899999999999977e+01	6.090540000000000020e+01	3.688159999999999883e+01	6.087349999999999994e+01	6.089679999999999893e+01	6.086460000000000292e+01	6.100719999999999743e+01	3.684530000000000172e+01	6.100889999999999702e+01	6.087810000000000343e+01	6.086670000000000158e+01	6.100650000000000261e+01	6.101509999999999678e+01	6.089809999999999945e+01	9.596920000000000073e+01	6.090229999999999677e+01	2.161739999999999995e+01	6.089569999999999794e+01	6.086990000000000123e+01
1.637729999999999961e+02	4.967549999999999955e+01	1.228149999999999977e+02	1.228709999999999951e+02	9.862430000000000518e+01	9.862309999999999377e+01	1.420910000000000082e+02	9.862309999999999377e+01	3.163550000000000040e+01	9.870269999999999300e+01	1.707110000000000127e+02	1.919780000000000086e+01	7.287980000000000302e+01	3.165690000000000026e+01	3.164630000000000010e+01	3.164379999999999882e+01	3.164420000000000144e+01	3.164000000000000057e+01	3.168809999999999860e+01	3.164880000000000138e+01	3.164189999999999969e+01	3.165419999999999945e+01	3.168909999999999982e+01	3.164320000000000022e+01	3.164480000000000004e+01	3.164440000000000097e+01	3.164389999999999858e+01	3.165350000000000108e+01	7.286759999999999593e+01	3.165070000000000050e+01	3.168730000000000047e+01	4.971090000000000231e+01	3.163759999999999906e+01	1.920949999999999847e+01	3.164229999999999876e+01	3.166310000000000002e+01	3.163560000000000016e+01	3.164890000000000114e+01	1.919950000000000045e+01	3.165409999999999968e+01	3.163879999999999981e+01	3.164110000000000156e+01	3.163950000000000173e+01	3.166169999999999973e+01	3.164179999999999993e+01	4.983539999999999992e+01	3.163870000000000005e+01	1.133949999999999925e+01	3.164130000000000109e+01	3.163769999999999882e+01
3.192160000000000082e+02	9.541610000000000014e+01	2.374929999999999950e+02	2.376100000000000136e+02	1.902609999999999957e+02	1.901630000000000109e+02	2.754490000000000123e+02	1.901630000000000109e+02	6.052620000000000289e+01	1.901719999999999970e+02	3.345939999999999941e+02	3.663170000000000215e+01	1.401250000000000000e+02	6.055319999999999681e+01	6.058279999999999887e+01	6.074240000000000350e+01	6.078000000000000114e+01	6.068710000000000093e+01	6.106719999999999970e+01	6.068200000000000216e+01	6.068500000000000227e+01	6.054910000000000281e+01	6.084159999999999968e+01	6.072409999999999997e+01	6.088660000000000139e+01	6.069950000000000045e+01	6.075379999999999825e+01	6.091550000000000153e+01	1.401409999999999911e+02	6.081900000000000261e+01	6.097619999999999862e+01	9.547270000000000323e+01	6.060549999999999926e+01	3.664289999999999736e+01	6.054039999999999822e+01	6.063139999999999930e+01	6.052179999999999893e+01	6.082820000000000249e+01	3.664730000000000132e+01	6.078399999999999892e+01	6.067909999999999826e+01	6.052360000000000184e+01	6.069019999999999726e+01	6.082039999999999935e+01	6.071260000000000190e+01	9.548260000000000502e+01	6.061549999999999727e+01	2.147869999999999990e+01	6.058610000000000184e+01	6.052049999999999841e+01
2.877599999999999909e+02	8.602930000000000632e+01	2.142489999999999952e+02	2.142379999999999995e+02	1.716380000000000052e+02	1.716370000000000005e+02	2.484600000000000080e+02	1.716380000000000052e+02	5.467519999999999669e+01	1.716399999999999864e+02	3.014279999999999973e+02	3.310799999999999699e+01	1.265939999999999941e+02	5.467510000000000048e+01	5.467519999999999669e+01	5.467580000000000240e+01	5.467519999999999669e+01	5.467459999999999809e+01	5.468050000000000210e+01	5.467530000000000001e+01	5.467459999999999809e+01	5.469579999999999842e+01	5.468390000000000128e+01	5.467479999999999762e+01	5.467490000000000094e+01	5.467530000000000001e+01	5.467470000000000141e+01	5.467490000000000094e+01	1.265109999999999957e+02	5.467510000000000048e+01	5.467690000000000339e+01	8.601120000000000232e+01	5.467490000000000094e+01	3.321990000000000265e+01	5.467580000000000240e+01	5.467580000000000240e+01	5.467620000000000147e+01	5.467669999999999675e+01	3.310660000000000025e+01	5.467759999999999820e+01	5.467439999999999856e+01	5.468160000000000309e+01	5.467430000000000234e+01	5.470510000000000161e+01	5.467459999999999809e+01	8.600669999999999504e+01	5.467470000000000141e+01	1.941499999999999915e+01	5.467499999999999716e+01	5.468010000000000304e+01
3.506770000000000209e+02	1.045019999999999953e+02	2.606259999999999764e+02	2.607090000000000032e+02	2.086889999999999930e+02	2.086889999999999930e+02	3.024390000000000214e+02	2.086889999999999930e+02	6.636669999999999447e+01	2.086980000000000075e+02	3.677610000000000241e+02	4.015979999999999706e+01	1.537419999999999902e+02	6.641349999999999909e+01	6.637030000000000030e+01	6.636960000000000548e+01	6.640279999999999916e+01	6.639310000000000400e+01	6.644670000000000698e+01	6.638160000000000593e+01	6.636750000000000682e+01	6.637720000000000198e+01	6.650249999999999773e+01	6.637409999999999854e+01	6.641880000000000450e+01	6.636929999999999552e+01	6.637730000000000530e+01	6.637800000000000011e+01	1.537520000000000095e+02	6.637239999999999895e+01	6.662099999999999511e+01	1.044659999999999940e+02	6.637449999999999761e+01	4.020009999999999906e+01	6.636830000000000496e+01	6.637940000000000396e+01	6.636679999999999779e+01	6.638519999999999754e+01	4.016120000000000090e+01	6.637930000000000064e+01	6.637260000000000559e+01	6.640579999999999927e+01	6.636690000000000111e+01	6.643300000000000693e+01	6.637369999999999948e+01	1.044659999999999940e+02	6.636939999999999884e+01	2.354240000000000066e+01	6.637120000000000175e+01	6.636599999999999966e+01
1.591450000000000102e+02	4.836290000000000333e+01	1.194159999999999968e+02	1.194579999999999984e+02	9.589879999999999427e+01	9.589870000000000516e+01	1.381220000000000141e+02	9.589870000000000516e+01	3.077580000000000027e+01	9.590449999999999875e+01	1.658340000000000032e+02	1.867940000000000111e+01	7.086400000000000432e+01	3.079410000000000025e+01	3.077830000000000155e+01	3.078119999999999834e+01	3.083340000000000103e+01	3.078829999999999956e+01	3.093430000000000035e+01	3.078979999999999961e+01	3.078750000000000142e+01	3.078750000000000142e+01	3.080819999999999936e+01	3.078430000000000177e+01	3.078340000000000032e+01	3.078359999999999985e+01	3.078719999999999857e+01	3.079279999999999973e+01	7.086360000000000525e+01	3.079159999999999897e+01	3.080480000000000018e+01	4.836990000000000123e+01	3.078419999999999845e+01	1.868169999999999931e+01	3.077629999999999910e+01	3.078040000000000020e+01	3.077659999999999840e+01	3.078879999999999839e+01	1.870769999999999911e+01	3.078630000000000067e+01	3.078320000000000078e+01	3.077629999999999910e+01	3.078140000000000143e+01	3.080930000000000035e+01	3.078150000000000119e+01	4.835190000000000055e+01	3.078359999999999985e+01	1.103899999999999970e+01	3.078389999999999915e+01	3.078109999999999857e+01
1.471169999999999902e+02	4.479569999999999652e+01	1.105870000000000033e+02	1.105570000000000022e+02	8.881529999999999347e+01	8.881529999999999347e+01	1.278020000000000067e+02	8.881529999999999347e+01	2.854090000000000060e+01	8.882670000000000243e+01	1.531519999999999868e+02	1.732989999999999853e+01	6.573789999999999623e+01	2.865850000000000009e+01	2.855900000000000105e+01	2.878130000000000166e+01	2.854729999999999990e+01	2.854410000000000025e+01	2.862920000000000087e+01	2.855260000000000176e+01	2.861299999999999955e+01	2.854339999999999833e+01	2.881390000000000029e+01	2.859840000000000160e+01	2.858739999999999881e+01	2.869300000000000139e+01	2.863510000000000133e+01	2.867830000000000013e+01	6.571460000000000434e+01	2.873819999999999908e+01	2.882150000000000034e+01	4.482379999999999853e+01	2.868759999999999977e+01	1.733449999999999847e+01	2.855219999999999914e+01	2.869109999999999872e+01	2.855849999999999866e+01	2.882250000000000156e+01	1.742340000000000089e+01	2.860699999999999932e+01	2.854579999999999984e+01	2.855399999999999849e+01	2.857489999999999952e+01	2.889789999999999992e+01	2.855539999999999878e+01	4.497330000000000183e+01	2.868639999999999901e+01	1.019650000000000034e+01	2.868969999999999843e+01	2.864000000000000057e+01
1.341639999999999873e+02	4.097590000000000288e+01	1.009729999999999990e+02	1.009809999999999945e+02	8.118699999999999761e+01	8.118699999999999761e+01	1.166889999999999930e+02	8.118699999999999761e+01	2.613870000000000005e+01	8.120300000000000296e+01	1.395070000000000050e+02	1.597119999999999962e+01	6.005510000000000304e+01	2.613380000000000081e+01	2.613410000000000011e+01	2.613380000000000081e+01	2.613560000000000016e+01	2.613400000000000034e+01	2.613639999999999830e+01	2.613479999999999848e+01	2.613370000000000104e+01	2.613510000000000133e+01	2.613870000000000005e+01	2.613400000000000034e+01	2.613479999999999848e+01	2.613400000000000034e+01	2.613370000000000104e+01	2.613400000000000034e+01	6.005299999999999727e+01	2.613400000000000034e+01	2.613500000000000156e+01	4.096889999999999787e+01	2.613380000000000081e+01	1.589189999999999969e+01	2.613500000000000156e+01	2.613520000000000110e+01	2.613370000000000104e+01	2.613569999999999993e+01	1.588330000000000020e+01	2.613650000000000162e+01	2.613380000000000081e+01	2.615640000000000143e+01	2.613360000000000127e+01	2.613950000000000173e+01	2.613429999999999964e+01	4.096909999999999741e+01	2.613370000000000104e+01	9.345349999999999824e+00	2.613390000000000057e+01	2.613909999999999911e+01
2.118909999999999911e+02	6.378370000000000317e+01	1.583300000000000125e+02	1.583060000000000116e+02	1.269579999999999984e+02	1.269569999999999936e+02	1.833689999999999998e+02	1.269609999999999985e+02	4.057589999999999719e+01	1.269620000000000033e+02	2.214370000000000118e+02	2.459570000000000078e+01	9.368949999999999534e+01	4.057900000000000063e+01	4.057970000000000255e+01	4.058290000000000219e+01	4.062720000000000198e+01	4.059340000000000259e+01	4.064260000000000161e+01	4.059199999999999875e+01	4.058500000000000085e+01	4.058180000000000121e+01	4.060529999999999973e+01	4.058630000000000138e+01	4.058420000000000272e+01	4.058319999999999794e+01	4.059779999999999944e+01	4.058760000000000190e+01	9.369060000000000343e+01	4.058789999999999765e+01	4.073530000000000229e+01	6.378260000000000218e+01	4.058169999999999789e+01	2.460900000000000176e+01	4.057789999999999964e+01	4.058939999999999770e+01	4.057840000000000202e+01	4.060759999999999792e+01	2.459479999999999933e+01	4.059449999999999648e+01	4.057900000000000063e+01	4.057710000000000150e+01	4.058250000000000313e+01	4.060759999999999792e+01	4.059570000000000078e+01	6.379200000000000159e+01	4.058039999999999736e+01	1.443979999999999997e+01	4.058370000000000033e+01	4.057690000000000197e+01
1.554439999999999884e+02	4.729489999999999839e+01	1.166650000000000063e+02	1.166719999999999970e+02	9.371920000000000073e+01	9.371920000000000073e+01	1.349470000000000027e+02	9.371959999999999980e+01	3.008810000000000073e+01	9.372469999999999857e+01	1.619319999999999879e+02	1.826389999999999958e+01	6.926200000000000045e+01	3.009400000000000119e+01	3.008999999999999986e+01	3.009870000000000090e+01	3.010640000000000072e+01	3.012109999999999843e+01	3.012600000000000122e+01	3.013599999999999923e+01	3.008960000000000079e+01	3.009319999999999951e+01	3.013360000000000127e+01	3.012419999999999831e+01	3.016540000000000177e+01	3.009519999999999840e+01	3.009570000000000078e+01	3.010549999999999926e+01	6.926670000000000016e+01	3.010679999999999978e+01	3.012089999999999890e+01	4.725630000000000308e+01	3.009280000000000044e+01	1.827199999999999847e+01	3.009080000000000155e+01	3.012580000000000169e+01	3.008840000000000003e+01	3.011250000000000071e+01	1.826980000000000004e+01	3.010460000000000136e+01	3.009680000000000177e+01	3.009009999999999962e+01	3.008930000000000149e+01	3.013479999999999848e+01	3.013269999999999982e+01	4.723649999999999949e+01	3.009169999999999945e+01	1.073920000000000030e+01	3.010050000000000026e+01	3.009530000000000172e+01
2.433439999999999941e+02	7.302290000000000703e+01	1.815039999999999907e+02	1.815140000000000100e+02	1.454830000000000041e+02	1.454830000000000041e+02	2.103580000000000041e+02	1.454830000000000041e+02	4.642219999999999658e+01	1.454859999999999900e+02	2.546040000000000134e+02	2.812300000000000111e+01	1.074560000000000031e+02	4.645309999999999917e+01	4.642289999999999850e+01	4.642360000000000042e+01	4.642620000000000147e+01	4.642540000000000333e+01	4.646090000000000231e+01	4.642770000000000152e+01	4.642260000000000275e+01	4.642470000000000141e+01	4.651219999999999999e+01	4.642510000000000048e+01	4.645060000000000144e+01	4.642280000000000229e+01	4.642889999999999873e+01	4.642909999999999826e+01	1.072960000000000065e+02	4.642549999999999955e+01	4.657439999999999714e+01	7.299989999999999668e+01	4.642560000000000286e+01	2.815490000000000137e+01	4.642329999999999757e+01	4.644639999999999702e+01	4.642379999999999995e+01	4.642530000000000001e+01	2.812280000000000157e+01	4.642860000000000298e+01	4.642399999999999949e+01	4.642580000000000240e+01	4.642210000000000036e+01	4.644989999999999952e+01	4.642410000000000281e+01	7.299479999999999791e+01	4.642549999999999955e+01	1.656739999999999924e+01	4.642569999999999908e+01	4.642159999999999798e+01
3.960160000000000196e+02	1.179369999999999976e+02	2.940919999999999845e+02	2.941229999999999905e+02	2.353880000000000052e+02	2.353880000000000052e+02	3.413349999999999795e+02	2.353880000000000052e+02	7.481109999999999616e+01	2.353899999999999864e+02	4.155600000000000023e+02	4.524609999999999843e+01	1.733569999999999993e+02	7.487409999999999854e+01	7.485710000000000264e+01	7.495999999999999375e+01	7.480589999999999407e+01	7.479760000000000275e+01	7.512220000000000653e+01	7.481189999999999429e+01	7.496519999999999584e+01	7.483060000000000400e+01	7.503690000000000282e+01	7.484720000000000084e+01	7.497150000000000603e+01	7.500390000000000157e+01	7.499490000000000123e+01	7.497979999999999734e+01	1.734710000000000036e+02	7.497039999999999793e+01	7.513899999999999579e+01	1.179069999999999965e+02	7.485450000000000159e+01	4.526670000000000016e+01	7.480580000000000496e+01	7.510169999999999391e+01	7.479649999999999466e+01	7.499450000000000216e+01	4.524869999999999948e+01	7.500749999999999318e+01	7.480960000000000321e+01	7.504200000000000159e+01	7.495499999999999829e+01	7.507819999999999538e+01	7.483660000000000423e+01	1.182500000000000000e+02	7.484130000000000393e+01	2.651089999999999947e+01	7.487839999999999918e+01	7.479250000000000398e+01
1.443400000000000034e+02	4.397200000000000131e+01	1.085510000000000019e+02	1.084879999999999995e+02	8.718059999999999832e+01	8.718070000000000164e+01	1.254210000000000065e+02	8.718070000000000164e+01	2.802730000000000032e+01	8.718410000000000082e+01	1.502259999999999991e+02	1.702029999999999887e+01	6.447010000000000218e+01	2.802599999999999980e+01	2.802520000000000167e+01	2.802499999999999858e+01	2.802520000000000167e+01	2.802520000000000167e+01	2.802759999999999962e+01	2.802580000000000027e+01	2.802530000000000143e+01	2.802730000000000032e+01	2.802740000000000009e+01	2.802550000000000097e+01	2.802560000000000073e+01	2.802509999999999835e+01	2.802530000000000143e+01	2.802830000000000155e+01	6.445910000000000650e+01	2.802659999999999840e+01	2.802659999999999840e+01	4.395490000000000208e+01	2.802599999999999980e+01	1.705290000000000106e+01	2.802499999999999858e+01	2.803930000000000078e+01	2.802520000000000167e+01	2.802570000000000050e+01	1.701889999999999858e+01	2.802680000000000149e+01	2.802499999999999858e+01	2.820660000000000167e+01	2.802499999999999858e+01	2.802759999999999962e+01	2.802509999999999835e+01	4.396059999999999945e+01	2.802809999999999846e+01	1.000960000000000072e+01	2.802840000000000131e+01	2.802489999999999881e+01
1.138070000000000022e+02	3.501720000000000255e+01	8.601109999999999900e+01	8.597379999999999711e+01	6.919989999999999952e+01	6.919960000000000377e+01	9.922530000000000427e+01	6.919970000000000709e+01	2.235150000000000148e+01	6.920420000000000016e+01	1.180349999999999966e+02	1.359650000000000070e+01	5.124660000000000082e+01	2.235290000000000177e+01	2.235150000000000148e+01	2.235150000000000148e+01	2.235150000000000148e+01	2.235180000000000078e+01	2.235569999999999879e+01	2.235170000000000101e+01	2.235119999999999862e+01	2.235950000000000060e+01	2.236710000000000065e+01	2.235160000000000124e+01	2.235140000000000171e+01	2.235140000000000171e+01	2.235150000000000148e+01	2.235140000000000171e+01	5.124519999999999698e+01	2.235140000000000171e+01	2.236789999999999878e+01	3.500010000000000332e+01	2.235140000000000171e+01	1.360120000000000040e+01	2.235129999999999839e+01	2.235210000000000008e+01	2.235109999999999886e+01	2.235160000000000124e+01	1.359839999999999982e+01	2.235229999999999961e+01	2.235119999999999862e+01	2.235800000000000054e+01	2.235109999999999886e+01	2.235490000000000066e+01	2.235140000000000171e+01	3.500220000000000198e+01	2.235119999999999862e+01	8.010759999999999437e+00	2.235140000000000171e+01	2.235340000000000060e+01
2.609239999999999782e+02	7.816580000000000439e+01	1.944749999999999943e+02	1.944720000000000084e+02	1.558350000000000080e+02	1.558350000000000080e+02	2.254399999999999977e+02	1.558360000000000127e+02	4.969239999999999924e+01	1.558369999999999891e+02	2.731379999999999768e+02	3.009469999999999956e+01	1.150180000000000007e+02	4.973360000000000269e+01	4.983630000000000138e+01	4.975489999999999924e+01	4.969100000000000250e+01	4.969050000000000011e+01	4.989180000000000348e+01	4.969689999999999941e+01	4.969769999999999754e+01	4.982569999999999766e+01	4.986549999999999727e+01	4.971269999999999811e+01	4.970409999999999684e+01	4.983840000000000003e+01	4.970669999999999789e+01	4.971620000000000061e+01	1.149030000000000058e+02	4.974340000000000117e+01	4.973910000000000053e+01	7.816509999999999536e+01	4.969429999999999836e+01	3.010889999999999844e+01	4.983670000000000044e+01	4.969509999999999650e+01	4.968869999999999720e+01	4.991049999999999898e+01	3.009619999999999962e+01	4.982679999999999865e+01	4.968919999999999959e+01	4.970739999999999981e+01	4.969500000000000028e+01	4.979120000000000346e+01	4.971090000000000231e+01	7.857259999999999422e+01	4.969030000000000058e+01	1.765549999999999997e+01	4.969100000000000250e+01	4.969019999999999726e+01
1.600699999999999932e+02	4.859429999999999694e+01	1.200789999999999935e+02	1.200979999999999990e+02	9.644360000000000355e+01	9.644360000000000355e+01	1.389149999999999920e+02	9.644370000000000687e+01	3.094810000000000016e+01	9.644509999999999650e+01	1.668089999999999975e+02	1.878450000000000131e+01	7.126739999999999498e+01	3.095870000000000033e+01	3.095609999999999928e+01	3.095210000000000150e+01	3.095100000000000051e+01	3.095179999999999865e+01	3.098300000000000054e+01	3.095820000000000149e+01	3.094849999999999923e+01	3.094889999999999830e+01	3.103559999999999874e+01	3.095349999999999824e+01	3.096389999999999887e+01	3.095240000000000080e+01	3.095510000000000161e+01	3.095370000000000132e+01	7.126739999999999498e+01	3.095200000000000173e+01	3.103650000000000020e+01	4.856989999999999696e+01	3.094879999999999853e+01	1.885660000000000025e+01	3.095289999999999964e+01	3.095489999999999853e+01	3.094859999999999900e+01	3.095499999999999829e+01	1.878659999999999997e+01	3.095799999999999841e+01	3.095039999999999836e+01	3.094859999999999900e+01	3.094819999999999993e+01	3.097820000000000107e+01	3.095690000000000097e+01	4.858319999999999794e+01	3.094869999999999877e+01	1.104659999999999975e+01	3.094859999999999900e+01	3.095319999999999894e+01
2.026320000000000050e+02	6.107509999999999906e+01	1.515409999999999968e+02	1.514679999999999893e+02	1.215079999999999956e+02	1.215079999999999956e+02	1.754300000000000068e+02	1.215079999999999956e+02	3.886240000000000094e+01	1.215259999999999962e+02	2.116819999999999879e+02	2.355649999999999977e+01	8.968160000000000309e+01	3.891729999999999734e+01	3.886189999999999856e+01	3.886549999999999727e+01	3.885960000000000036e+01	3.885889999999999844e+01	3.888499999999999801e+01	3.886419999999999675e+01	3.886149999999999949e+01	3.886070000000000135e+01	3.890050000000000097e+01	3.886339999999999861e+01	3.886590000000000344e+01	3.886119999999999663e+01	3.886209999999999809e+01	3.887189999999999657e+01	8.968030000000000257e+01	3.886930000000000263e+01	3.893399999999999750e+01	6.107469999999999999e+01	3.886110000000000042e+01	2.356810000000000116e+01	3.885920000000000130e+01	3.886180000000000234e+01	3.885880000000000223e+01	3.886509999999999820e+01	2.356050000000000111e+01	3.886520000000000152e+01	3.885840000000000316e+01	3.888110000000000355e+01	3.885999999999999943e+01	3.887360000000000326e+01	3.886070000000000135e+01	6.116069999999999851e+01	3.886050000000000182e+01	1.383130000000000059e+01	3.886010000000000275e+01	3.886350000000000193e+01
4.145380000000000109e+02	1.232249999999999943e+02	3.078729999999999905e+02	3.078460000000000036e+02	2.462880000000000109e+02	2.462849999999999966e+02	3.572110000000000127e+02	2.462849999999999966e+02	7.823499999999999943e+01	2.464399999999999977e+02	4.350699999999999932e+02	4.732009999999999650e+01	1.814060000000000059e+02	7.823229999999999507e+01	7.823029999999999973e+01	7.826120000000000232e+01	7.823839999999999861e+01	7.823019999999999641e+01	7.825249999999999773e+01	7.823170000000000357e+01	7.823029999999999973e+01	7.826000000000000512e+01	7.824590000000000600e+01	7.823050000000000637e+01	7.823510000000000275e+01	7.823340000000000316e+01	7.823009999999999309e+01	7.823029999999999973e+01	1.813600000000000136e+02	7.823180000000000689e+01	7.823329999999999984e+01	1.232259999999999991e+02	7.822990000000000066e+01	4.749510000000000076e+01	7.823090000000000543e+01	7.823170000000000357e+01	7.822920000000000584e+01	7.823650000000000659e+01	4.732050000000000267e+01	7.823229999999999507e+01	7.822950000000000159e+01	7.824530000000000030e+01	7.822910000000000252e+01	7.829110000000000014e+01	7.823029999999999973e+01	1.231850000000000023e+02	7.822929999999999495e+01	2.773120000000000118e+01	7.822979999999999734e+01	7.822889999999999588e+01
4.311739999999999782e+02	1.284910000000000139e+02	3.200149999999999864e+02	3.200029999999999859e+02	2.560930000000000177e+02	2.560930000000000177e+02	3.715000000000000000e+02	2.560939999999999941e+02	8.132519999999999527e+01	2.561170000000000186e+02	4.526290000000000191e+02	4.918800000000000239e+01	1.886399999999999864e+02	8.133700000000000330e+01	8.132540000000000191e+01	8.133150000000000546e+01	8.133089999999999975e+01	8.132559999999999434e+01	8.134350000000000591e+01	8.132760000000000389e+01	8.133180000000000121e+01	8.134650000000000603e+01	8.135129999999999484e+01	8.132680000000000575e+01	8.132880000000000109e+01	8.132890000000000441e+01	8.133060000000000400e+01	8.133849999999999625e+01	1.885670000000000073e+02	8.133710000000000662e+01	8.133820000000000050e+01	1.280809999999999889e+02	8.132869999999999777e+01	4.928459999999999752e+01	8.132410000000000139e+01	8.133580000000000609e+01	8.132410000000000139e+01	8.133079999999999643e+01	4.928569999999999851e+01	8.132949999999999591e+01	8.132540000000000191e+01	8.132580000000000098e+01	8.132769999999999300e+01	8.134699999999999420e+01	8.132489999999999952e+01	1.281380000000000052e+02	8.132890000000000441e+01	2.881690000000000040e+01	8.133060000000000400e+01	8.134959999999999525e+01
2.072589999999999861e+02	6.244030000000000058e+01	1.548760000000000048e+02	1.548750000000000000e+02	1.242319999999999993e+02	1.242319999999999993e+02	1.793990000000000009e+02	1.242330000000000041e+02	3.971840000000000259e+01	1.242330000000000041e+02	2.165600000000000023e+02	2.407519999999999882e+01	9.168439999999999657e+01	3.971739999999999782e+01	3.971730000000000160e+01	3.971699999999999875e+01	3.972610000000000241e+01	3.972249999999999659e+01	3.974499999999999744e+01	3.972970000000000113e+01	3.971650000000000347e+01	3.971800000000000352e+01	3.972679999999999723e+01	3.972659999999999769e+01	3.971829999999999927e+01	3.971750000000000114e+01	3.971869999999999834e+01	3.972639999999999816e+01	9.169169999999999732e+01	3.972279999999999944e+01	3.972229999999999706e+01	6.242470000000000141e+01	3.972140000000000271e+01	2.435910000000000153e+01	3.971719999999999828e+01	3.972310000000000230e+01	3.971629999999999683e+01	3.971959999999999980e+01	2.407610000000000028e+01	3.972180000000000177e+01	3.971929999999999694e+01	3.989370000000000260e+01	3.971640000000000015e+01	3.973140000000000072e+01	3.971990000000000265e+01	6.240639999999999787e+01	3.972259999999999991e+01	1.419089999999999918e+01	3.972249999999999659e+01	3.971670000000000300e+01
1.138070000000000022e+02	3.501080000000000325e+01	8.596280000000000143e+01	8.596169999999999334e+01	6.919979999999999620e+01	6.919960000000000377e+01	9.922539999999999338e+01	6.920069999999999766e+01	2.235320000000000107e+01	6.919970000000000709e+01	1.180349999999999966e+02	1.359420000000000073e+01	5.125319999999999965e+01	2.235160000000000124e+01	2.235119999999999862e+01	2.235109999999999886e+01	2.235170000000000101e+01	2.235160000000000124e+01	2.235320000000000107e+01	2.235229999999999961e+01	2.235119999999999862e+01	2.235190000000000055e+01	2.235439999999999827e+01	2.235140000000000171e+01	2.235150000000000148e+01	2.235119999999999862e+01	2.235129999999999839e+01	2.235150000000000148e+01	5.124549999999999983e+01	2.235129999999999839e+01	2.235290000000000177e+01	3.500319999999999965e+01	2.235129999999999839e+01	1.363840000000000074e+01	2.235109999999999886e+01	2.235269999999999868e+01	2.235119999999999862e+01	2.235119999999999862e+01	1.359869999999999912e+01	2.235150000000000148e+01	2.235140000000000171e+01	2.235229999999999961e+01	2.235109999999999886e+01	2.235210000000000008e+01	2.235119999999999862e+01	3.499929999999999808e+01	2.235119999999999862e+01	8.028650000000000730e+00	2.235129999999999839e+01	2.235219999999999985e+01
1.341630000000000109e+02	4.099419999999999931e+01	1.009729999999999990e+02	1.009779999999999944e+02	8.118779999999999575e+01	8.118699999999999761e+01	1.166889999999999930e+02	8.118699999999999761e+01	2.613360000000000127e+01	8.118699999999999761e+01	1.394960000000000093e+02	1.587710000000000043e+01	6.005290000000000106e+01	2.615429999999999922e+01	2.618299999999999983e+01	2.627730000000000032e+01	2.614920000000000044e+01	2.614219999999999899e+01	2.632339999999999947e+01	2.614959999999999951e+01	2.627740000000000009e+01	2.632019999999999982e+01	2.634159999999999968e+01	2.617500000000000071e+01	2.627990000000000137e+01	2.627720000000000056e+01	2.628610000000000113e+01	2.628509999999999991e+01	6.007759999999999678e+01	2.628049999999999997e+01	2.625349999999999895e+01	4.107900000000000063e+01	2.617610000000000170e+01	1.588080000000000069e+01	2.614349999999999952e+01	2.627799999999999869e+01	2.613410000000000011e+01	2.627880000000000038e+01	1.587880000000000003e+01	2.628000000000000114e+01	2.615170000000000172e+01	2.613370000000000104e+01	2.627710000000000079e+01	2.629260000000000019e+01	2.621320000000000050e+01	4.115829999999999700e+01	2.617350000000000065e+01	9.400800000000000267e+00	2.616479999999999961e+01	2.613360000000000127e+01
1.471160000000000139e+02	4.484300000000000352e+01	1.105409999999999968e+02	1.105280000000000058e+02	8.881829999999999359e+01	8.881529999999999347e+01	1.278029999999999973e+02	8.881600000000000250e+01	2.854179999999999851e+01	8.881600000000000250e+01	1.531519999999999868e+02	1.733129999999999882e+01	6.565860000000000696e+01	2.854720000000000013e+01	2.854169999999999874e+01	2.854469999999999885e+01	2.855470000000000041e+01	2.854530000000000101e+01	2.856279999999999930e+01	2.855529999999999902e+01	2.854169999999999874e+01	2.854449999999999932e+01	2.857949999999999946e+01	2.855049999999999955e+01	2.855170000000000030e+01	2.854189999999999827e+01	2.854980000000000118e+01	2.855300000000000082e+01	6.565850000000000364e+01	2.854830000000000112e+01	2.857880000000000109e+01	4.477700000000000102e+01	2.854619999999999891e+01	1.749279999999999902e+01	2.854100000000000037e+01	2.855570000000000164e+01	2.854159999999999897e+01	2.854530000000000101e+01	1.733070000000000022e+01	2.854420000000000002e+01	2.854670000000000130e+01	2.854269999999999996e+01	2.854129999999999967e+01	2.857359999999999900e+01	2.854350000000000165e+01	4.477900000000000347e+01	2.854810000000000159e+01	1.019469999999999921e+01	2.854670000000000130e+01	2.854100000000000037e+01
1.193580000000000041e+02	3.663409999999999656e+01	9.005649999999999977e+01	9.005800000000000693e+01	7.246890000000000498e+01	7.246890000000000498e+01	1.039879999999999995e+02	7.246890000000000498e+01	2.338400000000000034e+01	7.246939999999999316e+01	1.238880000000000052e+02	1.421679999999999922e+01	5.364789999999999992e+01	2.338550000000000040e+01	2.338390000000000057e+01	2.338410000000000011e+01	2.338299999999999912e+01	2.338289999999999935e+01	2.339359999999999928e+01	2.338360000000000127e+01	2.338289999999999935e+01	2.338319999999999865e+01	2.338680000000000092e+01	2.338370000000000104e+01	2.338319999999999865e+01	2.338660000000000139e+01	2.338309999999999889e+01	2.338350000000000151e+01	5.364739999999999753e+01	2.338479999999999848e+01	2.338469999999999871e+01	3.663119999999999976e+01	2.338340000000000174e+01	1.424089999999999989e+01	2.338449999999999918e+01	2.338459999999999894e+01	2.338269999999999982e+01	2.338919999999999888e+01	1.421729999999999983e+01	2.338469999999999871e+01	2.338269999999999982e+01	2.338569999999999993e+01	2.338269999999999982e+01	2.338929999999999865e+01	2.338299999999999912e+01	3.663360000000000127e+01	2.338289999999999935e+01	8.372469999999999857e+00	2.338299999999999912e+01	2.338279999999999959e+01
2.979359999999999786e+02	8.903449999999999420e+01	2.217659999999999911e+02	2.217719999999999914e+02	1.776310000000000002e+02	1.776310000000000002e+02	2.571920000000000073e+02	1.776330000000000098e+02	5.656680000000000064e+01	1.776500000000000057e+02	3.121580000000000155e+02	3.424699999999999989e+01	1.309209999999999923e+02	5.659409999999999741e+01	5.662510000000000332e+01	5.692680000000000007e+01	5.658859999999999957e+01	5.659369999999999834e+01	5.681040000000000134e+01	5.661769999999999925e+01	5.678900000000000148e+01	5.658290000000000219e+01	5.675220000000000198e+01	5.668130000000000024e+01	5.675160000000000338e+01	5.685589999999999833e+01	5.681260000000000332e+01	5.684909999999999997e+01	1.309329999999999927e+02	5.691510000000000247e+01	5.679440000000000310e+01	8.930349999999999966e+01	5.675269999999999726e+01	3.433829999999999671e+01	5.658160000000000167e+01	5.658970000000000056e+01	5.659369999999999834e+01	5.697999999999999687e+01	3.424640000000000128e+01	5.677859999999999729e+01	5.658599999999999852e+01	5.657609999999999673e+01	5.674730000000000274e+01	5.701050000000000040e+01	5.664359999999999928e+01	8.923799999999999955e+01	5.674830000000000041e+01	2.010079999999999956e+01	5.673969999999999914e+01	5.656790000000000163e+01
2.072599999999999909e+02	6.244149999999999778e+01	1.549540000000000077e+02	1.548810000000000002e+02	1.242330000000000041e+02	1.242319999999999993e+02	1.793990000000000009e+02	1.242330000000000041e+02	3.971659999999999968e+01	1.242390000000000043e+02	2.165600000000000023e+02	2.407509999999999906e+01	9.169270000000000209e+01	3.971650000000000347e+01	3.971629999999999683e+01	3.971629999999999683e+01	3.972720000000000340e+01	3.971739999999999782e+01	3.973360000000000269e+01	3.972039999999999793e+01	3.971770000000000067e+01	3.971880000000000166e+01	3.972339999999999804e+01	3.971690000000000254e+01	3.971690000000000254e+01	3.971650000000000347e+01	3.971710000000000207e+01	3.971719999999999828e+01	9.168110000000000070e+01	3.971699999999999875e+01	3.971750000000000114e+01	6.241089999999999804e+01	3.971659999999999968e+01	2.414620000000000033e+01	3.971620000000000061e+01	3.971790000000000020e+01	3.971880000000000166e+01	3.971679999999999922e+01	2.407550000000000168e+01	3.971699999999999875e+01	3.971800000000000352e+01	3.972529999999999717e+01	3.971640000000000015e+01	3.972120000000000317e+01	3.971770000000000067e+01	6.240420000000000300e+01	3.971670000000000300e+01	1.413490000000000002e+01	3.971690000000000254e+01	3.971629999999999683e+01
2.378000000000000114e+02	7.141769999999999641e+01	1.774720000000000084e+02	1.774060000000000059e+02	1.422129999999999939e+02	1.422129999999999939e+02	2.055949999999999989e+02	1.422129999999999939e+02	4.541910000000000025e+01	1.422230000000000132e+02	2.487510000000000048e+02	2.750240000000000151e+01	1.049270000000000067e+02	4.539399999999999835e+01	4.539070000000000249e+01	4.539079999999999870e+01	4.539849999999999852e+01	4.540149999999999864e+01	4.540780000000000172e+01	4.539629999999999654e+01	4.539070000000000249e+01	4.552510000000000190e+01	4.540579999999999927e+01	4.539609999999999701e+01	4.539110000000000156e+01	4.539119999999999777e+01	4.539150000000000063e+01	4.539150000000000063e+01	1.048930000000000007e+02	4.539269999999999783e+01	4.540229999999999677e+01	7.136579999999999302e+01	4.539079999999999870e+01	2.750829999999999842e+01	4.539030000000000342e+01	4.543189999999999884e+01	4.539039999999999964e+01	4.539330000000000354e+01	2.750120000000000076e+01	4.539350000000000307e+01	4.539059999999999917e+01	4.541590000000000060e+01	4.539030000000000342e+01	4.540109999999999957e+01	4.539540000000000219e+01	7.136570000000000391e+01	4.539059999999999917e+01	1.613970000000000127e+01	4.539180000000000348e+01	4.539170000000000016e+01
2.091090000000000089e+02	6.296479999999999677e+01	1.563100000000000023e+02	1.562549999999999955e+02	1.253220000000000027e+02	1.253220000000000027e+02	1.809869999999999948e+02	1.253220000000000027e+02	4.006040000000000134e+01	1.253269999999999982e+02	2.185240000000000009e+02	2.428330000000000055e+01	9.251500000000000057e+01	4.006349999999999767e+01	4.006080000000000041e+01	4.006860000000000355e+01	4.007079999999999842e+01	4.006850000000000023e+01	4.009190000000000254e+01	4.007560000000000144e+01	4.006099999999999994e+01	4.006329999999999814e+01	4.010889999999999844e+01	4.006880000000000308e+01	4.013689999999999714e+01	4.006130000000000280e+01	4.006519999999999726e+01	4.007039999999999935e+01	9.248699999999999477e+01	4.006550000000000011e+01	4.007909999999999684e+01	6.296620000000000061e+01	4.006210000000000093e+01	2.431759999999999877e+01	4.006049999999999756e+01	4.009150000000000347e+01	4.006040000000000134e+01	4.007260000000000133e+01	2.428470000000000084e+01	4.006530000000000058e+01	4.006640000000000157e+01	4.006060000000000088e+01	4.006089999999999662e+01	4.011260000000000048e+01	4.007500000000000284e+01	6.295000000000000284e+01	4.006210000000000093e+01	1.426060000000000016e+01	4.006159999999999854e+01	4.006269999999999953e+01
1.286160000000000139e+02	3.939770000000000039e+01	9.688120000000000687e+01	9.691150000000000375e+01	7.791769999999999641e+01	7.791769999999999641e+01	1.119260000000000019e+02	7.791769999999999641e+01	2.510200000000000031e+01	7.792969999999999686e+01	1.336430000000000007e+02	1.525619999999999976e+01	5.771130000000000138e+01	2.510310000000000130e+01	2.510529999999999973e+01	2.510490000000000066e+01	2.511169999999999902e+01	2.511199999999999832e+01	2.512229999999999919e+01	2.511210000000000164e+01	2.510369999999999990e+01	2.510999999999999943e+01	2.512620000000000076e+01	2.511210000000000164e+01	2.511870000000000047e+01	2.510480000000000089e+01	2.510610000000000142e+01	2.511499999999999844e+01	5.765160000000000196e+01	2.511009999999999920e+01	2.511809999999999832e+01	3.935620000000000118e+01	2.511019999999999897e+01	1.525709999999999944e+01	2.510389999999999944e+01	2.511449999999999960e+01	2.510450000000000159e+01	2.511619999999999919e+01	1.525760000000000005e+01	2.511060000000000159e+01	2.510460000000000136e+01	2.514509999999999934e+01	2.510269999999999868e+01	2.514170000000000016e+01	2.510600000000000165e+01	3.935909999999999798e+01	2.511220000000000141e+01	9.035819999999999297e+00	2.511070000000000135e+01	2.510559999999999903e+01
1.341630000000000109e+02	4.104509999999999792e+01	1.010150000000000006e+02	1.009830000000000041e+02	8.118739999999999668e+01	8.118699999999999761e+01	1.166899999999999977e+02	8.118829999999999814e+01	2.613370000000000104e+01	8.118930000000000291e+01	1.394960000000000093e+02	1.587710000000000043e+01	6.005599999999999739e+01	2.619910000000000139e+01	2.613879999999999981e+01	2.614209999999999923e+01	2.614270000000000138e+01	2.613680000000000092e+01	2.619109999999999872e+01	2.614249999999999829e+01	2.618830000000000169e+01	2.615309999999999846e+01	2.617909999999999826e+01	2.614410000000000167e+01	2.616499999999999915e+01	2.614549999999999841e+01	2.615619999999999834e+01	2.615289999999999893e+01	6.010130000000000194e+01	2.615220000000000056e+01	2.615810000000000102e+01	4.103349999999999653e+01	2.614379999999999882e+01	1.588330000000000020e+01	2.613429999999999964e+01	2.614020000000000010e+01	2.613840000000000074e+01	2.614859999999999829e+01	1.587749999999999950e+01	2.614890000000000114e+01	2.613680000000000092e+01	2.614029999999999987e+01	2.614730000000000132e+01	2.617650000000000077e+01	2.615240000000000009e+01	4.100919999999999987e+01	2.614410000000000167e+01	9.342940000000000467e+00	2.614410000000000167e+01	2.613370000000000104e+01
1.017780000000000058e+02	3.148290000000000077e+01	7.709149999999999636e+01	7.709539999999999793e+01	6.211630000000000251e+01	6.211619999999999919e+01	8.890590000000000259e+01	6.211630000000000251e+01	2.011599999999999966e+01	6.211619999999999919e+01	1.053529999999999944e+02	1.224660000000000082e+01	4.604129999999999967e+01	2.011909999999999954e+01	2.011659999999999826e+01	2.011649999999999849e+01	2.011690000000000111e+01	2.011680000000000135e+01	2.012580000000000169e+01	2.011850000000000094e+01	2.011629999999999896e+01	2.011749999999999972e+01	2.013380000000000081e+01	2.011749999999999972e+01	2.011799999999999855e+01	2.011629999999999896e+01	2.011649999999999849e+01	2.011680000000000135e+01	4.604070000000000107e+01	2.011700000000000088e+01	2.011990000000000123e+01	3.147540000000000049e+01	2.011639999999999873e+01	1.238119999999999976e+01	2.011649999999999849e+01	2.011870000000000047e+01	2.011599999999999966e+01	2.011730000000000018e+01	1.224619999999999997e+01	2.011860000000000070e+01	2.011619999999999919e+01	2.011609999999999943e+01	2.011609999999999943e+01	2.012869999999999848e+01	2.011700000000000088e+01	3.147749999999999915e+01	2.011619999999999919e+01	7.225380000000000358e+00	2.011639999999999873e+01	2.011690000000000111e+01
1.193599999999999994e+02	3.664240000000000208e+01	9.006680000000000064e+01	9.006610000000000582e+01	7.246890000000000498e+01	7.246890000000000498e+01	1.039879999999999995e+02	7.246899999999999409e+01	2.352530000000000143e+01	7.247549999999999670e+01	1.238880000000000052e+02	1.421679999999999922e+01	5.364750000000000085e+01	2.338439999999999941e+01	2.338599999999999923e+01	2.340399999999999991e+01	2.338840000000000074e+01	2.339480000000000004e+01	2.343449999999999989e+01	2.343260000000000076e+01	2.338299999999999912e+01	2.341929999999999978e+01	2.339939999999999998e+01	2.348959999999999937e+01	2.338680000000000092e+01	2.340390000000000015e+01	2.338749999999999929e+01	2.342360000000000042e+01	5.364860000000000184e+01	2.343309999999999960e+01	2.340090000000000003e+01	3.663289999999999935e+01	2.339610000000000056e+01	1.423550000000000004e+01	2.339829999999999899e+01	2.341069999999999851e+01	2.338269999999999982e+01	2.356210000000000093e+01	1.422039999999999971e+01	2.341469999999999985e+01	2.338489999999999824e+01	2.338309999999999889e+01	2.338289999999999935e+01	2.348010000000000019e+01	2.341379999999999839e+01	3.663750000000000284e+01	2.338899999999999935e+01	8.377370000000000871e+00	2.338810000000000144e+01	2.338629999999999853e+01
1.961690000000000111e+02	5.917999999999999972e+01	1.467390000000000043e+02	1.467299999999999898e+02	1.176940000000000026e+02	1.176940000000000026e+02	1.698739999999999952e+02	1.176940000000000026e+02	3.768229999999999791e+01	1.177039999999999935e+02	2.048540000000000134e+02	2.282989999999999853e+01	8.688660000000000139e+01	3.765599999999999881e+01	3.765529999999999688e+01	3.765769999999999840e+01	3.765429999999999922e+01	3.765500000000000114e+01	3.766470000000000340e+01	3.765729999999999933e+01	3.765500000000000114e+01	3.767130000000000223e+01	3.767799999999999727e+01	3.765789999999999793e+01	3.765709999999999980e+01	3.766040000000000276e+01	3.765489999999999782e+01	3.765879999999999939e+01	8.687730000000000530e+01	3.765849999999999653e+01	3.767069999999999652e+01	5.918039999999999878e+01	3.765610000000000213e+01	2.286510000000000176e+01	3.765570000000000306e+01	3.766559999999999775e+01	3.765829999999999700e+01	3.766519999999999868e+01	2.283109999999999928e+01	3.766140000000000043e+01	3.765350000000000108e+01	3.765859999999999985e+01	3.765350000000000108e+01	3.768569999999999709e+01	3.765440000000000254e+01	5.916449999999999676e+01	3.765639999999999787e+01	1.341450000000000031e+01	3.765659999999999741e+01	3.765449999999999875e+01
1.869039999999999964e+02	5.646809999999999974e+01	1.398799999999999955e+02	1.398899999999999864e+02	1.122450000000000045e+02	1.122450000000000045e+02	1.619360000000000070e+02	1.122450000000000045e+02	3.593410000000000082e+01	1.122770000000000010e+02	1.950989999999999895e+02	2.179210000000000136e+01	8.290829999999999700e+01	3.593500000000000227e+01	3.593520000000000181e+01	3.593750000000000000e+01	3.593480000000000274e+01	3.593439999999999657e+01	3.594480000000000075e+01	3.593529999999999802e+01	3.593569999999999709e+01	3.594590000000000174e+01	3.596070000000000277e+01	3.593489999999999895e+01	3.593589999999999662e+01	3.593710000000000093e+01	3.593569999999999709e+01	3.593560000000000088e+01	8.287430000000000518e+01	3.593589999999999662e+01	3.594120000000000203e+01	5.650119999999999720e+01	3.593500000000000227e+01	2.183739999999999881e+01	3.593540000000000134e+01	3.593869999999999720e+01	3.593399999999999750e+01	3.593800000000000239e+01	2.179250000000000043e+01	3.594039999999999679e+01	3.593399999999999750e+01	3.595680000000000121e+01	3.593419999999999703e+01	3.595859999999999701e+01	3.593469999999999942e+01	5.643990000000000151e+01	3.593439999999999657e+01	1.286570000000000036e+01	3.593619999999999948e+01	3.593379999999999797e+01
1.545190000000000055e+02	4.695589999999999975e+01	1.159890000000000043e+02	1.160400000000000063e+02	9.317440000000000566e+01	9.317430000000000234e+01	1.341529999999999916e+02	9.317470000000000141e+01	2.991639999999999944e+01	9.318040000000000589e+01	1.609559999999999889e+02	1.816069999999999851e+01	6.886669999999999447e+01	2.992000000000000171e+01	2.991689999999999827e+01	2.992020000000000124e+01	2.991750000000000043e+01	2.991710000000000136e+01	2.992909999999999826e+01	2.991799999999999926e+01	2.991939999999999955e+01	2.996900000000000119e+01	2.993410000000000082e+01	2.991740000000000066e+01	2.993110000000000070e+01	2.991860000000000142e+01	2.991799999999999926e+01	2.991900000000000048e+01	6.886310000000000286e+01	2.991850000000000165e+01	2.993209999999999837e+01	4.696229999999999905e+01	2.991740000000000066e+01	1.816920000000000002e+01	2.991750000000000043e+01	2.993540000000000134e+01	2.991740000000000066e+01	2.992119999999999891e+01	1.816039999999999921e+01	2.992150000000000176e+01	2.991659999999999897e+01	2.992050000000000054e+01	2.991679999999999851e+01	2.993530000000000157e+01	2.991679999999999851e+01	4.698669999999999902e+01	2.991689999999999827e+01	1.069960000000000022e+01	2.992119999999999891e+01	2.991610000000000014e+01
1.452669999999999959e+02	4.427559999999999718e+01	1.092049999999999983e+02	1.091940000000000026e+02	8.772549999999999670e+01	8.772549999999999670e+01	1.262150000000000034e+02	8.772549999999999670e+01	2.819679999999999964e+01	8.772880000000000678e+01	1.512009999999999934e+02	1.712239999999999895e+01	6.486539999999999395e+01	2.821880000000000166e+01	2.820639999999999858e+01	2.820299999999999940e+01	2.819969999999999999e+01	2.819839999999999947e+01	2.824080000000000013e+01	2.820200000000000173e+01	2.820309999999999917e+01	2.825919999999999987e+01	2.824670000000000059e+01	2.820349999999999824e+01	2.819940000000000069e+01	2.822259999999999991e+01	2.820479999999999876e+01	2.820410000000000039e+01	6.485809999999999320e+01	2.821089999999999876e+01	2.822439999999999927e+01	4.424119999999999919e+01	2.820380000000000109e+01	1.712699999999999889e+01	2.820319999999999894e+01	2.821880000000000166e+01	2.820329999999999870e+01	2.821770000000000067e+01	1.712470000000000070e+01	2.821209999999999951e+01	2.819829999999999970e+01	2.833980000000000032e+01	2.819900000000000162e+01	2.829100000000000037e+01	2.819969999999999999e+01	4.438009999999999877e+01	2.820200000000000173e+01	1.007019999999999982e+01	2.821280000000000143e+01	2.819969999999999999e+01
1.415780000000000030e+02	4.316120000000000090e+01	1.064569999999999936e+02	1.064470000000000027e+02	8.554619999999999891e+01	8.554600000000000648e+01	1.230390000000000015e+02	8.554600000000000648e+01	2.751020000000000110e+01	8.554999999999999716e+01	1.473000000000000114e+02	1.670730000000000004e+01	6.325730000000000075e+01	2.751409999999999911e+01	2.751150000000000162e+01	2.751330000000000098e+01	2.751450000000000173e+01	2.752700000000000102e+01	2.754510000000000147e+01	2.751439999999999841e+01	2.751439999999999841e+01	2.759280000000000044e+01	2.753930000000000078e+01	2.752280000000000015e+01	2.751940000000000097e+01	2.751839999999999975e+01	2.752469999999999928e+01	2.751800000000000068e+01	6.326149999999999807e+01	2.751500000000000057e+01	2.758289999999999864e+01	4.314719999999999800e+01	2.751200000000000045e+01	1.673679999999999879e+01	2.751099999999999923e+01	2.760729999999999862e+01	2.751119999999999877e+01	2.753810000000000002e+01	1.670769999999999911e+01	2.753890000000000171e+01	2.751030000000000086e+01	2.751889999999999858e+01	2.751229999999999976e+01	2.755930000000000035e+01	2.752169999999999916e+01	4.318339999999999890e+01	2.751020000000000110e+01	9.827420000000000044e+00	2.751340000000000074e+01	2.750919999999999987e+01
1.480409999999999968e+02	4.510900000000000176e+01	1.112049999999999983e+02	1.112139999999999986e+02	8.936020000000000607e+01	8.936010000000000275e+01	1.285960000000000036e+02	8.936020000000000607e+01	2.871290000000000120e+01	8.938110000000000355e+01	1.541279999999999859e+02	1.743370000000000175e+01	6.606210000000000093e+01	2.873290000000000077e+01	2.872650000000000148e+01	2.876529999999999987e+01	2.871519999999999939e+01	2.871440000000000126e+01	2.878750000000000142e+01	2.871819999999999951e+01	2.872159999999999869e+01	2.872579999999999956e+01	2.883539999999999992e+01	2.871750000000000114e+01	2.878930000000000078e+01	2.872380000000000067e+01	2.872119999999999962e+01	2.872129999999999939e+01	6.605880000000000507e+01	2.872299999999999898e+01	2.873120000000000118e+01	4.505619999999999692e+01	2.871509999999999962e+01	1.753500000000000014e+01	2.872040000000000148e+01	2.871940000000000026e+01	2.871270000000000167e+01	2.872139999999999915e+01	1.743530000000000157e+01	2.873039999999999949e+01	2.871359999999999957e+01	2.871379999999999910e+01	2.871940000000000026e+01	2.877939999999999898e+01	2.871760000000000090e+01	4.516910000000000025e+01	2.871430000000000149e+01	1.025960000000000072e+01	2.871480000000000032e+01	2.871490000000000009e+01
3.654839999999999804e+02	1.089270000000000067e+02	2.716429999999999723e+02	2.716030000000000086e+02	2.174070000000000107e+02	2.174070000000000107e+02	3.151399999999999864e+02	2.174070000000000107e+02	6.911769999999999925e+01	2.174209999999999923e+02	3.833690000000000282e+02	4.182200000000000273e+01	1.601469999999999914e+02	6.918250000000000455e+01	6.922560000000000002e+01	6.943240000000000123e+01	6.928189999999999316e+01	6.927110000000000412e+01	6.972669999999999391e+01	6.929089999999999350e+01	6.946309999999999718e+01	6.912220000000000653e+01	6.944769999999999754e+01	6.934640000000000271e+01	6.959380000000000166e+01	6.943290000000000362e+01	6.949410000000000309e+01	6.966030000000000655e+01	1.602150000000000034e+02	6.953060000000000684e+01	6.948480000000000700e+01	1.093679999999999950e+02	6.923930000000000007e+01	4.195640000000000214e+01	6.913909999999999911e+01	6.939440000000000452e+01	6.912720000000000198e+01	6.948029999999999973e+01	4.182099999999999795e+01	6.951069999999999993e+01	6.929189999999999827e+01	6.912479999999999336e+01	6.943200000000000216e+01	6.950629999999999598e+01	6.933620000000000516e+01	1.091110000000000042e+02	6.924779999999999802e+01	2.450769999999999982e+01	6.920980000000000132e+01	6.911669999999999447e+01
4.931879999999999882e+02	1.463340000000000032e+02	3.660849999999999795e+02	3.658149999999999977e+02	2.926000000000000227e+02	2.926000000000000227e+02	4.246850000000000023e+02	2.926009999999999991e+02	9.284340000000000259e+01	2.928360000000000127e+02	5.179869999999999663e+02	5.614150000000000063e+01	2.154089999999999918e+02	9.286360000000000525e+01	9.285209999999999297e+01	9.291200000000000614e+01	9.294480000000000075e+01	9.292050000000000409e+01	9.312649999999999295e+01	9.295319999999999538e+01	9.286129999999999995e+01	9.287630000000000052e+01	9.291289999999999338e+01	9.305219999999999914e+01	9.289619999999999322e+01	9.293189999999999884e+01	9.291870000000000118e+01	9.310299999999999443e+01	2.154230000000000018e+02	9.302519999999999811e+01	9.305939999999999657e+01	1.462899999999999920e+02	9.298369999999999891e+01	5.632900000000000063e+01	9.284969999999999857e+01	9.320940000000000225e+01	9.291280000000000427e+01	9.304829999999999757e+01	5.614320000000000022e+01	9.296259999999999479e+01	9.289610000000000412e+01	9.286589999999999634e+01	9.285360000000000014e+01	9.312000000000000455e+01	9.292300000000000182e+01	1.463449999999999989e+02	9.302670000000000528e+01	3.288510000000000133e+01	9.302859999999999729e+01	9.284480000000000643e+01
1.498940000000000055e+02	4.559660000000000224e+01	1.126110000000000042e+02	1.126149999999999949e+02	9.044989999999999952e+01	9.044989999999999952e+01	1.301839999999999975e+02	9.044989999999999952e+01	2.905649999999999977e+01	9.046250000000000568e+01	1.560790000000000077e+02	1.764120000000000132e+01	6.686140000000000327e+01	2.910950000000000060e+01	2.910670000000000002e+01	2.920420000000000016e+01	2.908109999999999928e+01	2.909530000000000172e+01	2.924729999999999919e+01	2.908340000000000103e+01	2.922429999999999950e+01	2.906210000000000093e+01	2.919610000000000127e+01	2.912859999999999872e+01	2.924559999999999960e+01	2.920619999999999905e+01	2.921539999999999893e+01	2.928849999999999909e+01	6.687160000000000082e+01	2.923000000000000043e+01	2.925309999999999988e+01	4.571379999999999910e+01	2.914120000000000132e+01	1.764440000000000097e+01	2.906769999999999854e+01	2.909959999999999880e+01	2.925890000000000057e+01	2.925570000000000093e+01	1.764179999999999993e+01	2.925580000000000069e+01	2.907880000000000109e+01	2.905659999999999954e+01	2.920179999999999865e+01	2.928529999999999944e+01	2.910600000000000165e+01	4.588309999999999889e+01	2.916059999999999874e+01	1.037689999999999912e+01	2.914049999999999940e+01	2.905659999999999954e+01
9.807710000000000150e+01	3.042030000000000101e+01	7.436299999999999955e+01	7.436289999999999623e+01	5.993670000000000186e+01	5.993670000000000186e+01	8.573069999999999879e+01	5.993670000000000186e+01	1.942940000000000111e+01	5.993670000000000186e+01	1.014509999999999934e+02	1.183000000000000007e+01	4.444180000000000064e+01	1.945660000000000167e+01	1.942879999999999896e+01	1.942889999999999873e+01	1.942859999999999943e+01	1.942909999999999826e+01	1.943009999999999948e+01	1.942930000000000135e+01	1.942839999999999989e+01	1.942830000000000013e+01	1.943969999999999843e+01	1.942930000000000135e+01	1.942899999999999849e+01	1.942859999999999943e+01	1.942859999999999943e+01	1.943070000000000164e+01	4.443930000000000291e+01	1.942920000000000158e+01	1.943179999999999907e+01	3.038680000000000092e+01	1.942960000000000065e+01	1.184070000000000000e+01	1.942849999999999966e+01	1.943799999999999883e+01	1.942830000000000013e+01	1.942889999999999873e+01	1.183009999999999984e+01	1.943019999999999925e+01	1.942849999999999966e+01	1.942849999999999966e+01	1.942830000000000013e+01	1.943370000000000175e+01	1.942849999999999966e+01	3.039310000000000045e+01	1.943009999999999948e+01	6.978170000000000428e+00	1.942980000000000018e+01	1.942830000000000013e+01
1.369389999999999930e+02	4.181080000000000041e+01	1.030190000000000055e+02	1.030210000000000008e+02	8.282160000000000366e+01	8.282160000000000366e+01	1.190699999999999932e+02	8.282189999999999941e+01	2.664959999999999951e+01	8.282200000000000273e+01	1.424219999999999970e+02	1.618850000000000122e+01	6.126420000000000243e+01	2.665859999999999985e+01	2.664989999999999881e+01	2.665119999999999933e+01	2.665259999999999962e+01	2.665060000000000073e+01	2.665780000000000172e+01	2.665360000000000085e+01	2.665020000000000167e+01	2.665459999999999852e+01	2.668479999999999919e+01	2.665289999999999893e+01	2.665340000000000131e+01	2.665050000000000097e+01	2.665399999999999991e+01	2.665350000000000108e+01	6.125560000000000116e+01	2.665269999999999939e+01	2.666250000000000142e+01	4.178810000000000002e+01	2.665200000000000102e+01	1.621340000000000003e+01	2.664959999999999951e+01	2.665259999999999962e+01	2.664949999999999974e+01	2.665520000000000067e+01	1.628180000000000049e+01	2.665080000000000027e+01	2.665050000000000097e+01	2.664959999999999951e+01	2.664969999999999928e+01	2.668420000000000059e+01	2.665040000000000120e+01	4.179979999999999762e+01	2.665259999999999962e+01	9.529719999999999303e+00	2.665409999999999968e+01	2.674849999999999994e+01
1.646970000000000027e+02	5.009449999999999648e+01	1.235000000000000000e+02	1.235100000000000051e+02	9.916809999999999548e+01	9.916800000000000637e+01	1.428839999999999861e+02	9.916800000000000637e+01	3.180750000000000099e+01	9.917849999999999966e+01	1.716870000000000118e+02	1.930160000000000053e+01	7.326500000000000057e+01	3.183510000000000062e+01	3.181629999999999825e+01	3.181240000000000023e+01	3.183559999999999945e+01	3.182880000000000109e+01	3.186329999999999885e+01	3.181970000000000098e+01	3.181269999999999953e+01	3.187969999999999970e+01	3.184590000000000032e+01	3.181559999999999988e+01	3.181340000000000146e+01	3.181749999999999901e+01	3.181670000000000087e+01	3.182179999999999964e+01	7.326659999999999684e+01	3.182059999999999889e+01	3.186619999999999919e+01	4.998210000000000264e+01	3.181520000000000081e+01	1.930600000000000094e+01	3.181210000000000093e+01	3.181429999999999936e+01	3.180809999999999960e+01	3.181950000000000145e+01	1.930320000000000036e+01	3.182019999999999982e+01	3.181370000000000076e+01	3.181400000000000006e+01	3.180989999999999895e+01	3.183920000000000172e+01	3.181330000000000169e+01	4.994669999999999987e+01	3.181409999999999982e+01	1.140450000000000053e+01	3.181480000000000175e+01	3.180760000000000076e+01
1.702470000000000141e+02	5.162590000000000146e+01	1.275810000000000031e+02	1.275889999999999986e+02	1.024369999999999976e+02	1.024369999999999976e+02	1.476469999999999914e+02	1.024369999999999976e+02	3.283899999999999864e+01	1.024380000000000024e+02	1.775409999999999968e+02	1.992419999999999902e+01	7.566719999999999402e+01	3.284120000000000061e+01	3.283910000000000196e+01	3.284199999999999875e+01	3.284290000000000020e+01	3.284000000000000341e+01	3.284570000000000078e+01	3.284159999999999968e+01	3.283950000000000102e+01	3.285549999999999926e+01	3.284819999999999851e+01	3.284089999999999776e+01	3.283970000000000056e+01	3.283979999999999677e+01	3.283970000000000056e+01	3.284029999999999916e+01	7.566710000000000491e+01	3.284060000000000201e+01	3.284689999999999799e+01	5.155210000000000292e+01	3.283979999999999677e+01	2.000390000000000157e+01	3.283919999999999817e+01	3.284340000000000259e+01	3.284109999999999729e+01	3.284729999999999706e+01	1.993990000000000151e+01	3.284000000000000341e+01	3.283930000000000149e+01	3.284109999999999729e+01	3.283910000000000196e+01	3.285920000000000130e+01	3.283930000000000149e+01	5.155960000000000321e+01	3.283970000000000056e+01	1.170899999999999963e+01	3.284049999999999869e+01	3.283979999999999677e+01
1.582199999999999989e+02	4.808840000000000003e+01	1.187120000000000033e+02	1.187349999999999994e+02	9.536690000000000111e+01	9.535380000000000678e+01	1.373280000000000030e+02	9.535389999999999588e+01	3.060399999999999920e+01	9.540109999999999957e+01	1.648590000000000089e+02	1.857519999999999882e+01	7.046399999999999864e+01	3.065429999999999922e+01	3.060679999999999978e+01	3.060900000000000176e+01	3.061080000000000112e+01	3.060989999999999966e+01	3.064430000000000121e+01	3.061510000000000176e+01	3.061370000000000147e+01	3.061129999999999995e+01	3.077380000000000138e+01	3.061149999999999949e+01	3.064179999999999993e+01	3.061110000000000042e+01	3.063599999999999923e+01	3.062199999999999989e+01	7.048810000000000286e+01	3.061510000000000176e+01	3.078579999999999828e+01	4.805550000000000210e+01	3.061349999999999838e+01	1.866120000000000090e+01	3.060429999999999851e+01	3.061510000000000176e+01	3.060450000000000159e+01	3.061649999999999849e+01	1.857600000000000051e+01	3.062199999999999989e+01	3.060989999999999966e+01	3.060399999999999920e+01	3.061080000000000112e+01	3.065739999999999910e+01	3.060739999999999839e+01	4.806360000000000099e+01	3.061070000000000135e+01	1.092559999999999931e+01	3.061830000000000140e+01	3.060409999999999897e+01
1.471160000000000139e+02	4.479569999999999652e+01	1.106119999999999948e+02	1.105270000000000010e+02	8.881550000000000011e+01	8.881529999999999347e+01	1.278020000000000067e+02	8.881529999999999347e+01	2.854119999999999990e+01	8.881550000000000011e+01	1.531519999999999868e+02	1.732999999999999829e+01	6.567350000000000421e+01	2.854329999999999856e+01	2.854289999999999949e+01	2.854339999999999833e+01	2.854119999999999990e+01	2.854080000000000084e+01	2.854970000000000141e+01	2.854159999999999897e+01	2.854870000000000019e+01	2.854220000000000113e+01	2.856530000000000058e+01	2.854189999999999827e+01	2.854700000000000060e+01	2.854469999999999885e+01	2.854739999999999966e+01	2.854520000000000124e+01	6.565810000000000457e+01	2.854550000000000054e+01	2.854949999999999832e+01	4.477790000000000248e+01	2.854230000000000089e+01	1.743779999999999930e+01	2.854090000000000060e+01	2.854210000000000136e+01	2.854110000000000014e+01	2.854260000000000019e+01	1.733330000000000126e+01	2.854629999999999868e+01	2.854110000000000014e+01	2.857560000000000144e+01	2.854680000000000106e+01	2.854970000000000141e+01	2.854139999999999944e+01	4.477450000000000330e+01	2.854179999999999851e+01	1.021410000000000018e+01	2.854169999999999874e+01	2.854179999999999851e+01
1.008539999999999992e+02	3.120720000000000027e+01	7.644880000000000564e+01	7.642789999999999395e+01	6.157130000000000081e+01	6.157130000000000081e+01	8.811220000000000141e+01	6.157150000000000034e+01	1.994409999999999883e+01	6.157489999999999952e+01	1.043780000000000001e+02	1.214129999999999932e+01	4.564659999999999940e+01	1.994590000000000174e+01	1.994510000000000005e+01	2.002430000000000021e+01	1.995179999999999865e+01	1.994569999999999865e+01	2.000679999999999836e+01	1.994950000000000045e+01	1.994839999999999947e+01	1.994900000000000162e+01	1.999080000000000013e+01	1.994689999999999941e+01	1.996620000000000061e+01	1.994940000000000069e+01	1.995080000000000098e+01	1.994979999999999976e+01	4.564350000000000307e+01	1.995220000000000127e+01	2.009319999999999951e+01	3.121780000000000044e+01	1.995230000000000103e+01	1.215049999999999919e+01	1.994559999999999889e+01	1.994770000000000110e+01	1.994719999999999871e+01	1.995459999999999923e+01	1.214209999999999923e+01	1.995090000000000074e+01	1.994620000000000104e+01	1.995850000000000080e+01	1.994569999999999865e+01	2.007120000000000104e+01	1.994590000000000174e+01	3.120949999999999847e+01	1.994969999999999999e+01	7.162099999999999689e+00	1.995070000000000121e+01	1.994429999999999836e+01
2.905400000000000205e+02	8.687139999999999418e+01	2.162889999999999873e+02	2.162880000000000109e+02	1.732719999999999914e+02	1.732709999999999866e+02	2.508420000000000130e+02	1.732719999999999914e+02	5.519069999999999965e+01	1.732750000000000057e+02	3.043539999999999850e+02	3.341460000000000008e+01	1.277169999999999987e+02	5.519780000000000086e+01	5.519380000000000308e+01	5.520700000000000074e+01	5.520069999999999766e+01	5.520270000000000010e+01	5.528990000000000293e+01	5.524110000000000298e+01	5.519069999999999965e+01	5.520669999999999789e+01	5.521269999999999811e+01	5.529540000000000077e+01	5.519650000000000034e+01	5.521209999999999951e+01	5.519509999999999650e+01	5.523279999999999745e+01	1.277129999999999939e+02	5.524020000000000152e+01	5.521529999999999916e+01	8.682869999999999777e+01	5.520450000000000301e+01	3.360229999999999961e+01	5.520550000000000068e+01	5.528450000000000131e+01	5.519219999999999970e+01	5.536849999999999739e+01	3.341830000000000211e+01	5.522379999999999711e+01	5.519310000000000116e+01	5.524730000000000274e+01	5.519030000000000058e+01	5.526989999999999981e+01	5.521889999999999787e+01	8.684470000000000312e+01	5.519839999999999947e+01	1.960069999999999979e+01	5.519720000000000226e+01	5.519109999999999872e+01
1.471160000000000139e+02	4.489180000000000348e+01	1.105829999999999984e+02	1.105280000000000058e+02	8.881529999999999347e+01	8.881529999999999347e+01	1.278020000000000067e+02	8.881570000000000675e+01	2.854189999999999827e+01	8.882219999999999516e+01	1.531519999999999868e+02	1.733180000000000121e+01	6.566589999999999350e+01	2.855030000000000001e+01	2.854149999999999920e+01	2.862099999999999866e+01	2.854279999999999973e+01	2.854299999999999926e+01	2.855669999999999931e+01	2.854469999999999885e+01	2.854560000000000031e+01	2.854489999999999839e+01	2.859450000000000003e+01	2.854690000000000083e+01	2.855799999999999983e+01	2.854629999999999868e+01	2.854769999999999897e+01	2.855300000000000082e+01	6.566030000000000655e+01	2.855219999999999914e+01	2.864699999999999847e+01	4.478009999999999735e+01	2.855310000000000059e+01	1.746150000000000091e+01	2.854100000000000037e+01	2.855229999999999890e+01	2.854179999999999851e+01	2.855039999999999978e+01	1.732999999999999829e+01	2.855160000000000053e+01	2.854179999999999851e+01	2.854439999999999955e+01	2.854260000000000019e+01	2.865070000000000050e+01	2.854250000000000043e+01	4.477700000000000102e+01	2.855260000000000176e+01	1.019319999999999915e+01	2.855249999999999844e+01	2.854080000000000084e+01
1.212139999999999986e+02	3.719169999999999732e+01	9.142589999999999861e+01	9.143519999999999470e+01	7.355870000000000175e+01	7.355870000000000175e+01	1.055759999999999934e+02	7.355870000000000175e+01	2.372660000000000124e+01	7.356019999999999470e+01	1.258389999999999986e+02	1.442430000000000057e+01	5.444830000000000325e+01	2.377209999999999823e+01	2.372909999999999897e+01	2.373339999999999961e+01	2.377990000000000137e+01	2.372980000000000089e+01	2.375799999999999912e+01	2.373110000000000142e+01	2.373389999999999844e+01	2.374800000000000111e+01	2.387950000000000017e+01	2.372980000000000089e+01	2.375809999999999889e+01	2.373239999999999839e+01	2.374609999999999843e+01	2.374439999999999884e+01	5.444809999999999661e+01	2.373959999999999937e+01	2.391319999999999979e+01	3.718359999999999843e+01	2.373250000000000171e+01	1.442719999999999914e+01	2.372710000000000008e+01	2.374050000000000082e+01	2.372739999999999938e+01	2.373570000000000135e+01	1.442980000000000018e+01	2.373789999999999978e+01	2.372860000000000014e+01	2.372690000000000055e+01	2.373219999999999885e+01	2.376790000000000092e+01	2.372820000000000107e+01	3.719980000000000331e+01	2.373320000000000007e+01	8.493230000000000501e+00	2.373410000000000153e+01	2.373019999999999996e+01
1.628480000000000132e+02	4.944230000000000302e+01	1.221910000000000025e+02	1.221479999999999961e+02	9.808089999999999975e+01	9.807819999999999538e+01	1.412969999999999970e+02	9.807819999999999538e+01	3.146349999999999980e+01	9.809799999999999898e+01	1.697359999999999900e+02	1.909400000000000119e+01	7.246550000000000580e+01	3.159260000000000090e+01	3.161499999999999844e+01	3.155260000000000176e+01	3.161439999999999984e+01	3.161280000000000001e+01	3.195129999999999981e+01	3.161270000000000024e+01	3.148780000000000001e+01	3.147550000000000026e+01	3.205700000000000216e+01	3.162719999999999843e+01	3.168199999999999861e+01	3.163009999999999877e+01	3.158680000000000021e+01	3.172879999999999967e+01	7.247320000000000562e+01	3.162669999999999959e+01	3.246829999999999927e+01	4.949810000000000088e+01	3.151239999999999952e+01	1.909700000000000131e+01	3.160869999999999891e+01	3.148010000000000019e+01	3.146379999999999910e+01	3.173789999999999978e+01	1.909420000000000073e+01	3.169770000000000110e+01	3.160709999999999908e+01	3.146389999999999887e+01	3.149350000000000094e+01	3.164549999999999841e+01	3.162890000000000157e+01	4.964390000000000214e+01	3.151549999999999940e+01	1.122359999999999935e+01	3.149640000000000128e+01	3.146349999999999980e+01
1.221340000000000003e+02	3.746189999999999998e+01	9.210439999999999827e+01	9.212080000000000268e+01	7.410360000000000014e+01	7.410349999999999682e+01	1.063700000000000045e+02	7.410349999999999682e+01	2.389849999999999852e+01	7.417159999999999798e+01	1.268139999999999930e+02	1.452810000000000024e+01	5.485020000000000095e+01	2.404970000000000141e+01	2.390370000000000061e+01	2.390429999999999922e+01	2.390230000000000032e+01	2.390040000000000120e+01	2.395899999999999963e+01	2.390569999999999951e+01	2.390289999999999893e+01	2.390050000000000097e+01	2.412910000000000110e+01	2.390469999999999828e+01	2.390269999999999939e+01	2.392099999999999937e+01	2.390459999999999852e+01	2.390540000000000020e+01	5.484920000000000329e+01	2.391049999999999898e+01	2.397149999999999892e+01	3.744639999999999702e+01	2.390549999999999997e+01	1.454059999999999953e+01	2.390230000000000032e+01	2.390660000000000096e+01	2.390119999999999933e+01	2.391400000000000148e+01	1.452989999999999959e+01	2.390830000000000055e+01	2.390009999999999835e+01	2.396920000000000073e+01	2.389999999999999858e+01	2.399210000000000065e+01	2.390129999999999910e+01	3.750450000000000017e+01	2.390370000000000061e+01	8.555189999999999628e+00	2.391410000000000124e+01	2.389920000000000044e+01
1.350879999999999939e+02	4.124660000000000082e+01	1.016590000000000060e+02	1.016629999999999967e+02	8.173180000000000689e+01	8.173180000000000689e+01	1.174830000000000041e+02	8.173189999999999600e+01	2.630640000000000001e+01	8.178449999999999420e+01	1.404710000000000036e+02	1.598090000000000011e+01	6.045409999999999684e+01	2.633539999999999992e+01	2.632900000000000063e+01	2.640309999999999846e+01	2.631960000000000122e+01	2.631599999999999895e+01	2.638319999999999865e+01	2.632499999999999929e+01	2.630969999999999942e+01	2.630610000000000070e+01	2.638469999999999871e+01	2.634159999999999968e+01	2.633719999999999928e+01	2.644640000000000057e+01	2.632900000000000063e+01	2.634009999999999962e+01	6.047390000000000043e+01	2.637630000000000052e+01	2.647400000000000020e+01	4.127159999999999940e+01	2.632499999999999929e+01	1.604179999999999851e+01	2.637269999999999825e+01	2.633539999999999992e+01	2.630620000000000047e+01	2.664339999999999975e+01	1.598119999999999941e+01	2.636039999999999850e+01	2.631390000000000029e+01	2.631060000000000088e+01	2.630770000000000053e+01	2.646440000000000126e+01	2.635960000000000036e+01	4.144050000000000011e+01	2.631259999999999977e+01	9.401540000000000674e+00	2.631250000000000000e+01	2.630559999999999832e+01
1.073299999999999983e+02	3.312689999999999912e+01	8.119639999999999702e+01	8.119070000000000675e+01	6.538549999999999329e+01	6.538549999999999329e+01	9.366870000000000118e+01	6.538549999999999329e+01	2.114760000000000062e+01	6.538569999999999993e+01	1.112069999999999936e+02	1.286769999999999925e+01	4.844310000000000116e+01	2.115139999999999887e+01	2.114920000000000044e+01	2.117999999999999972e+01	2.119650000000000034e+01	2.116140000000000043e+01	2.117050000000000054e+01	2.115690000000000026e+01	2.114809999999999945e+01	2.114849999999999852e+01	2.116529999999999845e+01	2.115360000000000085e+01	2.115139999999999887e+01	2.115190000000000126e+01	2.114949999999999974e+01	2.115619999999999834e+01	4.844409999999999883e+01	2.115330000000000155e+01	2.115820000000000078e+01	3.312189999999999657e+01	2.115279999999999916e+01	1.289160000000000039e+01	2.114959999999999951e+01	2.115269999999999939e+01	2.114770000000000039e+01	2.115690000000000026e+01	1.286819999999999986e+01	2.115380000000000038e+01	2.115009999999999835e+01	2.114770000000000039e+01	2.114789999999999992e+01	2.120550000000000068e+01	2.115459999999999852e+01	3.311110000000000042e+01	2.115390000000000015e+01	7.588619999999999699e+00	2.115269999999999939e+01	2.114770000000000039e+01
1.258349999999999937e+02	3.857849999999999824e+01	9.483710000000000662e+01	9.483289999999999509e+01	7.628340000000000032e+01	7.628300000000000125e+01	1.095450000000000017e+02	7.628310000000000457e+01	2.458640000000000114e+01	7.628360000000000696e+01	1.307160000000000082e+02	1.494490000000000052e+01	5.645029999999999859e+01	2.459280000000000044e+01	2.458930000000000149e+01	2.459209999999999852e+01	2.458869999999999933e+01	2.458749999999999858e+01	2.459690000000000154e+01	2.458920000000000172e+01	2.458909999999999840e+01	2.459459999999999980e+01	2.463439999999999941e+01	2.459100000000000108e+01	2.460210000000000008e+01	2.459720000000000084e+01	2.458859999999999957e+01	2.459100000000000108e+01	5.645020000000000238e+01	2.459199999999999875e+01	2.461779999999999902e+01	3.854129999999999967e+01	2.459029999999999916e+01	1.504420000000000002e+01	2.458980000000000032e+01	2.459799999999999898e+01	2.458660000000000068e+01	2.459969999999999857e+01	1.494439999999999991e+01	2.459590000000000032e+01	2.458670000000000044e+01	2.458810000000000073e+01	2.458670000000000044e+01	2.463759999999999906e+01	2.458810000000000073e+01	3.857289999999999708e+01	2.458879999999999910e+01	8.802500000000000213e+00	2.458999999999999986e+01	2.458770000000000167e+01
1.563720000000000141e+02	4.754120000000000346e+01	1.173850000000000051e+02	1.173829999999999956e+02	9.426420000000000243e+01	9.426399999999999579e+01	1.357400000000000091e+02	9.426409999999999911e+01	3.026249999999999929e+01	9.426500000000000057e+01	1.629070000000000107e+02	1.836929999999999907e+01	6.966379999999999484e+01	3.027309999999999945e+01	3.026589999999999847e+01	3.028059999999999974e+01	3.027659999999999840e+01	3.028190000000000026e+01	3.047690000000000055e+01	3.028000000000000114e+01	3.027509999999999835e+01	3.026650000000000063e+01	3.034900000000000020e+01	3.027420000000000044e+01	3.034329999999999927e+01	3.027649999999999864e+01	3.027809999999999846e+01	3.028600000000000136e+01	6.966429999999999723e+01	3.028800000000000026e+01	3.039140000000000086e+01	4.758030000000000115e+01	3.028409999999999869e+01	1.836919999999999931e+01	3.026360000000000028e+01	3.027149999999999963e+01	3.026409999999999911e+01	3.028979999999999961e+01	1.836860000000000070e+01	3.027769999999999939e+01	3.026660000000000039e+01	3.026160000000000139e+01	3.026520000000000010e+01	3.035330000000000084e+01	3.028630000000000067e+01	4.751630000000000109e+01	3.027909999999999968e+01	1.079989999999999917e+01	3.027929999999999922e+01	3.026010000000000133e+01
1.508189999999999884e+02	4.586070000000000135e+01	1.132590000000000003e+02	1.132840000000000060e+02	9.099479999999999791e+01	9.099479999999999791e+01	1.309780000000000086e+02	9.099660000000000082e+01	2.922980000000000089e+01	9.105060000000000286e+01	1.570540000000000020e+02	1.774549999999999983e+01	6.726510000000000389e+01	2.922970000000000113e+01	2.922860000000000014e+01	2.922879999999999967e+01	2.922909999999999897e+01	2.922919999999999874e+01	2.923280000000000101e+01	2.923219999999999885e+01	2.922860000000000014e+01	2.923170000000000002e+01	2.923199999999999932e+01	2.923239999999999839e+01	2.922939999999999827e+01	2.922909999999999897e+01	2.922909999999999897e+01	2.923010000000000019e+01	6.725939999999999941e+01	2.923069999999999879e+01	2.923059999999999903e+01	4.585710000000000264e+01	2.922909999999999897e+01	1.786019999999999897e+01	2.922879999999999967e+01	2.923379999999999868e+01	2.922869999999999990e+01	2.923300000000000054e+01	1.774520000000000053e+01	2.923000000000000043e+01	2.922860000000000014e+01	2.929889999999999972e+01	2.922840000000000060e+01	2.923529999999999873e+01	2.922929999999999851e+01	4.585289999999999822e+01	2.922909999999999897e+01	1.043539999999999957e+01	2.922909999999999897e+01	2.922840000000000060e+01
4.339519999999999982e+02	1.289449999999999932e+02	3.220910000000000082e+02	3.221059999999999945e+02	2.577620000000000005e+02	2.577280000000000086e+02	3.738809999999999718e+02	2.577280000000000086e+02	8.184029999999999916e+01	2.577889999999999873e+02	4.555559999999999832e+02	4.950189999999999912e+01	1.897889999999999873e+02	8.184529999999999461e+01	8.184399999999999409e+01	8.184829999999999472e+01	8.202060000000000173e+01	8.188370000000000459e+01	8.204149999999999920e+01	8.189449999999999363e+01	8.185120000000000573e+01	8.186029999999999518e+01	8.190170000000000528e+01	8.185550000000000637e+01	8.185110000000000241e+01	8.184739999999999327e+01	8.185179999999999723e+01	8.185859999999999559e+01	1.897700000000000102e+02	8.185309999999999775e+01	8.186069999999999425e+01	1.289339999999999975e+02	8.184529999999999461e+01	4.954180000000000206e+01	8.184159999999999968e+01	8.184829999999999472e+01	8.184000000000000341e+01	8.185080000000000666e+01	4.951919999999999789e+01	8.185689999999999600e+01	8.188670000000000471e+01	8.184569999999999368e+01	8.184699999999999420e+01	8.189870000000000516e+01	8.185450000000000159e+01	1.289199999999999875e+02	8.184459999999999980e+01	2.900390000000000157e+01	8.184610000000000696e+01	8.185120000000000573e+01
1.027039999999999935e+02	3.175700000000000145e+01	7.777540000000000475e+01	7.777819999999999823e+01	6.266219999999999857e+01	6.266109999999999758e+01	8.969970000000000709e+01	6.266109999999999758e+01	2.028790000000000049e+01	6.266149999999999665e+01	1.063289999999999935e+02	1.234890000000000043e+01	4.662250000000000227e+01	2.028940000000000055e+01	2.029459999999999908e+01	2.029110000000000014e+01	2.029210000000000136e+01	2.028960000000000008e+01	2.038190000000000168e+01	2.029119999999999990e+01	2.029609999999999914e+01	2.029260000000000019e+01	2.035310000000000130e+01	2.029119999999999990e+01	2.029279999999999973e+01	2.030730000000000146e+01	2.029459999999999908e+01	2.029570000000000007e+01	4.644859999999999900e+01	2.029550000000000054e+01	2.029230000000000089e+01	3.175989999999999824e+01	2.029080000000000084e+01	1.236369999999999969e+01	2.029040000000000177e+01	2.030600000000000094e+01	2.028819999999999979e+01	2.029329999999999856e+01	1.234980000000000011e+01	2.029949999999999832e+01	2.029189999999999827e+01	2.030699999999999861e+01	2.029420000000000002e+01	2.033129999999999882e+01	2.028930000000000078e+01	3.192749999999999844e+01	2.029100000000000037e+01	7.337679999999999758e+00	2.029220000000000113e+01	2.028890000000000171e+01
1.517429999999999950e+02	4.615400000000000347e+01	1.139579999999999984e+02	1.139489999999999981e+02	9.154110000000000014e+01	9.153969999999999629e+01	1.317709999999999866e+02	9.153969999999999629e+01	2.940040000000000120e+01	9.154219999999999402e+01	1.580300000000000011e+02	1.784880000000000067e+01	6.766009999999999991e+01	2.941110000000000113e+01	2.941469999999999985e+01	2.942239999999999966e+01	2.948839999999999861e+01	2.943949999999999889e+01	2.972599999999999909e+01	2.941659999999999897e+01	2.944630000000000081e+01	2.946699999999999875e+01	2.955030000000000001e+01	2.941159999999999997e+01	2.942849999999999966e+01	2.943519999999999825e+01	2.943799999999999883e+01	2.943479999999999919e+01	6.768609999999999616e+01	2.943809999999999860e+01	2.954599999999999937e+01	4.624110000000000298e+01	2.941590000000000060e+01	1.785739999999999839e+01	2.940520000000000067e+01	2.941100000000000136e+01	2.954500000000000171e+01	2.943519999999999825e+01	1.784979999999999833e+01	2.942950000000000088e+01	2.941189999999999927e+01	2.941590000000000060e+01	2.942030000000000101e+01	2.952230000000000132e+01	2.942119999999999891e+01	4.628040000000000020e+01	2.942170000000000130e+01	1.049660000000000082e+01	2.942279999999999873e+01	2.940129999999999910e+01
2.470459999999999923e+02	7.417170000000000130e+01	1.842090000000000032e+02	1.842429999999999950e+02	1.476740000000000066e+02	1.476620000000000061e+02	2.135329999999999870e+02	1.476649999999999920e+02	4.710920000000000130e+01	1.476659999999999968e+02	2.585059999999999718e+02	2.853729999999999833e+01	1.088970000000000056e+02	4.714410000000000167e+01	4.719089999999999918e+01	4.736919999999999931e+01	4.714560000000000173e+01	4.713439999999999941e+01	4.745360000000000156e+01	4.713089999999999691e+01	4.726729999999999876e+01	4.712469999999999715e+01	4.738450000000000273e+01	4.718070000000000164e+01	4.734380000000000166e+01	4.741069999999999851e+01	4.728110000000000213e+01	4.730010000000000048e+01	1.089099999999999966e+02	4.733570000000000277e+01	4.757690000000000197e+01	7.419710000000000605e+01	4.717260000000000275e+01	2.854469999999999885e+01	4.719100000000000250e+01	4.717819999999999681e+01	4.711580000000000013e+01	4.761359999999999815e+01	2.854350000000000165e+01	4.732690000000000197e+01	4.713009999999999877e+01	4.711090000000000089e+01	4.726059999999999661e+01	4.749900000000000233e+01	4.716890000000000072e+01	7.425759999999999650e+01	4.715720000000000312e+01	1.674320000000000164e+01	4.715890000000000271e+01	4.711200000000000188e+01
1.656220000000000141e+02	5.023640000000000327e+01	1.241809999999999974e+02	1.241889999999999930e+02	9.971429999999999438e+01	9.971280000000000143e+01	1.436790000000000020e+02	9.971309999999999718e+01	3.197939999999999827e+01	9.973930000000000007e+01	1.726620000000000061e+02	1.940540000000000020e+01	7.372249999999999659e+01	3.198329999999999984e+01	3.198440000000000083e+01	3.198890000000000100e+01	3.198999999999999844e+01	3.200769999999999982e+01	3.202510000000000190e+01	3.199419999999999931e+01	3.199650000000000105e+01	3.198470000000000013e+01	3.203179999999999694e+01	3.201319999999999766e+01	3.201809999999999690e+01	3.199030000000000129e+01	3.200939999999999941e+01	3.206940000000000168e+01	7.366649999999999920e+01	3.201080000000000325e+01	3.207679999999999865e+01	5.024269999999999925e+01	3.201950000000000074e+01	1.949239999999999995e+01	3.198049999999999926e+01	3.223729999999999762e+01	3.197980000000000089e+01	3.202960000000000207e+01	1.940559999999999974e+01	3.204070000000000107e+01	3.198760000000000048e+01	3.198320000000000007e+01	3.199279999999999902e+01	3.203249999999999886e+01	3.200160000000000338e+01	5.020559999999999690e+01	3.204160000000000252e+01	1.140440000000000076e+01	3.202879999999999683e+01	3.197939999999999827e+01
1.064069999999999965e+02	3.286160000000000281e+01	8.051720000000000255e+01	8.051160000000000139e+01	6.484059999999999491e+01	6.484059999999999491e+01	9.287489999999999668e+01	6.484080000000000155e+01	2.097589999999999932e+01	6.484550000000000125e+01	1.102309999999999945e+02	1.276399999999999935e+01	4.804249999999999687e+01	2.097830000000000084e+01	2.097820000000000107e+01	2.098049999999999926e+01	2.097640000000000171e+01	2.097609999999999886e+01	2.098829999999999885e+01	2.097729999999999961e+01	2.098379999999999868e+01	2.097899999999999920e+01	2.098669999999999902e+01	2.097719999999999985e+01	2.098120000000000118e+01	2.097980000000000089e+01	2.098170000000000002e+01	2.098079999999999856e+01	4.806389999999999674e+01	2.098100000000000165e+01	2.097889999999999944e+01	3.283720000000000283e+01	2.097729999999999961e+01	1.287129999999999974e+01	2.097609999999999886e+01	2.097800000000000153e+01	2.097599999999999909e+01	2.097790000000000177e+01	1.276989999999999981e+01	2.098170000000000002e+01	2.097629999999999839e+01	2.097889999999999944e+01	2.098189999999999955e+01	2.098920000000000030e+01	2.097670000000000101e+01	3.283670000000000044e+01	2.097719999999999985e+01	7.524849999999999817e+00	2.097719999999999985e+01	2.098000000000000043e+01
1.369389999999999930e+02	4.179890000000000327e+01	1.030349999999999966e+02	1.030520000000000067e+02	8.282170000000000698e+01	8.282160000000000366e+01	1.190709999999999980e+02	8.282189999999999941e+01	2.665080000000000027e+01	8.289759999999999707e+01	1.424230000000000018e+02	1.618840000000000146e+01	6.125659999999999883e+01	2.669440000000000168e+01	2.665210000000000079e+01	2.670120000000000005e+01	2.668769999999999953e+01	2.671499999999999986e+01	2.668090000000000117e+01	2.665609999999999857e+01	2.665759999999999863e+01	2.665249999999999986e+01	2.675069999999999837e+01	2.667389999999999972e+01	2.673160000000000025e+01	2.666039999999999921e+01	2.666499999999999915e+01	2.668900000000000006e+01	6.126089999999999947e+01	2.666310000000000002e+01	2.676770000000000138e+01	4.182350000000000279e+01	2.666140000000000043e+01	1.619750000000000156e+01	2.664979999999999905e+01	2.673610000000000042e+01	2.664959999999999951e+01	2.666600000000000037e+01	1.618860000000000099e+01	2.668349999999999866e+01	2.665790000000000148e+01	2.665129999999999910e+01	2.665589999999999904e+01	2.672340000000000160e+01	2.667389999999999972e+01	4.179440000000000310e+01	2.665330000000000155e+01	9.524079999999999657e+00	2.669290000000000163e+01	2.664939999999999998e+01
1.434269999999999925e+02	4.369319999999999737e+01	1.078139999999999930e+02	1.078259999999999934e+02	8.663580000000000325e+01	8.663569999999999993e+01	1.246269999999999953e+02	8.663580000000000325e+01	2.785600000000000165e+01	8.665080000000000382e+01	1.492500000000000000e+02	1.691489999999999938e+01	6.405870000000000175e+01	2.787950000000000017e+01	2.785470000000000113e+01	2.785439999999999827e+01	2.787379999999999924e+01	2.786880000000000024e+01	2.786809999999999832e+01	2.785409999999999897e+01	2.785820000000000007e+01	2.786070000000000135e+01	2.788309999999999889e+01	2.785429999999999851e+01	2.785610000000000142e+01	2.785549999999999926e+01	2.785699999999999932e+01	2.785709999999999908e+01	6.405689999999999884e+01	2.785670000000000002e+01	2.786339999999999861e+01	4.369460000000000122e+01	2.785569999999999879e+01	1.692399999999999949e+01	2.785340000000000060e+01	2.785500000000000043e+01	2.785500000000000043e+01	2.785709999999999908e+01	1.691540000000000177e+01	2.785930000000000106e+01	2.785350000000000037e+01	2.785350000000000037e+01	2.785610000000000142e+01	2.786720000000000041e+01	2.785539999999999949e+01	4.369169999999999732e+01	2.785500000000000043e+01	9.948000000000000398e+00	2.785579999999999856e+01	2.785320000000000107e+01
1.656210000000000093e+02	5.021260000000000190e+01	1.241820000000000022e+02	1.241779999999999973e+02	9.971280000000000143e+01	9.971280000000000143e+01	1.436779999999999973e+02	9.971290000000000475e+01	3.197980000000000089e+01	9.971299999999999386e+01	1.726620000000000061e+02	1.940540000000000020e+01	7.367249999999999943e+01	3.211939999999999884e+01	3.198019999999999996e+01	3.198189999999999955e+01	3.198270000000000124e+01	3.198440000000000083e+01	3.203820000000000334e+01	3.198629999999999995e+01	3.198110000000000142e+01	3.198580000000000112e+01	3.209199999999999875e+01	3.199070000000000036e+01	3.198349999999999937e+01	3.198300000000000054e+01	3.198239999999999839e+01	3.198369999999999891e+01	7.366599999999999682e+01	3.199960000000000093e+01	3.205089999999999861e+01	5.025589999999999691e+01	3.198320000000000007e+01	1.942299999999999827e+01	3.198089999999999833e+01	3.201429999999999865e+01	3.197970000000000113e+01	3.202929999999999922e+01	1.940559999999999974e+01	3.198649999999999949e+01	3.198010000000000019e+01	3.198280000000000101e+01	3.197990000000000066e+01	3.199559999999999960e+01	3.198620000000000019e+01	5.021289999999999765e+01	3.198199999999999932e+01	1.146039999999999992e+01	3.198349999999999937e+01	3.197950000000000159e+01
1.332379999999999995e+02	4.071450000000000102e+01	1.003070000000000022e+02	1.003220000000000027e+02	8.064209999999999923e+01	8.064209999999999923e+01	1.158949999999999960e+02	8.064209999999999923e+01	2.596199999999999974e+01	8.064470000000000027e+01	1.385200000000000102e+02	1.577330000000000076e+01	5.965379999999999683e+01	2.596610000000000085e+01	2.596259999999999835e+01	2.596389999999999887e+01	2.596249999999999858e+01	2.596280000000000143e+01	2.597550000000000026e+01	2.596460000000000079e+01	2.596259999999999835e+01	2.597429999999999950e+01	2.598359999999999914e+01	2.596359999999999957e+01	2.596519999999999939e+01	2.596359999999999957e+01	2.596359999999999957e+01	2.596349999999999980e+01	5.965259999999999962e+01	2.596369999999999933e+01	2.597360000000000113e+01	4.071159999999999712e+01	2.596229999999999905e+01	1.577510000000000012e+01	2.596239999999999881e+01	2.596369999999999933e+01	2.596180000000000021e+01	2.596460000000000079e+01	1.577800000000000047e+01	2.596649999999999991e+01	2.596209999999999951e+01	2.596430000000000149e+01	2.596219999999999928e+01	2.596979999999999933e+01	2.596330000000000027e+01	4.071090000000000231e+01	2.596229999999999905e+01	9.281869999999999621e+00	2.596259999999999835e+01	2.596270000000000167e+01
1.637709999999999866e+02	4.966570000000000107e+01	1.228050000000000068e+02	1.228190000000000026e+02	9.862319999999999709e+01	9.862340000000000373e+01	1.420910000000000082e+02	9.862359999999999616e+01	3.163639999999999830e+01	9.862340000000000373e+01	1.707119999999999891e+02	1.919969999999999999e+01	7.286910000000000309e+01	3.166379999999999839e+01	3.165680000000000049e+01	3.164870000000000161e+01	3.164659999999999940e+01	3.167249999999999943e+01	3.197950000000000159e+01	3.171480000000000032e+01	3.164049999999999940e+01	3.165050000000000097e+01	3.171750000000000114e+01	3.171549999999999869e+01	3.165119999999999933e+01	3.166019999999999968e+01	3.164709999999999823e+01	3.168329999999999913e+01	7.286910000000000309e+01	3.167699999999999960e+01	3.168430000000000035e+01	4.970879999999999654e+01	3.164399999999999835e+01	1.923450000000000060e+01	3.167050000000000054e+01	3.173260000000000147e+01	3.163840000000000074e+01	3.173629999999999995e+01	1.919819999999999993e+01	3.172070000000000078e+01	3.164239999999999853e+01	3.172220000000000084e+01	3.163749999999999929e+01	3.168809999999999860e+01	3.171859999999999857e+01	4.969769999999999754e+01	3.164160000000000039e+01	1.128320000000000078e+01	3.164150000000000063e+01	3.163579999999999970e+01
1.554459999999999980e+02	4.723709999999999809e+01	1.166689999999999969e+02	1.166770000000000067e+02	9.372459999999999525e+01	9.371920000000000073e+01	1.349499999999999886e+02	9.376390000000000668e+01	3.008840000000000003e+01	9.376479999999999393e+01	1.619319999999999879e+02	1.826559999999999917e+01	6.933440000000000225e+01	3.008920000000000172e+01	3.009049999999999869e+01	3.009049999999999869e+01	3.009159999999999968e+01	3.008940000000000126e+01	3.009929999999999950e+01	3.009219999999999828e+01	3.013230000000000075e+01	3.009019999999999939e+01	3.009710000000000107e+01	3.009309999999999974e+01	3.011349999999999838e+01	3.009270000000000067e+01	3.009550000000000125e+01	3.009420000000000073e+01	6.926220000000000709e+01	3.009499999999999886e+01	3.009919999999999973e+01	4.740630000000000166e+01	3.008999999999999986e+01	1.831400000000000006e+01	3.008869999999999933e+01	3.009519999999999840e+01	3.009280000000000044e+01	3.009410000000000096e+01	1.826559999999999917e+01	3.009509999999999863e+01	3.008869999999999933e+01	3.009890000000000043e+01	3.009440000000000026e+01	3.010350000000000037e+01	3.009100000000000108e+01	4.722339999999999804e+01	3.008960000000000079e+01	1.073600000000000065e+01	3.008960000000000079e+01	3.008950000000000102e+01
1.424910000000000139e+02	4.341689999999999827e+01	1.071280000000000001e+02	1.071310000000000002e+02	8.609149999999999636e+01	8.609090000000000487e+01	1.238329999999999984e+02	8.609090000000000487e+01	2.768130000000000024e+01	8.611419999999999675e+01	1.482750000000000057e+02	1.681109999999999971e+01	6.365789999999999793e+01	2.768359999999999843e+01	2.768380000000000152e+01	2.768830000000000169e+01	2.770810000000000173e+01	2.769910000000000139e+01	2.777789999999999893e+01	2.768329999999999913e+01	2.769259999999999877e+01	2.782430000000000092e+01	2.771079999999999899e+01	2.768380000000000152e+01	2.769660000000000011e+01	2.769020000000000081e+01	2.770810000000000173e+01	2.768850000000000122e+01	6.365820000000000078e+01	2.769000000000000128e+01	2.778819999999999979e+01	4.343339999999999890e+01	2.769539999999999935e+01	1.681869999999999976e+01	2.768209999999999837e+01	2.768819999999999837e+01	2.769079999999999941e+01	2.771320000000000050e+01	1.690419999999999945e+01	2.769040000000000035e+01	2.768240000000000123e+01	2.768309999999999960e+01	2.768710000000000093e+01	2.778219999999999956e+01	2.768700000000000117e+01	4.344989999999999952e+01	2.768430000000000035e+01	9.890069999999999695e+00	2.768769999999999953e+01	2.768469999999999942e+01
1.008539999999999992e+02	3.122860000000000014e+01	7.641259999999999764e+01	7.642329999999999757e+01	6.157159999999999656e+01	6.157130000000000081e+01	8.811209999999999809e+01	6.157139999999999702e+01	1.995070000000000121e+01	6.157139999999999702e+01	1.043780000000000001e+02	1.214329999999999998e+01	4.564030000000000342e+01	1.995309999999999917e+01	1.994480000000000075e+01	1.994510000000000005e+01	1.994529999999999959e+01	1.994500000000000028e+01	1.995929999999999893e+01	1.994689999999999941e+01	1.994510000000000005e+01	1.994930000000000092e+01	1.996719999999999828e+01	1.994539999999999935e+01	1.994650000000000034e+01	1.994610000000000127e+01	1.994549999999999912e+01	1.994699999999999918e+01	4.564119999999999777e+01	1.994630000000000081e+01	1.995139999999999958e+01	3.120899999999999963e+01	1.994679999999999964e+01	1.215889999999999915e+01	1.994500000000000028e+01	1.994630000000000081e+01	1.994450000000000145e+01	1.994910000000000139e+01	1.214269999999999960e+01	1.995100000000000051e+01	1.994470000000000098e+01	1.994539999999999935e+01	1.994460000000000122e+01	1.997040000000000148e+01	1.994729999999999848e+01	3.121640000000000015e+01	1.994630000000000081e+01	7.161100000000000243e+00	1.994979999999999976e+01	1.994419999999999860e+01
1.572940000000000111e+02	4.789860000000000184e+01	1.180270000000000010e+02	1.180330000000000013e+02	9.480889999999999418e+01	9.480889999999999418e+01	1.365339999999999918e+02	9.480920000000000414e+01	3.043189999999999884e+01	9.480910000000000082e+01	1.638830000000000098e+02	1.847139999999999915e+01	7.006310000000000571e+01	3.044500000000000028e+01	3.043919999999999959e+01	3.045880000000000010e+01	3.057939999999999969e+01	3.057730000000000103e+01	3.071010000000000062e+01	3.057839999999999847e+01	3.044450000000000145e+01	3.044490000000000052e+01	3.057489999999999952e+01	3.057639999999999958e+01	3.058259999999999934e+01	3.045499999999999829e+01	3.050750000000000028e+01	3.067119999999999891e+01	7.031799999999999784e+01	3.054550000000000054e+01	3.055000000000000071e+01	4.777609999999999957e+01	3.046730000000000160e+01	1.856779999999999831e+01	3.043479999999999919e+01	3.051899999999999835e+01	3.043410000000000082e+01	3.051660000000000039e+01	1.847269999999999968e+01	3.052690000000000126e+01	3.057550000000000168e+01	3.043209999999999837e+01	3.045070000000000121e+01	3.053650000000000020e+01	3.057550000000000168e+01	4.781439999999999912e+01	3.048280000000000101e+01	1.085779999999999923e+01	3.046099999999999852e+01	3.043410000000000082e+01
1.360130000000000052e+02	4.153770000000000095e+01	1.023750000000000000e+02	1.023559999999999945e+02	8.227689999999999770e+01	8.227670000000000528e+01	1.182770000000000010e+02	8.227670000000000528e+01	2.647860000000000014e+01	8.227800000000000580e+01	1.414470000000000027e+02	1.608470000000000155e+01	6.085450000000000159e+01	2.651829999999999998e+01	2.648610000000000042e+01	2.651150000000000162e+01	2.662630000000000052e+01	2.662430000000000163e+01	2.677710000000000079e+01	2.662689999999999912e+01	2.648989999999999867e+01	2.647970000000000113e+01	2.660760000000000147e+01	2.662580000000000169e+01	2.664999999999999858e+01	2.650349999999999895e+01	2.656190000000000140e+01	2.672980000000000089e+01	6.085750000000000171e+01	2.660350000000000037e+01	2.673529999999999873e+01	4.161099999999999710e+01	2.651520000000000010e+01	1.609359999999999857e+01	2.648079999999999856e+01	2.656019999999999825e+01	2.647769999999999868e+01	2.655229999999999890e+01	1.608800000000000097e+01	2.657809999999999917e+01	2.662340000000000018e+01	2.647909999999999897e+01	2.649869999999999948e+01	2.655839999999999890e+01	2.662320000000000064e+01	4.169230000000000302e+01	2.652939999999999898e+01	9.465199999999999392e+00	2.650779999999999959e+01	2.647769999999999868e+01
9.993030000000000257e+01	3.094170000000000087e+01	7.574899999999999523e+01	7.573820000000000618e+01	6.102640000000000242e+01	6.102640000000000242e+01	8.731829999999999359e+01	6.102689999999999770e+01	1.977220000000000155e+01	6.102799999999999869e+01	1.034020000000000010e+02	1.203759999999999941e+01	4.525500000000000256e+01	1.981589999999999918e+01	1.977309999999999945e+01	1.977949999999999875e+01	1.977400000000000091e+01	1.977420000000000044e+01	1.979090000000000060e+01	1.977639999999999887e+01	1.979690000000000083e+01	1.991140000000000043e+01	1.978729999999999833e+01	1.977690000000000126e+01	1.977799999999999869e+01	1.978089999999999904e+01	1.978010000000000090e+01	1.978119999999999834e+01	4.524080000000000013e+01	1.978650000000000020e+01	1.978359999999999985e+01	3.104060000000000130e+01	1.978310000000000102e+01	1.204110000000000014e+01	1.977250000000000085e+01	1.979269999999999996e+01	1.991760000000000019e+01	1.978140000000000143e+01	1.204080000000000084e+01	1.977799999999999869e+01	1.977289999999999992e+01	1.977380000000000138e+01	1.977469999999999928e+01	1.980389999999999873e+01	1.977349999999999852e+01	3.098369999999999891e+01	1.978180000000000049e+01	7.096799999999999997e+00	1.978259999999999863e+01	1.977230000000000132e+01
1.304629999999999939e+02	3.991190000000000282e+01	9.826449999999999818e+01	9.826930000000000121e+01	7.900759999999999650e+01	7.900740000000000407e+01	1.135139999999999958e+02	7.900749999999999318e+01	2.544600000000000151e+01	7.901470000000000482e+01	1.355939999999999941e+02	1.546199999999999974e+01	5.845649999999999835e+01	2.544859999999999900e+01	2.544770000000000110e+01	2.547860000000000014e+01	2.545370000000000132e+01	2.545270000000000010e+01	2.547139999999999915e+01	2.545779999999999887e+01	2.544729999999999848e+01	2.545439999999999969e+01	2.547790000000000177e+01	2.545279999999999987e+01	2.546740000000000137e+01	2.545100000000000051e+01	2.545139999999999958e+01	2.545639999999999858e+01	5.845270000000000010e+01	2.545240000000000080e+01	2.553999999999999915e+01	3.991340000000000288e+01	2.545139999999999958e+01	1.547100000000000009e+01	2.544790000000000063e+01	2.546069999999999922e+01	2.544610000000000127e+01	2.545429999999999993e+01	1.546299999999999919e+01	2.545309999999999917e+01	2.545179999999999865e+01	2.544889999999999830e+01	2.544689999999999941e+01	2.551859999999999928e+01	2.544969999999999999e+01	3.989670000000000272e+01	2.544829999999999970e+01	9.103870000000000573e+00	2.544900000000000162e+01	2.544600000000000151e+01
2.581499999999999773e+02	7.737250000000000227e+01	1.924039999999999964e+02	1.924120000000000061e+02	1.542009999999999934e+02	1.542009999999999934e+02	2.230589999999999975e+02	1.542009999999999934e+02	4.917980000000000018e+01	1.542139999999999986e+02	2.702119999999999891e+02	2.978259999999999863e+01	1.137049999999999983e+02	4.918019999999999925e+01	4.917750000000000199e+01	4.917479999999999762e+01	4.918480000000000274e+01	4.918419999999999703e+01	4.941550000000000153e+01	4.918460000000000321e+01	4.917999999999999972e+01	4.918710000000000093e+01	4.921640000000000015e+01	4.918280000000000030e+01	4.918119999999999692e+01	4.917770000000000152e+01	4.917920000000000158e+01	4.917949999999999733e+01	1.137030000000000030e+02	4.918919999999999959e+01	4.919409999999999883e+01	7.740770000000000550e+01	4.917589999999999861e+01	2.981510000000000105e+01	4.917739999999999867e+01	4.917620000000000147e+01	4.917580000000000240e+01	4.920909999999999940e+01	2.978539999999999921e+01	4.919270000000000209e+01	4.917379999999999995e+01	4.917690000000000339e+01	4.917629999999999768e+01	4.921540000000000248e+01	4.918910000000000338e+01	7.737520000000000664e+01	4.917580000000000240e+01	1.747510000000000119e+01	4.917629999999999768e+01	4.917329999999999757e+01
1.387940000000000111e+02	4.235179999999999723e+01	1.044140000000000015e+02	1.044440000000000026e+02	8.391759999999999309e+01	8.391129999999999711e+01	1.206580000000000013e+02	8.391140000000000043e+01	2.699449999999999861e+01	8.391289999999999338e+01	1.443729999999999905e+02	1.639600000000000080e+01	6.205639999999999645e+01	2.699739999999999895e+01	2.699390000000000001e+01	2.699439999999999884e+01	2.702339999999999876e+01	2.701099999999999923e+01	2.701980000000000004e+01	2.700049999999999883e+01	2.699419999999999931e+01	2.700059999999999860e+01	2.703819999999999979e+01	2.699810000000000088e+01	2.699589999999999890e+01	2.699540000000000006e+01	2.699559999999999960e+01	2.699620000000000175e+01	6.205780000000000030e+01	2.699680000000000035e+01	2.705020000000000024e+01	4.234740000000000038e+01	2.699470000000000169e+01	1.649269999999999925e+01	2.699390000000000001e+01	2.700430000000000064e+01	2.699350000000000094e+01	2.699849999999999994e+01	1.641130000000000067e+01	2.699690000000000012e+01	2.699559999999999960e+01	2.699350000000000094e+01	2.699360000000000070e+01	2.701030000000000086e+01	2.699690000000000012e+01	4.233700000000000330e+01	2.699409999999999954e+01	9.703070000000000306e+00	2.699660000000000082e+01	2.699510000000000076e+01
1.202849999999999966e+02	3.691550000000000153e+01	9.074219999999999686e+01	9.074920000000000186e+01	7.301380000000000337e+01	7.301380000000000337e+01	1.047819999999999965e+02	7.301380000000000337e+01	2.355460000000000065e+01	7.313609999999999900e+01	1.248629999999999995e+02	1.432049999999999912e+01	5.404780000000000229e+01	2.356550000000000011e+01	2.360529999999999973e+01	2.370329999999999870e+01	2.360709999999999908e+01	2.356559999999999988e+01	2.373829999999999885e+01	2.356629999999999825e+01	2.370339999999999847e+01	2.356009999999999849e+01	2.369269999999999854e+01	2.359600000000000009e+01	2.370319999999999894e+01	2.371950000000000003e+01	2.370260000000000034e+01	2.370449999999999946e+01	5.405169999999999675e+01	2.370909999999999940e+01	2.368809999999999860e+01	3.701599999999999824e+01	2.360249999999999915e+01	1.435500000000000043e+01	2.356709999999999994e+01	2.357900000000000063e+01	2.356500000000000128e+01	2.371160000000000068e+01	1.433350000000000080e+01	2.370870000000000033e+01	2.357189999999999941e+01	2.355489999999999995e+01	2.369869999999999877e+01	2.379680000000000106e+01	2.358999999999999986e+01	3.702400000000000091e+01	2.359789999999999921e+01	8.434300000000000352e+00	2.360490000000000066e+01	2.355580000000000140e+01
1.350900000000000034e+02	4.125540000000000163e+01	1.016680000000000064e+02	1.016970000000000027e+02	8.173180000000000689e+01	8.173180000000000689e+01	1.174830000000000041e+02	8.173210000000000264e+01	2.631190000000000140e+01	8.175700000000000500e+01	1.404710000000000036e+02	1.598109999999999964e+01	6.050289999999999679e+01	2.631690000000000040e+01	2.630730000000000146e+01	2.630600000000000094e+01	2.630740000000000123e+01	2.630760000000000076e+01	2.634450000000000003e+01	2.631279999999999930e+01	2.630649999999999977e+01	2.631330000000000169e+01	2.633259999999999934e+01	2.630920000000000059e+01	2.630780000000000030e+01	2.630780000000000030e+01	2.630770000000000053e+01	2.630799999999999983e+01	6.045450000000000301e+01	2.630799999999999983e+01	2.631859999999999999e+01	4.125079999999999814e+01	2.630659999999999954e+01	1.599310000000000009e+01	2.630790000000000006e+01	2.631159999999999854e+01	2.630760000000000076e+01	2.631299999999999883e+01	1.598109999999999964e+01	2.631319999999999837e+01	2.630610000000000070e+01	2.630580000000000140e+01	2.630590000000000117e+01	2.631579999999999941e+01	2.630859999999999843e+01	4.124669999999999703e+01	2.630590000000000117e+01	9.424129999999999896e+00	2.630699999999999861e+01	2.630549999999999855e+01
1.054809999999999945e+02	3.256750000000000256e+01	7.982760000000000389e+01	7.984820000000000562e+01	6.429569999999999652e+01	6.429569999999999652e+01	9.208110000000000639e+01	6.429569999999999652e+01	2.080409999999999826e+01	6.431889999999999930e+01	1.092560000000000002e+02	1.266019999999999968e+01	4.764200000000000301e+01	2.080969999999999942e+01	2.080440000000000111e+01	2.080549999999999855e+01	2.080539999999999878e+01	2.080699999999999861e+01	2.080730000000000146e+01	2.080509999999999948e+01	2.080399999999999849e+01	2.083220000000000027e+01	2.081230000000000047e+01	2.080590000000000117e+01	2.080610000000000070e+01	2.080620000000000047e+01	2.080539999999999878e+01	2.080750000000000099e+01	4.764269999999999783e+01	2.080559999999999832e+01	2.082280000000000086e+01	3.256040000000000134e+01	2.080580000000000140e+01	1.267520000000000024e+01	2.080460000000000065e+01	2.082000000000000028e+01	2.080409999999999826e+01	2.082469999999999999e+01	1.266039999999999921e+01	2.080799999999999983e+01	2.080420000000000158e+01	2.098100000000000165e+01	2.080379999999999896e+01	2.083849999999999980e+01	2.080440000000000111e+01	3.261500000000000199e+01	2.080570000000000164e+01	7.460709999999999731e+00	2.080679999999999907e+01	2.080379999999999896e+01
1.665469999999999970e+02	5.048780000000000001e+01	1.248619999999999948e+02	1.248859999999999957e+02	1.002579999999999956e+02	1.002579999999999956e+02	1.444720000000000084e+02	1.002579999999999956e+02	3.215160000000000196e+01	1.002710000000000008e+02	1.736380000000000052e+02	1.950969999999999871e+01	7.407110000000000127e+01	3.215930000000000177e+01	3.215229999999999677e+01	3.215270000000000294e+01	3.216089999999999804e+01	3.215500000000000114e+01	3.216969999999999885e+01	3.216129999999999711e+01	3.215240000000000009e+01	3.215460000000000207e+01	3.220230000000000103e+01	3.216190000000000282e+01	3.215409999999999968e+01	3.215429999999999922e+01	3.215789999999999793e+01	3.216380000000000194e+01	7.407940000000000680e+01	3.215950000000000131e+01	3.220349999999999824e+01	5.048930000000000007e+01	3.215859999999999985e+01	1.954830000000000112e+01	3.215200000000000102e+01	3.216929999999999978e+01	3.215169999999999817e+01	3.215970000000000084e+01	1.960279999999999845e+01	3.215690000000000026e+01	3.215469999999999828e+01	3.215749999999999886e+01	3.215180000000000149e+01	3.219149999999999778e+01	3.215270000000000294e+01	5.051899999999999835e+01	3.216009999999999991e+01	1.146589999999999954e+01	3.216579999999999728e+01	3.229359999999999786e+01
2.433720000000000141e+02	7.313299999999999557e+01	1.814859999999999900e+02	1.814879999999999995e+02	1.454830000000000041e+02	1.454830000000000041e+02	2.103580000000000041e+02	1.454850000000000136e+02	4.642159999999999798e+01	1.454939999999999998e+02	2.546040000000000134e+02	2.812470000000000070e+01	1.072969999999999970e+02	4.645779999999999887e+01	4.642580000000000240e+01	4.642649999999999721e+01	4.643930000000000291e+01	4.643679999999999808e+01	4.653640000000000043e+01	4.644919999999999760e+01	4.643489999999999895e+01	4.642949999999999733e+01	4.652579999999999671e+01	4.643730000000000047e+01	4.645989999999999753e+01	4.642980000000000018e+01	4.644270000000000209e+01	4.645170000000000243e+01	1.072990000000000066e+02	4.643959999999999866e+01	4.659759999999999991e+01	7.310890000000000555e+01	4.643169999999999931e+01	2.814789999999999992e+01	4.642240000000000322e+01	4.643050000000000210e+01	4.642210000000000036e+01	4.643139999999999645e+01	2.813220000000000098e+01	4.643900000000000006e+01	4.643599999999999994e+01	4.642790000000000106e+01	4.643050000000000210e+01	4.645089999999999719e+01	4.643110000000000070e+01	7.300920000000000698e+01	4.643019999999999925e+01	1.650049999999999883e+01	4.642869999999999919e+01	4.643269999999999698e+01
1.582189999999999941e+02	4.805259999999999820e+01	1.187099999999999937e+02	1.187129999999999939e+02	9.535509999999999309e+01	9.535380000000000678e+01	1.373280000000000030e+02	9.535519999999999641e+01	3.061120000000000019e+01	9.535469999999999402e+01	1.648580000000000041e+02	1.857669999999999888e+01	7.046269999999999811e+01	3.060429999999999851e+01	3.060389999999999944e+01	3.060389999999999944e+01	3.060419999999999874e+01	3.060399999999999920e+01	3.060729999999999862e+01	3.060460000000000136e+01	3.060389999999999944e+01	3.060419999999999874e+01	3.060940000000000083e+01	3.060409999999999897e+01	3.060490000000000066e+01	3.060399999999999920e+01	3.060399999999999920e+01	3.060399999999999920e+01	7.046229999999999905e+01	3.060399999999999920e+01	3.060539999999999949e+01	4.802819999999999823e+01	3.060399999999999920e+01	1.862950000000000017e+01	3.060389999999999944e+01	3.060429999999999851e+01	3.060399999999999920e+01	3.060399999999999920e+01	1.857949999999999946e+01	3.060419999999999874e+01	3.060389999999999944e+01	3.060750000000000171e+01	3.060379999999999967e+01	3.060630000000000095e+01	3.060409999999999897e+01	4.802459999999999951e+01	3.060389999999999944e+01	1.092140000000000022e+01	3.060419999999999874e+01	3.060760000000000147e+01
2.794289999999999736e+02	8.358230000000000359e+01	2.080939999999999941e+02	2.081030000000000086e+02	1.667330000000000041e+02	1.667330000000000041e+02	2.413160000000000025e+02	1.667330000000000041e+02	5.314779999999999660e+01	1.667460000000000093e+02	2.926480000000000246e+02	3.226409999999999911e+01	1.229120000000000061e+02	5.325930000000000319e+01	5.318319999999999936e+01	5.330030000000000001e+01	5.313589999999999947e+01	5.313159999999999883e+01	5.334810000000000230e+01	5.313750000000000284e+01	5.328280000000000172e+01	5.315229999999999677e+01	5.340630000000000166e+01	5.317620000000000147e+01	5.329129999999999967e+01	5.337740000000000151e+01	5.331139999999999901e+01	5.331009999999999849e+01	1.229249999999999972e+02	5.329650000000000176e+01	5.356250000000000000e+01	8.366479999999999961e+01	5.319429999999999836e+01	3.221000000000000085e+01	5.313830000000000098e+01	5.319400000000000261e+01	5.312830000000000297e+01	5.334429999999999694e+01	3.217009999999999792e+01	5.336889999999999645e+01	5.314119999999999777e+01	5.314079999999999870e+01	5.327810000000000201e+01	5.339390000000000214e+01	5.317320000000000135e+01	8.422329999999999472e+01	5.316980000000000217e+01	1.889079999999999870e+01	5.325130000000000052e+01	5.312700000000000244e+01
2.350219999999999914e+02	7.055769999999999698e+01	1.753350000000000080e+02	1.753429999999999893e+02	1.405790000000000077e+02	1.405790000000000077e+02	2.032139999999999986e+02	1.405809999999999889e+02	4.487530000000000285e+01	1.405790000000000077e+02	2.458240000000000123e+02	2.719150000000000134e+01	1.036979999999999933e+02	4.487570000000000192e+01	4.487539999999999907e+01	4.488029999999999831e+01	4.489500000000000313e+01	4.490990000000000038e+01	4.492009999999999792e+01	4.490140000000000242e+01	4.487899999999999778e+01	4.487780000000000058e+01	4.489229999999999876e+01	4.491579999999999728e+01	4.490720000000000312e+01	4.488139999999999930e+01	4.489090000000000202e+01	4.497189999999999799e+01	1.037030000000000030e+02	4.490999999999999659e+01	4.492379999999999995e+01	7.056480000000000530e+01	4.492029999999999745e+01	2.736809999999999832e+01	4.487510000000000332e+01	4.496790000000000020e+01	4.487480000000000047e+01	4.492329999999999757e+01	2.719010000000000105e+01	4.492920000000000158e+01	4.488819999999999766e+01	4.487500000000000000e+01	4.487709999999999866e+01	4.493310000000000315e+01	4.493200000000000216e+01	7.056409999999999627e+01	4.494409999999999883e+01	1.595309999999999917e+01	4.494619999999999749e+01	4.487619999999999720e+01
1.545240000000000009e+02	4.695009999999999906e+01	1.159849999999999994e+02	1.159969999999999999e+02	9.317480000000000473e+01	9.317430000000000234e+01	1.341529999999999916e+02	9.317430000000000234e+01	2.991710000000000136e+01	9.317969999999999686e+01	1.609569999999999936e+02	1.816159999999999997e+01	6.886119999999999663e+01	2.991700000000000159e+01	2.991629999999999967e+01	2.991740000000000066e+01	2.991989999999999839e+01	2.991839999999999833e+01	2.992569999999999908e+01	2.992150000000000176e+01	2.991740000000000066e+01	2.993049999999999855e+01	2.992470000000000141e+01	2.991880000000000095e+01	2.993299999999999983e+01	2.991649999999999920e+01	2.991769999999999996e+01	2.991939999999999955e+01	6.886409999999999343e+01	2.991819999999999879e+01	2.992229999999999990e+01	4.694449999999999790e+01	2.991850000000000165e+01	1.818380000000000152e+01	2.991619999999999990e+01	2.992729999999999890e+01	2.992129999999999868e+01	2.991769999999999996e+01	1.825560000000000116e+01	2.991900000000000048e+01	2.991720000000000113e+01	2.992320000000000135e+01	2.991629999999999967e+01	2.993900000000000006e+01	2.991779999999999973e+01	4.694160000000000110e+01	2.991839999999999833e+01	1.073359999999999914e+01	2.991900000000000048e+01	2.994180000000000064e+01
1.628449999999999989e+02	4.939079999999999870e+01	1.221260000000000048e+02	1.221230000000000047e+02	9.807819999999999538e+01	9.807819999999999538e+01	1.412980000000000018e+02	9.808199999999999363e+01	3.146490000000000009e+01	9.807829999999999870e+01	1.697359999999999900e+02	1.909779999999999944e+01	7.247230000000000416e+01	3.146420000000000172e+01	3.146369999999999933e+01	3.146389999999999887e+01	3.146610000000000085e+01	3.146569999999999823e+01	3.146709999999999852e+01	3.146509999999999962e+01	3.146369999999999933e+01	3.146829999999999927e+01	3.146740000000000137e+01	3.146480000000000032e+01	3.146420000000000172e+01	3.146499999999999986e+01	3.146460000000000079e+01	3.146519999999999939e+01	7.246829999999999927e+01	3.146430000000000149e+01	3.146880000000000166e+01	4.938230000000000075e+01	3.146470000000000056e+01	1.913179999999999836e+01	3.146349999999999980e+01	3.146699999999999875e+01	3.146349999999999980e+01	3.146420000000000172e+01	1.909420000000000073e+01	3.146620000000000061e+01	3.146399999999999864e+01	3.150189999999999912e+01	3.146359999999999957e+01	3.147030000000000172e+01	3.146399999999999864e+01	4.938810000000000144e+01	3.146379999999999910e+01	1.122470000000000034e+01	3.146649999999999991e+01	3.146349999999999980e+01
4.024879999999999995e+02	1.197650000000000006e+02	2.988450000000000273e+02	2.989130000000000109e+02	2.392019999999999982e+02	2.392019999999999982e+02	3.468919999999999959e+02	2.392019999999999982e+02	7.599389999999999645e+01	2.392110000000000127e+02	4.223890000000000100e+02	4.597249999999999659e+01	1.762150000000000034e+02	7.611339999999999861e+01	7.599979999999999336e+01	7.603579999999999472e+01	7.600469999999999970e+01	7.599670000000000414e+01	7.607779999999999632e+01	7.600140000000000384e+01	7.600669999999999504e+01	7.600010000000000332e+01	7.615219999999999345e+01	7.600090000000000146e+01	7.600939999999999941e+01	7.601009999999999422e+01	7.601730000000000587e+01	7.600690000000000168e+01	1.761769999999999925e+02	7.601049999999999329e+01	7.614690000000000225e+01	1.197229999999999990e+02	7.600669999999999504e+01	4.609279999999999688e+01	7.599779999999999802e+01	7.600409999999999400e+01	7.599670000000000414e+01	7.601569999999999538e+01	4.597679999999999723e+01	7.601370000000000005e+01	7.599550000000000693e+01	7.600979999999999848e+01	7.600180000000000291e+01	7.610590000000000543e+01	7.600600000000000023e+01	1.196820000000000022e+02	7.600249999999999773e+01	2.694790000000000063e+01	7.600650000000000261e+01	7.599429999999999552e+01
4.284010000000000105e+02	1.275270000000000010e+02	3.179590000000000032e+02	3.179649999999999750e+02	2.544629999999999939e+02	2.544590000000000032e+02	3.691179999999999950e+02	2.544590000000000032e+02	8.081640000000000157e+01	2.544610000000000127e+02	4.497019999999999982e+02	4.887689999999999912e+01	1.874039999999999964e+02	8.082450000000000045e+01	8.081449999999999534e+01	8.082940000000000680e+01	8.082760000000000389e+01	8.081560000000000343e+01	8.096410000000000196e+01	8.082309999999999661e+01	8.082370000000000232e+01	8.082819999999999538e+01	8.090699999999999648e+01	8.082139999999999702e+01	8.082630000000000337e+01	8.086759999999999593e+01	8.083920000000000528e+01	8.084269999999999357e+01	1.874519999999999982e+02	8.083240000000000691e+01	8.093880000000000052e+01	1.273449999999999989e+02	8.082659999999999911e+01	4.911469999999999914e+01	8.080899999999999750e+01	8.085479999999999734e+01	8.080970000000000653e+01	8.085070000000000334e+01	4.888150000000000261e+01	8.086660000000000537e+01	8.081619999999999493e+01	8.100660000000000593e+01	8.081889999999999930e+01	8.089860000000000184e+01	8.081629999999999825e+01	1.274150000000000063e+02	8.081539999999999679e+01	2.865909999999999869e+01	8.086060000000000514e+01	8.080989999999999895e+01
1.267609999999999957e+02	3.881309999999999860e+01	9.551569999999999538e+01	9.551690000000000680e+01	7.682789999999999964e+01	7.682800000000000296e+01	1.103389999999999986e+02	7.682840000000000202e+01	2.476790000000000092e+01	7.682829999999999870e+01	1.316920000000000073e+02	1.505000000000000071e+01	5.685390000000000299e+01	2.475840000000000174e+01	2.475860000000000127e+01	2.475819999999999865e+01	2.475870000000000104e+01	2.475850000000000151e+01	2.476310000000000144e+01	2.475919999999999987e+01	2.475840000000000174e+01	2.476180000000000092e+01	2.476089999999999947e+01	2.475860000000000127e+01	2.475910000000000011e+01	2.475860000000000127e+01	2.475840000000000174e+01	2.475880000000000081e+01	5.685020000000000095e+01	2.475860000000000127e+01	2.476020000000000110e+01	3.881329999999999814e+01	2.475850000000000151e+01	1.514569999999999972e+01	2.475939999999999941e+01	2.475949999999999918e+01	2.476020000000000110e+01	2.476030000000000086e+01	1.504710000000000036e+01	2.476089999999999947e+01	2.475840000000000174e+01	2.476020000000000110e+01	2.475819999999999865e+01	2.476480000000000103e+01	2.475829999999999842e+01	3.879789999999999850e+01	2.475850000000000151e+01	8.859590000000000742e+00	2.475850000000000151e+01	2.475819999999999865e+01
1.924540000000000077e+02	5.809089999999999776e+01	1.439569999999999936e+02	1.439679999999999893e+02	1.155210000000000008e+02	1.155139999999999958e+02	1.666990000000000123e+02	1.155150000000000006e+02	3.697140000000000271e+01	1.155210000000000008e+02	2.009519999999999982e+02	2.241469999999999985e+01	8.527710000000000434e+01	3.696770000000000067e+01	3.698819999999999908e+01	3.706170000000000186e+01	3.696679999999999922e+01	3.696560000000000201e+01	3.699049999999999727e+01	3.696730000000000160e+01	3.697109999999999985e+01	3.697350000000000136e+01	3.697919999999999874e+01	3.699060000000000059e+01	3.696900000000000119e+01	3.710499999999999687e+01	3.697489999999999810e+01	3.698680000000000234e+01	8.529349999999999454e+01	3.702969999999999828e+01	3.697919999999999874e+01	5.806940000000000168e+01	3.698069999999999879e+01	2.248420000000000130e+01	3.703190000000000026e+01	3.697800000000000153e+01	3.696620000000000061e+01	3.729729999999999990e+01	2.241629999999999967e+01	3.701429999999999865e+01	3.696549999999999869e+01	3.701089999999999947e+01	3.696679999999999922e+01	3.711319999999999908e+01	3.697129999999999939e+01	5.825800000000000267e+01	3.697019999999999840e+01	1.316300000000000026e+01	3.697090000000000032e+01	3.696560000000000201e+01
1.452659999999999911e+02	4.426680000000000348e+01	1.091610000000000014e+02	1.091800000000000068e+02	8.772549999999999670e+01	8.772549999999999670e+01	1.262150000000000034e+02	8.772560000000000002e+01	2.819709999999999894e+01	8.773189999999999600e+01	1.512009999999999934e+02	1.712349999999999994e+01	6.485920000000000130e+01	2.820530000000000115e+01	2.819999999999999929e+01	2.820149999999999935e+01	2.820670000000000144e+01	2.820560000000000045e+01	2.823100000000000165e+01	2.821659999999999968e+01	2.820850000000000080e+01	2.819879999999999853e+01	2.822070000000000078e+01	2.821249999999999858e+01	2.821310000000000073e+01	2.820410000000000039e+01	2.820860000000000056e+01	2.822070000000000078e+01	6.486499999999999488e+01	2.821270000000000167e+01	2.821300000000000097e+01	4.431580000000000297e+01	2.820499999999999829e+01	1.713269999999999982e+01	2.819770000000000110e+01	2.821300000000000097e+01	2.821209999999999951e+01	2.820570000000000022e+01	1.712430000000000163e+01	2.821140000000000114e+01	2.820579999999999998e+01	2.825979999999999848e+01	2.820420000000000016e+01	2.822540000000000049e+01	2.820210000000000150e+01	4.423640000000000327e+01	2.820639999999999858e+01	1.007169999999999987e+01	2.820449999999999946e+01	2.819699999999999918e+01
1.489670000000000130e+02	4.532820000000000249e+01	1.119210000000000065e+02	1.119140000000000015e+02	8.990529999999999688e+01	8.990500000000000114e+01	1.293899999999999864e+02	8.990500000000000114e+01	2.888469999999999871e+01	8.990890000000000271e+01	1.551030000000000086e+02	1.753750000000000142e+01	6.652920000000000300e+01	2.891009999999999991e+01	2.888660000000000139e+01	2.888609999999999900e+01	2.889140000000000086e+01	2.888950000000000173e+01	2.898440000000000083e+01	2.889150000000000063e+01	2.888899999999999935e+01	2.889219999999999899e+01	2.891120000000000090e+01	2.888950000000000173e+01	2.888899999999999935e+01	2.888879999999999981e+01	2.889069999999999894e+01	2.889480000000000004e+01	6.646569999999999823e+01	2.889089999999999847e+01	2.889890000000000114e+01	4.534109999999999729e+01	2.888870000000000005e+01	1.764249999999999829e+01	2.888560000000000016e+01	2.889489999999999981e+01	2.888469999999999871e+01	2.889339999999999975e+01	1.754189999999999827e+01	2.889600000000000080e+01	2.888789999999999836e+01	2.888660000000000139e+01	2.888779999999999859e+01	2.889920000000000044e+01	2.889120000000000132e+01	4.535110000000000241e+01	2.888830000000000098e+01	1.031230000000000047e+01	2.889549999999999841e+01	2.888820000000000121e+01
1.572969999999999970e+02	4.778199999999999648e+01	1.180409999999999968e+02	1.180580000000000069e+02	9.480899999999999750e+01	9.480889999999999418e+01	1.365349999999999966e+02	9.481589999999999918e+01	3.043189999999999884e+01	9.483069999999999311e+01	1.638830000000000098e+02	1.847139999999999915e+01	7.006340000000000146e+01	3.043840000000000146e+01	3.043840000000000146e+01	3.043900000000000006e+01	3.048049999999999926e+01	3.051760000000000161e+01	3.063700000000000045e+01	3.044699999999999918e+01	3.044369999999999976e+01	3.049269999999999925e+01	3.046790000000000020e+01	3.047609999999999886e+01	3.045299999999999940e+01	3.045349999999999824e+01	3.046089999999999876e+01	3.048229999999999862e+01	7.006459999999999866e+01	3.046270000000000167e+01	3.068110000000000070e+01	4.785759999999999792e+01	3.044630000000000081e+01	1.847439999999999927e+01	3.043659999999999854e+01	3.051589999999999847e+01	3.043420000000000059e+01	3.050420000000000087e+01	1.847180000000000177e+01	3.050450000000000017e+01	3.044399999999999906e+01	3.043270000000000053e+01	3.044069999999999965e+01	3.051409999999999911e+01	3.048000000000000043e+01	4.783570000000000277e+01	3.043680000000000163e+01	1.085849999999999937e+01	3.047919999999999874e+01	3.043199999999999861e+01
1.730250000000000057e+02	5.239929999999999666e+01	1.296359999999999957e+02	1.296399999999999864e+02	1.040720000000000027e+02	1.040720000000000027e+02	1.500289999999999964e+02	1.040720000000000027e+02	3.336059999999999803e+01	1.040739999999999981e+02	1.804660000000000082e+02	2.023560000000000159e+01	7.687890000000000157e+01	3.335529999999999973e+01	3.335540000000000305e+01	3.335940000000000083e+01	3.335510000000000019e+01	3.335510000000000019e+01	3.335750000000000171e+01	3.335629999999999740e+01	3.335499999999999687e+01	3.336919999999999931e+01	3.335819999999999652e+01	3.335660000000000025e+01	3.335520000000000351e+01	3.335699999999999932e+01	3.335510000000000019e+01	3.335669999999999646e+01	7.686780000000000257e+01	3.335880000000000223e+01	3.335569999999999879e+01	5.237369999999999948e+01	3.335529999999999973e+01	2.041900000000000048e+01	3.335609999999999786e+01	3.335620000000000118e+01	3.335520000000000351e+01	3.335929999999999751e+01	2.023900000000000077e+01	3.335750000000000171e+01	3.335479999999999734e+01	3.336999999999999744e+01	3.335470000000000113e+01	3.336849999999999739e+01	3.335510000000000019e+01	5.242560000000000286e+01	3.335510000000000019e+01	1.189630000000000010e+01	3.335529999999999973e+01	3.335860000000000269e+01
3.007119999999999891e+02	9.004670000000000130e+01	2.238859999999999957e+02	2.238930000000000007e+02	1.792659999999999911e+02	1.792649999999999864e+02	2.595729999999999791e+02	1.792649999999999864e+02	5.708550000000000324e+01	1.792709999999999866e+02	3.150840000000000032e+02	3.455760000000000076e+01	1.321250000000000000e+02	5.715820000000000078e+01	5.710829999999999984e+01	5.718200000000000216e+01	5.708910000000000196e+01	5.708529999999999660e+01	5.716519999999999868e+01	5.708930000000000149e+01	5.709089999999999776e+01	5.708809999999999718e+01	5.729890000000000327e+01	5.711280000000000001e+01	5.711319999999999908e+01	5.722979999999999734e+01	5.710889999999999844e+01	5.710880000000000223e+01	1.321189999999999998e+02	5.715480000000000160e+01	5.727859999999999729e+01	8.989579999999999416e+01	5.710260000000000247e+01	3.456700000000000017e+01	5.715120000000000289e+01	5.710829999999999984e+01	5.708720000000000283e+01	5.743310000000000315e+01	3.455870000000000175e+01	5.714220000000000255e+01	5.708259999999999934e+01	5.708630000000000138e+01	5.708599999999999852e+01	5.728419999999999845e+01	5.709159999999999968e+01	8.989109999999999445e+01	5.708820000000000050e+01	2.044170000000000087e+01	5.709049999999999869e+01	5.708339999999999748e+01
1.637949999999999875e+02	4.969369999999999976e+01	1.228430000000000035e+02	1.228499999999999943e+02	9.862309999999999377e+01	9.862309999999999377e+01	1.420910000000000082e+02	9.862309999999999377e+01	3.163540000000000063e+01	9.862720000000000198e+01	1.707110000000000127e+02	1.919780000000000086e+01	7.286870000000000402e+01	3.168550000000000111e+01	3.163929999999999865e+01	3.163889999999999958e+01	3.164199999999999946e+01	3.163749999999999929e+01	3.169849999999999923e+01	3.163850000000000051e+01	3.165040000000000120e+01	3.164709999999999823e+01	3.180409999999999826e+01	3.163840000000000074e+01	3.167439999999999856e+01	3.164160000000000039e+01	3.165719999999999956e+01	3.164489999999999981e+01	7.286690000000000111e+01	3.164369999999999905e+01	3.181929999999999836e+01	4.970750000000000313e+01	3.164160000000000039e+01	1.920060000000000144e+01	3.163599999999999923e+01	3.163939999999999841e+01	3.163779999999999859e+01	3.163980000000000103e+01	1.919930000000000092e+01	3.164590000000000103e+01	3.163660000000000139e+01	3.163560000000000016e+01	3.164480000000000004e+01	3.165640000000000143e+01	3.163789999999999836e+01	4.966929999999999978e+01	3.163889999999999958e+01	1.133939999999999948e+01	3.163860000000000028e+01	3.163769999999999882e+01
2.618480000000000132e+02	7.845680000000000121e+01	1.951239999999999952e+02	1.951279999999999859e+02	1.563799999999999955e+02	1.563799999999999955e+02	2.262350000000000136e+02	1.563810000000000002e+02	4.986379999999999768e+01	1.563810000000000002e+02	2.741150000000000091e+02	3.019879999999999853e+01	1.153119999999999976e+02	4.986749999999999972e+01	4.986039999999999850e+01	4.986050000000000182e+01	4.986160000000000281e+01	4.986099999999999710e+01	4.987570000000000192e+01	4.986350000000000193e+01	4.986059999999999803e+01	4.986509999999999820e+01	4.988060000000000116e+01	4.986119999999999663e+01	4.986399999999999721e+01	4.986050000000000182e+01	4.986140000000000327e+01	4.986149999999999949e+01	1.153029999999999973e+02	4.986099999999999710e+01	4.986780000000000257e+01	7.841729999999999734e+01	4.986110000000000042e+01	3.039229999999999876e+01	4.986030000000000229e+01	4.986200000000000188e+01	4.986039999999999850e+01	4.986070000000000135e+01	3.019829999999999970e+01	4.986129999999999995e+01	4.986079999999999757e+01	4.987030000000000030e+01	4.986030000000000229e+01	4.986849999999999739e+01	4.986110000000000042e+01	7.841490000000000293e+01	4.986070000000000135e+01	1.771300000000000097e+01	4.986079999999999757e+01	4.986030000000000229e+01
2.590740000000000123e+02	7.763089999999999691e+01	1.931040000000000134e+02	1.930989999999999895e+02	1.547460000000000093e+02	1.547460000000000093e+02	2.238520000000000039e+02	1.547460000000000093e+02	4.937440000000000140e+01	1.547479999999999905e+02	2.711870000000000118e+02	2.988639999999999830e+01	1.142049999999999983e+02	4.936249999999999716e+01	4.940370000000000061e+01	4.949289999999999878e+01	4.936379999999999768e+01	4.934770000000000323e+01	4.957419999999999760e+01	4.935690000000000310e+01	4.953750000000000142e+01	4.935819999999999652e+01	4.950249999999999773e+01	4.938479999999999848e+01	4.952429999999999666e+01	4.949699999999999989e+01	4.950880000000000081e+01	4.949589999999999890e+01	1.141129999999999995e+02	4.949649999999999750e+01	4.952989999999999782e+01	7.781010000000000559e+01	4.938880000000000337e+01	2.991839999999999833e+01	4.935949999999999704e+01	4.949530000000000030e+01	4.934989999999999810e+01	4.950419999999999732e+01	2.989379999999999882e+01	4.950370000000000203e+01	4.935960000000000036e+01	4.935379999999999967e+01	4.949609999999999843e+01	4.955599999999999739e+01	4.937930000000000064e+01	7.764919999999999334e+01	4.938539999999999708e+01	1.753350000000000009e+01	4.937729999999999819e+01	4.934909999999999997e+01
1.693220000000000027e+02	5.131060000000000088e+01	1.268990000000000009e+02	1.269009999999999962e+02	1.018919999999999959e+02	1.018919999999999959e+02	1.468540000000000134e+02	1.018930000000000007e+02	3.266709999999999781e+01	1.018930000000000007e+02	1.765639999999999930e+02	1.982160000000000011e+01	7.526680000000000348e+01	3.267450000000000188e+01	3.267530000000000001e+01	3.292369999999999663e+01	3.275769999999999982e+01	3.271600000000000108e+01	3.272480000000000189e+01	3.275990000000000180e+01	3.274190000000000111e+01	3.267430000000000234e+01	3.270960000000000178e+01	3.289800000000000324e+01	3.272749999999999915e+01	3.283220000000000027e+01	3.279560000000000031e+01	3.301599999999999824e+01	7.527290000000000703e+01	3.300759999999999650e+01	3.279140000000000299e+01	5.133990000000000009e+01	3.292990000000000350e+01	1.985719999999999885e+01	3.267210000000000036e+01	3.271520000000000294e+01	3.268350000000000222e+01	3.303629999999999711e+01	1.982400000000000162e+01	3.275610000000000355e+01	3.272090000000000032e+01	3.286540000000000106e+01	3.270439999999999969e+01	3.304699999999999704e+01	3.272919999999999874e+01	5.147979999999999734e+01	3.298440000000000083e+01	1.167140000000000022e+01	3.294169999999999732e+01	3.266720000000000113e+01
3.173690000000000282e+02	9.471299999999999386e+01	2.361030000000000086e+02	2.360709999999999980e+02	1.890730000000000075e+02	1.890730000000000075e+02	2.738620000000000232e+02	1.890740000000000123e+02	6.017779999999999774e+01	1.890809999999999889e+02	3.326429999999999723e+02	3.642660000000000053e+01	1.393309999999999889e+02	6.017680000000000007e+01	6.017880000000000251e+01	6.018200000000000216e+01	6.017889999999999873e+01	6.017750000000000199e+01	6.019680000000000319e+01	6.017900000000000205e+01	6.018710000000000093e+01	6.019100000000000250e+01	6.018970000000000198e+01	6.017900000000000205e+01	6.018449999999999989e+01	6.018130000000000024e+01	6.019339999999999691e+01	6.018359999999999843e+01	1.393240000000000123e+02	6.018249999999999744e+01	6.020530000000000115e+01	9.472870000000000346e+01	6.018019999999999925e+01	3.653799999999999670e+01	6.017730000000000246e+01	6.018280000000000030e+01	6.023559999999999803e+01	6.018840000000000146e+01	3.642419999999999902e+01	6.018829999999999814e+01	6.017680000000000007e+01	6.043630000000000280e+01	6.018249999999999744e+01	6.019270000000000209e+01	6.018630000000000280e+01	9.469469999999999743e+01	6.017969999999999686e+01	2.135389999999999944e+01	6.017990000000000350e+01	6.017620000000000147e+01
1.665500000000000114e+02	5.053410000000000224e+01	1.248640000000000043e+02	1.248659999999999997e+02	1.002579999999999956e+02	1.002579999999999956e+02	1.444720000000000084e+02	1.002579999999999956e+02	3.215140000000000242e+01	1.002609999999999957e+02	1.736380000000000052e+02	1.950919999999999987e+01	7.406570000000000675e+01	3.222950000000000159e+01	3.215619999999999834e+01	3.215390000000000015e+01	3.215590000000000259e+01	3.215339999999999776e+01	3.219250000000000256e+01	3.215809999999999746e+01	3.215809999999999746e+01	3.217759999999999820e+01	3.232070000000000221e+01	3.216040000000000276e+01	3.217940000000000111e+01	3.215800000000000125e+01	3.216790000000000305e+01	3.215690000000000026e+01	7.406850000000000023e+01	3.216779999999999973e+01	3.230140000000000100e+01	5.049869999999999948e+01	3.215550000000000352e+01	1.954090000000000060e+01	3.215509999999999735e+01	3.216190000000000282e+01	3.215330000000000155e+01	3.217909999999999826e+01	1.951259999999999906e+01	3.216949999999999932e+01	3.215209999999999724e+01	3.215189999999999770e+01	3.215639999999999787e+01	3.218439999999999657e+01	3.215959999999999752e+01	5.050959999999999894e+01	3.215250000000000341e+01	1.148530000000000051e+01	3.215319999999999823e+01	3.215299999999999869e+01
2.562970000000000255e+02	7.686759999999999593e+01	1.910349999999999966e+02	1.910809999999999889e+02	1.531109999999999900e+02	1.531109999999999900e+02	2.214710000000000036e+02	1.531109999999999900e+02	4.883030000000000115e+01	1.531119999999999948e+02	2.682610000000000241e+02	2.966809999999999903e+01	1.129039999999999964e+02	4.883250000000000313e+01	4.883670000000000044e+01	4.883970000000000056e+01	4.882999999999999829e+01	4.883019999999999783e+01	4.884980000000000189e+01	4.883059999999999690e+01	4.883290000000000219e+01	4.883619999999999806e+01	4.885029999999999717e+01	4.883189999999999742e+01	4.883279999999999887e+01	4.883679999999999666e+01	4.883919999999999817e+01	4.883610000000000184e+01	1.129039999999999964e+02	4.883780000000000143e+01	4.883330000000000126e+01	7.682720000000000482e+01	4.883579999999999899e+01	2.971199999999999974e+01	4.883310000000000173e+01	4.883180000000000121e+01	4.882939999999999969e+01	4.884449999999999648e+01	2.957839999999999847e+01	4.883780000000000143e+01	4.882909999999999684e+01	4.884159999999999968e+01	4.883010000000000161e+01	4.885470000000000113e+01	4.883529999999999660e+01	7.680240000000000578e+01	4.883550000000000324e+01	1.735340000000000060e+01	4.883570000000000277e+01	4.882939999999999969e+01
9.900270000000000437e+01	3.066710000000000136e+01	7.504559999999999320e+01	7.504959999999999809e+01	6.048169999999999646e+01	6.048160000000000025e+01	8.652450000000000330e+01	6.048160000000000025e+01	1.960030000000000072e+01	6.048230000000000217e+01	1.024270000000000067e+02	1.193420000000000059e+01	4.484159999999999968e+01	1.960069999999999979e+01	1.960030000000000072e+01	1.960050000000000026e+01	1.960069999999999979e+01	1.960060000000000002e+01	1.960340000000000060e+01	1.960170000000000101e+01	1.960030000000000072e+01	1.960259999999999891e+01	1.960350000000000037e+01	1.960060000000000002e+01	1.960180000000000078e+01	1.960030000000000072e+01	1.960060000000000002e+01	1.960060000000000002e+01	4.484089999999999776e+01	1.960040000000000049e+01	1.960089999999999932e+01	3.065980000000000061e+01	1.960040000000000049e+01	1.197139999999999915e+01	1.960030000000000072e+01	1.960050000000000026e+01	1.960050000000000026e+01	1.960040000000000049e+01	1.193379999999999974e+01	1.960060000000000002e+01	1.960050000000000026e+01	1.963149999999999906e+01	1.960020000000000095e+01	1.960219999999999985e+01	1.960399999999999920e+01	3.065810000000000102e+01	1.960040000000000049e+01	7.037279999999999980e+00	1.960040000000000049e+01	1.960020000000000095e+01
1.628460000000000036e+02	4.941660000000000252e+01	1.221470000000000056e+02	1.221430000000000007e+02	9.807840000000000202e+01	9.807819999999999538e+01	1.412969999999999970e+02	9.807829999999999870e+01	3.148659999999999926e+01	9.808929999999999438e+01	1.697359999999999900e+02	1.909580000000000055e+01	7.249110000000000298e+01	3.147080000000000055e+01	3.147009999999999863e+01	3.148979999999999890e+01	3.160699999999999932e+01	3.160820000000000007e+01	3.172899999999999920e+01	3.161049999999999827e+01	3.147190000000000154e+01	3.146630000000000038e+01	3.152029999999999887e+01	3.161009999999999920e+01	3.161009999999999920e+01	3.148539999999999850e+01	3.153699999999999903e+01	3.170039999999999836e+01	7.252620000000000289e+01	3.157639999999999958e+01	3.157229999999999848e+01	4.940079999999999671e+01	3.149780000000000157e+01	1.912979999999999947e+01	3.146610000000000085e+01	3.171950000000000003e+01	3.146369999999999933e+01	3.153180000000000049e+01	1.909430000000000049e+01	3.155689999999999884e+01	3.160620000000000118e+01	3.146730000000000160e+01	3.148130000000000095e+01	3.155610000000000070e+01	3.160719999999999885e+01	4.943889999999999674e+01	3.151239999999999952e+01	1.122390000000000043e+01	3.149119999999999919e+01	3.146349999999999980e+01
1.730250000000000057e+02	5.237660000000000338e+01	1.296299999999999955e+02	1.296620000000000061e+02	1.040759999999999934e+02	1.040720000000000027e+02	1.500289999999999964e+02	1.040729999999999933e+02	3.335499999999999687e+01	1.040739999999999981e+02	1.804660000000000082e+02	2.023770000000000024e+01	7.687009999999999366e+01	3.346370000000000289e+01	3.335580000000000211e+01	3.335569999999999879e+01	3.336880000000000024e+01	3.339370000000000260e+01	3.340910000000000224e+01	3.337279999999999802e+01	3.335649999999999693e+01	3.336249999999999716e+01	3.347630000000000194e+01	3.339119999999999777e+01	3.338839999999999719e+01	3.335739999999999839e+01	3.336059999999999803e+01	3.343580000000000041e+01	7.687460000000000093e+01	3.337749999999999773e+01	3.346909999999999741e+01	5.239979999999999905e+01	3.339159999999999684e+01	2.025939999999999941e+01	3.335589999999999833e+01	3.365100000000000335e+01	3.335499999999999687e+01	3.339990000000000236e+01	2.023720000000000141e+01	3.340809999999999746e+01	3.336249999999999716e+01	3.335849999999999937e+01	3.335569999999999879e+01	3.339710000000000178e+01	3.337180000000000035e+01	5.236999999999999744e+01	3.341389999999999816e+01	1.189419999999999966e+01	3.340160000000000196e+01	3.335510000000000019e+01
3.525269999999999868e+02	1.052459999999999951e+02	2.620049999999999955e+02	2.620710000000000264e+02	2.097789999999999964e+02	2.097779999999999916e+02	3.040269999999999868e+02	2.097789999999999964e+02	6.670959999999999468e+01	2.098000000000000114e+02	3.697180000000000177e+02	4.036740000000000350e+01	1.545380000000000109e+02	6.672090000000000032e+01	6.671609999999999729e+01	6.671689999999999543e+01	6.680029999999999291e+01	6.674890000000000612e+01	6.694289999999999452e+01	6.672480000000000189e+01	6.672480000000000189e+01	6.673059999999999548e+01	6.681019999999999470e+01	6.671439999999999770e+01	6.672090000000000032e+01	6.671880000000000166e+01	6.672560000000000002e+01	6.672090000000000032e+01	1.545389999999999873e+02	6.671939999999999316e+01	6.694819999999999993e+01	1.050259999999999962e+02	6.671410000000000196e+01	4.039009999999999678e+01	6.671169999999999334e+01	6.671469999999999345e+01	6.671420000000000528e+01	6.672549999999999670e+01	4.046289999999999765e+01	6.672379999999999711e+01	6.671720000000000539e+01	6.672459999999999525e+01	6.671810000000000684e+01	6.676000000000000512e+01	6.672750000000000625e+01	1.050439999999999969e+02	6.671219999999999573e+01	2.366379999999999839e+01	6.671550000000000580e+01	6.673480000000000700e+01
1.119560000000000031e+02	3.449609999999999843e+01	8.460890000000000555e+01	8.460439999999999827e+01	6.811010000000000275e+01	6.810989999999999611e+01	9.763769999999999527e+01	6.810989999999999611e+01	2.200750000000000028e+01	6.811849999999999739e+01	1.160840000000000032e+02	1.338659999999999961e+01	5.044639999999999702e+01	2.200860000000000127e+01	2.200760000000000005e+01	2.200799999999999912e+01	2.210709999999999908e+01	2.201460000000000150e+01	2.207939999999999969e+01	2.203729999999999833e+01	2.200779999999999959e+01	2.201139999999999830e+01	2.201399999999999935e+01	2.201930000000000121e+01	2.200799999999999912e+01	2.201000000000000156e+01	2.200929999999999964e+01	2.201630000000000109e+01	5.044449999999999790e+01	2.201460000000000150e+01	2.201300000000000168e+01	3.445989999999999753e+01	2.201200000000000045e+01	1.348659999999999926e+01	2.200750000000000028e+01	2.201249999999999929e+01	2.200730000000000075e+01	2.201139999999999830e+01	1.339739999999999931e+01	2.200969999999999871e+01	2.202359999999999829e+01	2.200750000000000028e+01	2.200750000000000028e+01	2.204589999999999961e+01	2.200919999999999987e+01	3.447010000000000218e+01	2.201340000000000074e+01	7.886849999999999916e+00	2.202029999999999887e+01	2.200890000000000057e+01
1.397139999999999986e+02	4.261520000000000152e+01	1.050729999999999933e+02	1.050859999999999985e+02	8.445659999999999457e+01	8.445619999999999550e+01	1.214519999999999982e+02	8.445690000000000452e+01	2.716550000000000153e+01	8.445699999999999363e+01	1.453489999999999895e+02	1.649980000000000047e+01	6.245539999999999736e+01	2.717330000000000112e+01	2.717279999999999873e+01	2.716750000000000043e+01	2.716880000000000095e+01	2.716619999999999990e+01	2.718809999999999860e+01	2.716710000000000136e+01	2.716590000000000060e+01	2.716750000000000043e+01	2.718530000000000157e+01	2.716659999999999897e+01	2.716659999999999897e+01	2.716929999999999978e+01	2.716750000000000043e+01	2.716750000000000043e+01	6.245570000000000022e+01	2.716730000000000089e+01	2.717500000000000071e+01	4.260040000000000049e+01	2.716619999999999990e+01	1.662460000000000093e+01	2.717000000000000171e+01	2.716750000000000043e+01	2.716519999999999868e+01	2.718039999999999878e+01	1.651409999999999911e+01	2.717239999999999966e+01	2.716550000000000153e+01	2.716989999999999839e+01	2.716560000000000130e+01	2.717859999999999943e+01	2.717070000000000007e+01	4.261710000000000065e+01	2.716629999999999967e+01	9.705310000000000770e+00	2.716639999999999944e+01	2.716560000000000130e+01
1.378640000000000043e+02	4.206130000000000280e+01	1.037420000000000044e+02	1.037219999999999942e+02	8.336650000000000205e+01	8.336650000000000205e+01	1.198640000000000043e+02	8.336650000000000205e+01	2.682219999999999871e+01	8.337420000000000186e+01	1.433979999999999961e+02	1.629230000000000089e+01	6.166159999999999997e+01	2.682209999999999894e+01	2.682229999999999848e+01	2.682199999999999918e+01	2.682999999999999829e+01	2.682849999999999824e+01	2.683269999999999911e+01	2.683020000000000138e+01	2.682229999999999848e+01	2.682519999999999882e+01	2.682710000000000150e+01	2.682890000000000086e+01	2.682700000000000173e+01	2.682329999999999970e+01	2.682339999999999947e+01	2.682939999999999969e+01	6.165509999999999735e+01	2.682679999999999865e+01	2.683170000000000144e+01	4.207180000000000319e+01	2.682600000000000051e+01	1.631490000000000151e+01	2.682179999999999964e+01	2.683269999999999911e+01	2.682629999999999981e+01	2.682430000000000092e+01	1.629260000000000019e+01	2.682489999999999952e+01	2.682310000000000016e+01	2.682209999999999894e+01	2.682150000000000034e+01	2.683269999999999911e+01	2.682580000000000098e+01	4.205870000000000175e+01	2.682760000000000034e+01	9.666180000000000661e+00	2.682610000000000028e+01	2.682130000000000081e+01
2.128100000000000023e+02	6.406520000000000437e+01	1.589910000000000139e+02	1.589910000000000139e+02	1.275040000000000049e+02	1.275019999999999953e+02	1.841620000000000061e+02	1.275019999999999953e+02	4.075489999999999924e+01	1.275810000000000031e+02	2.224120000000000061e+02	2.469879999999999853e+01	9.423730000000000473e+01	4.075280000000000058e+01	4.075780000000000314e+01	4.075540000000000163e+01	4.075079999999999814e+01	4.075079999999999814e+01	4.078710000000000235e+01	4.075339999999999918e+01	4.075450000000000017e+01	4.076389999999999958e+01	4.077900000000000347e+01	4.075520000000000209e+01	4.075269999999999726e+01	4.076290000000000191e+01	4.075540000000000163e+01	4.075610000000000355e+01	9.408389999999999986e+01	4.076149999999999807e+01	4.090910000000000224e+01	6.413890000000000668e+01	4.075600000000000023e+01	2.470299999999999940e+01	4.075569999999999737e+01	4.076530000000000342e+01	4.075610000000000355e+01	4.078119999999999834e+01	2.470240000000000080e+01	4.076189999999999714e+01	4.074849999999999994e+01	4.075139999999999674e+01	4.074980000000000047e+01	4.079860000000000042e+01	4.075090000000000146e+01	6.407890000000000441e+01	4.075330000000000297e+01	1.449910000000000032e+01	4.075529999999999831e+01	4.075540000000000163e+01
9.900499999999999545e+01	3.069549999999999912e+01	7.506669999999999732e+01	7.506510000000000105e+01	6.048160000000000025e+01	6.048160000000000025e+01	8.652450000000000330e+01	6.048160000000000025e+01	1.960020000000000095e+01	6.048199999999999932e+01	1.024270000000000067e+02	1.193379999999999974e+01	4.484210000000000207e+01	1.961080000000000112e+01	1.960190000000000055e+01	1.960770000000000124e+01	1.960360000000000014e+01	1.960160000000000124e+01	1.961339999999999861e+01	1.960589999999999833e+01	1.960660000000000025e+01	1.964819999999999922e+01	1.963510000000000133e+01	1.960940000000000083e+01	1.961560000000000059e+01	1.960970000000000013e+01	1.960930000000000106e+01	1.961420000000000030e+01	4.485479999999999734e+01	1.961629999999999896e+01	1.961629999999999896e+01	3.070589999999999975e+01	1.961159999999999926e+01	1.193740000000000023e+01	1.960219999999999985e+01	1.960739999999999839e+01	1.960099999999999909e+01	1.961759999999999948e+01	1.194849999999999923e+01	1.960620000000000118e+01	1.960200000000000031e+01	1.960429999999999851e+01	1.960210000000000008e+01	1.965360000000000085e+01	1.960140000000000171e+01	3.070250000000000057e+01	1.961270000000000024e+01	7.039900000000000269e+00	1.962900000000000134e+01	1.960259999999999891e+01
2.488950000000000102e+02	7.467140000000000555e+01	1.855689999999999884e+02	1.855740000000000123e+02	1.487520000000000095e+02	1.487520000000000095e+02	2.151210000000000093e+02	1.487520000000000095e+02	4.745309999999999917e+01	1.487539999999999907e+02	2.604569999999999936e+02	2.874530000000000030e+01	1.097079999999999984e+02	4.749589999999999890e+01	4.747579999999999956e+01	4.746410000000000196e+01	4.746739999999999782e+01	4.749300000000000210e+01	4.778580000000000183e+01	4.753900000000000148e+01	4.745720000000000027e+01	4.746490000000000009e+01	4.756479999999999819e+01	4.753710000000000235e+01	4.747619999999999862e+01	4.747469999999999857e+01	4.746800000000000352e+01	4.750549999999999784e+01	1.097000000000000028e+02	4.749300000000000210e+01	4.756539999999999679e+01	7.464019999999999300e+01	4.746900000000000119e+01	2.876419999999999888e+01	4.748859999999999815e+01	4.747970000000000113e+01	4.745369999999999777e+01	4.755250000000000199e+01	2.874859999999999971e+01	4.754070000000000107e+01	4.746179999999999666e+01	4.745369999999999777e+01	4.745499999999999829e+01	4.750560000000000116e+01	4.754059999999999775e+01	7.466150000000000375e+01	4.746000000000000085e+01	1.686609999999999943e+01	4.745920000000000272e+01	4.745430000000000348e+01
6.523160000000000309e+02	1.930130000000000052e+02	4.830740000000000123e+02	4.831270000000000095e+02	3.863190000000000168e+02	3.863190000000000168e+02	5.612179999999999609e+02	3.863199999999999932e+02	1.224560000000000031e+02	3.863980000000000246e+02	6.857720000000000482e+02	7.399079999999999302e+01	2.844159999999999968e+02	1.224470000000000027e+02	1.224669999999999987e+02	1.225649999999999977e+02	1.224360000000000070e+02	1.224230000000000018e+02	1.226170000000000044e+02	1.224300000000000068e+02	1.225679999999999978e+02	1.224339999999999975e+02	1.226039999999999992e+02	1.224560000000000031e+02	1.225709999999999980e+02	1.225630000000000024e+02	1.225780000000000030e+02	1.225669999999999931e+02	2.843809999999999718e+02	1.225660000000000025e+02	1.225939999999999941e+02	1.930209999999999866e+02	1.224590000000000032e+02	7.412810000000000343e+01	1.224260000000000019e+02	1.224819999999999993e+02	1.224170000000000016e+02	1.225759999999999934e+02	7.399519999999999698e+01	1.225669999999999931e+02	1.224309999999999974e+02	1.229030000000000058e+02	1.225639999999999930e+02	1.226239999999999952e+02	1.224509999999999934e+02	1.931279999999999859e+02	1.224560000000000031e+02	4.331609999999999872e+01	1.224489999999999981e+02	1.224200000000000017e+02
1.350879999999999939e+02	4.129749999999999943e+01	1.016590000000000060e+02	1.016610000000000014e+02	8.177859999999999729e+01	8.173180000000000689e+01	1.174830000000000041e+02	8.173239999999999839e+01	2.630549999999999855e+01	8.173199999999999932e+01	1.404710000000000036e+02	1.598160000000000025e+01	6.052020000000000266e+01	2.632379999999999853e+01	2.630630000000000024e+01	2.630620000000000047e+01	2.631169999999999831e+01	2.631149999999999878e+01	2.632460000000000022e+01	2.631559999999999988e+01	2.630630000000000024e+01	2.631840000000000046e+01	2.633950000000000102e+01	2.631080000000000041e+01	2.631030000000000157e+01	2.630630000000000024e+01	2.630930000000000035e+01	2.631449999999999889e+01	6.045530000000000115e+01	2.630949999999999989e+01	2.631559999999999988e+01	4.131779999999999831e+01	2.630699999999999861e+01	1.599649999999999928e+01	2.630570000000000164e+01	2.631759999999999877e+01	2.630570000000000164e+01	2.630649999999999977e+01	1.598119999999999941e+01	2.630949999999999989e+01	2.631099999999999994e+01	2.634100000000000108e+01	2.630630000000000024e+01	2.631190000000000140e+01	2.630819999999999936e+01	4.124300000000000210e+01	2.630720000000000169e+01	9.424080000000000013e+00	2.630689999999999884e+01	2.630590000000000117e+01
2.072589999999999861e+02	6.243869999999999720e+01	1.548810000000000002e+02	1.548880000000000052e+02	1.242339999999999947e+02	1.242319999999999993e+02	1.793990000000000009e+02	1.242330000000000041e+02	3.974539999999999651e+01	1.242390000000000043e+02	2.165600000000000023e+02	2.407560000000000144e+01	9.169020000000000437e+01	3.972249999999999659e+01	3.971690000000000254e+01	3.971670000000000300e+01	3.972059999999999746e+01	3.971759999999999735e+01	3.972939999999999827e+01	3.971800000000000352e+01	3.971869999999999834e+01	3.972399999999999665e+01	3.980669999999999931e+01	3.971719999999999828e+01	3.971829999999999927e+01	3.971679999999999922e+01	3.971800000000000352e+01	3.971719999999999828e+01	9.168149999999999977e+01	3.971690000000000254e+01	3.972480000000000189e+01	6.246470000000000056e+01	3.971679999999999922e+01	2.410200000000000031e+01	3.971659999999999968e+01	3.971779999999999688e+01	3.971659999999999968e+01	3.971750000000000114e+01	2.407580000000000098e+01	3.971869999999999834e+01	3.971659999999999968e+01	3.972710000000000008e+01	3.971659999999999968e+01	3.972599999999999909e+01	3.971679999999999922e+01	6.240599999999999881e+01	3.971650000000000347e+01	1.413470000000000049e+01	3.971690000000000254e+01	3.971640000000000015e+01
1.915289999999999964e+02	5.789390000000000214e+01	1.432889999999999873e+02	1.433259999999999934e+02	1.149689999999999941e+02	1.149689999999999941e+02	1.659050000000000011e+02	1.149699999999999989e+02	3.679610000000000269e+01	1.149779999999999944e+02	1.999759999999999991e+02	2.231099999999999994e+01	8.487600000000000477e+01	3.684210000000000207e+01	3.679840000000000089e+01	3.684740000000000038e+01	3.679769999999999897e+01	3.679659999999999798e+01	3.682719999999999771e+01	3.680250000000000199e+01	3.680789999999999651e+01	3.680420000000000158e+01	3.711370000000000147e+01	3.680449999999999733e+01	3.689800000000000324e+01	3.680590000000000117e+01	3.681929999999999836e+01	3.681049999999999756e+01	8.487860000000000582e+01	3.680980000000000274e+01	3.717719999999999914e+01	5.794870000000000232e+01	3.680599999999999739e+01	2.233500000000000085e+01	3.679460000000000264e+01	3.680030000000000001e+01	3.679379999999999740e+01	3.680680000000000263e+01	2.231350000000000122e+01	3.681009999999999849e+01	3.679599999999999937e+01	3.679390000000000072e+01	3.680319999999999681e+01	3.688830000000000098e+01	3.679829999999999757e+01	5.781609999999999872e+01	3.680330000000000013e+01	1.310360000000000014e+01	3.680290000000000106e+01	3.679350000000000165e+01
1.165829999999999984e+02	3.584870000000000090e+01	8.800990000000000180e+01	8.804269999999999641e+01	7.083520000000000039e+01	7.083429999999999893e+01	1.016069999999999993e+02	7.083469999999999800e+01	2.286830000000000140e+01	7.083610000000000184e+01	1.209609999999999985e+02	1.390680000000000049e+01	5.245810000000000173e+01	2.286830000000000140e+01	2.286789999999999878e+01	2.286870000000000047e+01	2.286880000000000024e+01	2.287099999999999866e+01	2.288260000000000005e+01	2.287069999999999936e+01	2.286720000000000041e+01	2.286769999999999925e+01	2.287900000000000134e+01	2.287089999999999890e+01	2.286789999999999878e+01	2.286840000000000117e+01	2.286779999999999902e+01	2.286870000000000047e+01	5.244650000000000034e+01	2.286890000000000001e+01	2.287109999999999843e+01	3.583239999999999981e+01	2.286789999999999878e+01	1.399249999999999972e+01	2.286759999999999948e+01	2.286860000000000070e+01	2.286710000000000065e+01	2.287089999999999890e+01	1.390549999999999997e+01	2.286970000000000169e+01	2.286710000000000065e+01	2.286809999999999832e+01	2.286700000000000088e+01	2.287559999999999860e+01	2.286870000000000047e+01	3.581680000000000064e+01	2.286739999999999995e+01	8.210050000000000736e+00	2.286799999999999855e+01	2.286690000000000111e+01
1.646970000000000027e+02	4.996490000000000009e+01	1.234849999999999994e+02	1.235090000000000003e+02	9.916800000000000637e+01	9.916800000000000637e+01	1.428849999999999909e+02	9.917270000000000607e+01	3.180940000000000012e+01	9.925650000000000261e+01	1.716920000000000073e+02	1.930160000000000053e+01	7.326919999999999789e+01	3.181919999999999860e+01	3.180900000000000105e+01	3.181099999999999994e+01	3.185670000000000002e+01	3.190289999999999893e+01	3.184299999999999997e+01	3.182730000000000103e+01	3.180839999999999890e+01	3.180910000000000082e+01	3.184100000000000108e+01	3.186189999999999856e+01	3.184619999999999962e+01	3.181759999999999877e+01	3.182100000000000151e+01	3.192200000000000060e+01	7.326919999999999789e+01	3.183759999999999835e+01	3.195449999999999946e+01	4.992929999999999779e+01	3.185399999999999920e+01	1.932110000000000127e+01	3.180849999999999866e+01	3.182920000000000016e+01	3.180849999999999866e+01	3.186489999999999867e+01	1.930320000000000036e+01	3.188680000000000092e+01	3.182270000000000110e+01	3.180839999999999890e+01	3.180859999999999843e+01	3.187150000000000105e+01	3.184149999999999991e+01	4.996949999999999648e+01	3.186909999999999954e+01	1.147930000000000028e+01	3.189590000000000103e+01	3.180760000000000076e+01
1.258370000000000033e+02	3.857419999999999760e+01	9.483400000000000318e+01	9.484659999999999513e+01	7.628310000000000457e+01	7.628300000000000125e+01	1.095450000000000017e+02	7.628329999999999700e+01	2.458660000000000068e+01	7.628799999999999670e+01	1.307160000000000082e+02	1.494319999999999915e+01	5.645100000000000051e+01	2.458670000000000044e+01	2.458660000000000068e+01	2.458640000000000114e+01	2.458680000000000021e+01	2.458689999999999998e+01	2.460000000000000142e+01	2.458790000000000120e+01	2.458680000000000021e+01	2.458810000000000073e+01	2.459209999999999852e+01	2.458699999999999974e+01	2.458709999999999951e+01	2.458689999999999998e+01	2.458699999999999974e+01	2.458739999999999881e+01	5.645020000000000238e+01	2.458709999999999951e+01	2.459860000000000113e+01	3.852770000000000294e+01	2.458729999999999905e+01	1.506240000000000023e+01	2.458640000000000114e+01	2.458770000000000167e+01	2.458830000000000027e+01	2.458830000000000027e+01	1.494449999999999967e+01	2.458840000000000003e+01	2.458650000000000091e+01	2.458640000000000114e+01	2.458640000000000114e+01	2.459240000000000137e+01	2.458680000000000021e+01	3.852909999999999968e+01	2.458709999999999951e+01	8.796469999999999345e+00	2.458749999999999858e+01	2.458640000000000114e+01
1.498979999999999961e+02	4.560329999999999728e+01	1.125819999999999936e+02	1.125849999999999937e+02	9.046269999999999811e+01	9.044989999999999952e+01	1.301839999999999975e+02	9.045050000000000523e+01	2.920129999999999981e+01	9.047239999999999327e+01	1.560790000000000077e+02	1.773649999999999949e+01	6.686299999999999955e+01	2.905809999999999960e+01	2.905659999999999954e+01	2.905659999999999954e+01	2.905720000000000169e+01	2.905679999999999907e+01	2.905979999999999919e+01	2.905709999999999837e+01	2.905720000000000169e+01	2.906009999999999849e+01	2.906030000000000157e+01	2.905699999999999861e+01	2.905730000000000146e+01	2.905689999999999884e+01	2.905709999999999837e+01	2.905799999999999983e+01	6.685890000000000555e+01	2.905760000000000076e+01	2.906190000000000140e+01	4.558579999999999899e+01	2.905809999999999960e+01	1.764969999999999928e+01	2.905659999999999954e+01	2.905880000000000152e+01	2.905760000000000076e+01	2.905819999999999936e+01	1.764150000000000063e+01	2.905979999999999919e+01	2.905649999999999977e+01	2.907849999999999824e+01	2.905679999999999907e+01	2.906169999999999831e+01	2.905669999999999931e+01	4.558140000000000214e+01	2.905790000000000006e+01	1.037390000000000079e+01	2.905829999999999913e+01	2.905669999999999931e+01
9.900679999999999836e+01	3.066519999999999868e+01	7.505100000000000193e+01	7.505259999999999820e+01	6.048160000000000025e+01	6.048160000000000025e+01	8.652450000000000330e+01	6.048160000000000025e+01	1.960089999999999932e+01	6.049029999999999774e+01	1.024270000000000067e+02	1.193529999999999980e+01	4.484980000000000189e+01	1.960600000000000165e+01	1.960079999999999956e+01	1.960079999999999956e+01	1.960709999999999908e+01	1.960589999999999833e+01	1.961589999999999989e+01	1.961149999999999949e+01	1.960109999999999886e+01	1.960069999999999979e+01	1.962259999999999849e+01	1.960589999999999833e+01	1.960379999999999967e+01	1.960109999999999886e+01	1.960389999999999944e+01	1.960930000000000106e+01	4.484239999999999782e+01	1.960429999999999851e+01	1.963050000000000139e+01	3.066929999999999978e+01	1.960190000000000055e+01	1.195250000000000057e+01	1.960089999999999932e+01	1.960360000000000014e+01	1.960030000000000072e+01	1.960229999999999961e+01	1.193389999999999951e+01	1.960519999999999996e+01	1.960579999999999856e+01	1.960300000000000153e+01	1.960109999999999886e+01	1.961049999999999827e+01	1.960369999999999990e+01	3.066019999999999968e+01	1.960190000000000055e+01	7.040740000000000443e+00	1.960150000000000148e+01	1.960020000000000095e+01
1.212090000000000032e+02	3.717719999999999914e+01	9.142220000000000368e+01	9.142220000000000368e+01	7.355870000000000175e+01	7.355870000000000175e+01	1.055759999999999934e+02	7.355880000000000507e+01	2.372840000000000060e+01	7.355880000000000507e+01	1.258389999999999986e+02	1.442580000000000062e+01	5.445380000000000109e+01	2.372660000000000124e+01	2.372660000000000124e+01	2.372650000000000148e+01	2.372680000000000078e+01	2.372660000000000124e+01	2.372710000000000008e+01	2.372690000000000055e+01	2.372670000000000101e+01	2.373089999999999833e+01	2.372680000000000078e+01	2.372670000000000101e+01	2.372660000000000124e+01	2.372660000000000124e+01	2.372660000000000124e+01	2.372670000000000101e+01	5.444789999999999708e+01	2.372660000000000124e+01	2.372690000000000055e+01	3.717099999999999937e+01	2.372670000000000101e+01	1.463620000000000054e+01	2.372660000000000124e+01	2.372680000000000078e+01	2.372660000000000124e+01	2.372660000000000124e+01	1.442600000000000016e+01	2.372680000000000078e+01	2.372660000000000124e+01	2.374849999999999994e+01	2.372660000000000124e+01	2.372759999999999891e+01	2.372660000000000124e+01	3.716949999999999932e+01	2.372670000000000101e+01	8.491720000000000823e+00	2.372690000000000055e+01	2.372810000000000130e+01
2.239130000000000109e+02	6.737770000000000437e+01	1.671519999999999868e+02	1.672599999999999909e+02	1.340399999999999920e+02	1.340399999999999920e+02	1.936879999999999882e+02	1.340399999999999920e+02	4.281219999999999715e+01	1.340449999999999875e+02	2.341179999999999950e+02	2.594359999999999999e+01	9.889339999999999975e+01	4.282459999999999667e+01	4.281289999999999907e+01	4.281139999999999901e+01	4.285499999999999687e+01	4.282359999999999900e+01	4.297590000000000288e+01	4.282159999999999656e+01	4.281199999999999761e+01	4.283140000000000214e+01	4.283959999999999724e+01	4.281819999999999737e+01	4.281400000000000006e+01	4.281349999999999767e+01	4.281380000000000052e+01	4.281689999999999685e+01	9.888729999999999620e+01	4.281439999999999912e+01	4.284239999999999782e+01	6.730029999999999291e+01	4.281410000000000338e+01	2.596590000000000131e+01	4.281260000000000332e+01	4.281989999999999696e+01	4.281239999999999668e+01	4.281580000000000297e+01	2.595639999999999858e+01	4.282050000000000267e+01	4.281400000000000006e+01	4.282099999999999795e+01	4.281139999999999901e+01	4.283550000000000324e+01	4.281450000000000244e+01	6.731600000000000250e+01	4.281309999999999860e+01	1.524719999999999942e+01	4.281730000000000302e+01	4.281660000000000110e+01
1.304650000000000034e+02	3.992000000000000171e+01	9.829089999999999350e+01	9.829070000000000107e+01	7.900749999999999318e+01	7.900740000000000407e+01	1.135139999999999958e+02	7.900780000000000314e+01	2.544600000000000151e+01	7.901409999999999911e+01	1.355939999999999941e+02	1.546279999999999966e+01	5.846009999999999707e+01	2.547439999999999927e+01	2.544610000000000127e+01	2.544610000000000127e+01	2.544620000000000104e+01	2.544630000000000081e+01	2.544889999999999830e+01	2.544630000000000081e+01	2.544630000000000081e+01	2.545649999999999835e+01	2.545959999999999823e+01	2.544630000000000081e+01	2.544620000000000104e+01	2.544739999999999824e+01	2.544689999999999941e+01	2.544660000000000011e+01	5.845150000000000290e+01	2.544640000000000057e+01	2.548339999999999961e+01	3.989099999999999824e+01	2.544650000000000034e+01	1.547160000000000046e+01	2.544590000000000174e+01	2.544739999999999824e+01	2.544630000000000081e+01	2.544679999999999964e+01	1.546509999999999962e+01	2.544800000000000040e+01	2.544590000000000174e+01	2.550230000000000175e+01	2.544600000000000151e+01	2.545050000000000168e+01	2.544610000000000127e+01	3.989030000000000342e+01	2.544600000000000151e+01	9.098309999999999675e+00	2.544760000000000133e+01	2.544940000000000069e+01
1.350879999999999939e+02	4.125110000000000099e+01	1.016530000000000058e+02	1.016560000000000059e+02	8.173180000000000689e+01	8.173180000000000689e+01	1.174830000000000041e+02	8.173189999999999600e+01	2.630570000000000164e+01	8.173220000000000596e+01	1.404710000000000036e+02	1.598259999999999970e+01	6.045660000000000167e+01	2.630880000000000152e+01	2.631319999999999837e+01	2.634230000000000160e+01	2.635219999999999985e+01	2.631459999999999866e+01	2.640869999999999962e+01	2.630930000000000035e+01	2.631429999999999936e+01	2.631850000000000023e+01	2.638299999999999912e+01	2.630979999999999919e+01	2.631220000000000070e+01	2.632959999999999923e+01	2.631309999999999860e+01	2.631289999999999907e+01	6.045479999999999876e+01	2.631540000000000035e+01	2.631759999999999877e+01	4.125189999999999912e+01	2.630819999999999936e+01	1.606950000000000145e+01	2.630979999999999919e+01	2.631449999999999889e+01	2.630559999999999832e+01	2.631729999999999947e+01	1.599220000000000041e+01	2.631889999999999930e+01	2.631149999999999878e+01	2.630959999999999965e+01	2.631210000000000093e+01	2.640530000000000044e+01	2.630770000000000053e+01	4.136619999999999919e+01	2.630709999999999837e+01	9.409990000000000521e+00	2.631230000000000047e+01	2.630659999999999954e+01
1.527050000000000125e+02	4.640350000000000108e+01	1.146179999999999950e+02	1.146260000000000048e+02	9.208450000000000557e+01	9.208450000000000557e+01	1.325649999999999977e+02	9.208459999999999468e+01	2.957250000000000156e+01	9.208570000000000277e+01	1.590060000000000002e+02	1.795260000000000034e+01	6.806459999999999866e+01	2.957519999999999882e+01	2.957410000000000139e+01	2.957460000000000022e+01	2.957519999999999882e+01	2.957610000000000028e+01	2.962320000000000064e+01	2.958289999999999864e+01	2.957250000000000156e+01	2.959009999999999962e+01	2.959039999999999893e+01	2.957910000000000039e+01	2.957789999999999964e+01	2.957339999999999947e+01	2.957679999999999865e+01	2.957740000000000080e+01	6.806100000000000705e+01	2.957620000000000005e+01	2.961949999999999861e+01	4.640050000000000097e+01	2.958249999999999957e+01	1.796699999999999875e+01	2.957379999999999853e+01	2.957860000000000156e+01	2.957239999999999824e+01	2.957819999999999894e+01	1.795579999999999998e+01	2.957750000000000057e+01	2.957329999999999970e+01	2.957290000000000063e+01	2.957239999999999824e+01	2.959169999999999945e+01	2.959959999999999880e+01	4.639889999999999759e+01	2.957499999999999929e+01	1.056049999999999933e+01	2.957440000000000069e+01	2.957580000000000098e+01
2.257630000000000052e+02	6.789170000000000016e+01	1.685240000000000009e+02	1.685420000000000016e+02	1.351299999999999955e+02	1.351299999999999955e+02	1.952750000000000057e+02	1.351310000000000002e+02	4.315489999999999782e+01	1.351310000000000002e+02	2.360689999999999884e+02	2.615080000000000027e+01	9.968989999999999441e+01	4.318330000000000268e+01	4.316510000000000247e+01	4.317510000000000048e+01	4.315670000000000073e+01	4.315639999999999787e+01	4.319380000000000308e+01	4.315789999999999793e+01	4.321490000000000009e+01	4.316550000000000153e+01	4.321600000000000108e+01	4.316859999999999786e+01	4.319400000000000261e+01	4.321840000000000259e+01	4.318959999999999866e+01	4.318520000000000181e+01	9.969989999999999952e+01	4.318959999999999866e+01	4.327459999999999951e+01	6.795090000000000430e+01	4.317170000000000130e+01	2.621330000000000027e+01	4.315859999999999985e+01	4.317229999999999990e+01	4.316179999999999950e+01	4.322090000000000032e+01	2.615159999999999840e+01	4.322330000000000183e+01	4.315670000000000073e+01	4.315720000000000312e+01	4.317219999999999658e+01	4.322780000000000200e+01	4.316720000000000113e+01	6.800969999999999516e+01	4.315990000000000038e+01	1.534750000000000014e+01	4.320519999999999783e+01	4.315520000000000067e+01
1.304619999999999891e+02	3.990599999999999881e+01	9.824630000000000507e+01	9.826220000000000709e+01	7.900820000000000221e+01	7.900749999999999318e+01	1.135139999999999958e+02	7.900849999999999795e+01	2.544630000000000081e+01	7.902460000000000662e+01	1.355939999999999941e+02	1.546260000000000012e+01	5.845470000000000255e+01	2.545820000000000149e+01	2.544810000000000016e+01	2.545540000000000092e+01	2.544960000000000022e+01	2.545060000000000144e+01	2.546010000000000062e+01	2.544950000000000045e+01	2.545129999999999981e+01	2.545710000000000051e+01	2.546719999999999828e+01	2.545019999999999882e+01	2.545129999999999981e+01	2.545149999999999935e+01	2.545810000000000173e+01	2.546140000000000114e+01	5.845409999999999684e+01	2.545860000000000056e+01	2.548780000000000001e+01	3.989110000000000156e+01	2.544979999999999976e+01	1.546889999999999965e+01	2.544790000000000063e+01	2.548460000000000036e+01	2.544729999999999848e+01	2.546409999999999840e+01	1.546330000000000027e+01	2.545739999999999981e+01	2.544760000000000133e+01	2.545550000000000068e+01	2.544930000000000092e+01	2.551879999999999882e+01	2.544889999999999830e+01	3.991649999999999920e+01	2.545050000000000168e+01	9.102650000000000574e+00	2.545210000000000150e+01	2.544620000000000104e+01
1.508199999999999932e+02	4.593950000000000244e+01	1.133289999999999935e+02	1.132800000000000011e+02	9.099479999999999791e+01	9.099490000000000123e+01	1.309770000000000039e+02	9.099580000000000268e+01	2.922860000000000014e+01	9.100620000000000687e+01	1.570550000000000068e+02	1.774680000000000035e+01	6.726200000000000045e+01	2.926089999999999947e+01	2.922899999999999920e+01	2.923120000000000118e+01	2.923010000000000019e+01	2.922919999999999874e+01	2.924780000000000157e+01	2.922980000000000089e+01	2.922939999999999827e+01	2.924060000000000059e+01	2.924520000000000053e+01	2.922939999999999827e+01	2.922939999999999827e+01	2.923049999999999926e+01	2.923029999999999973e+01	2.922960000000000136e+01	6.725990000000000180e+01	2.923019999999999996e+01	2.923600000000000065e+01	4.586110000000000042e+01	2.922939999999999827e+01	1.782819999999999894e+01	2.922909999999999897e+01	2.922960000000000136e+01	2.922860000000000014e+01	2.924849999999999994e+01	1.774810000000000088e+01	2.922980000000000089e+01	2.922860000000000014e+01	2.923130000000000095e+01	2.922879999999999967e+01	2.926910000000000167e+01	2.922869999999999990e+01	4.585690000000000310e+01	2.922919999999999874e+01	1.043929999999999936e+01	2.922980000000000089e+01	2.923389999999999844e+01
1.276940000000000026e+02	3.910269999999999868e+01	9.623290000000000077e+01	9.629550000000000409e+01	7.737300000000000466e+01	7.737279999999999802e+01	1.111320000000000050e+02	7.737290000000000134e+01	2.493140000000000001e+01	7.738330000000000553e+01	1.326670000000000016e+02	1.515070000000000050e+01	5.725619999999999976e+01	2.493949999999999889e+01	2.497939999999999827e+01	2.507310000000000016e+01	2.499210000000000065e+01	2.493449999999999989e+01	2.509380000000000166e+01	2.494409999999999883e+01	2.507349999999999923e+01	2.493880000000000052e+01	2.503879999999999839e+01	2.497419999999999973e+01	2.507359999999999900e+01	2.507450000000000045e+01	2.507479999999999976e+01	2.508060000000000045e+01	5.725310000000000343e+01	2.507900000000000063e+01	2.504119999999999990e+01	3.919859999999999900e+01	2.497540000000000049e+01	1.515709999999999980e+01	2.494010000000000105e+01	2.494620000000000104e+01	2.493100000000000094e+01	2.507610000000000028e+01	1.515429999999999922e+01	2.507620000000000005e+01	2.494460000000000122e+01	2.493339999999999890e+01	2.507290000000000063e+01	2.508259999999999934e+01	2.496509999999999962e+01	3.911659999999999826e+01	2.497439999999999927e+01	8.917210000000000747e+00	2.496470000000000056e+01	2.493120000000000047e+01
1.332379999999999995e+02	4.073210000000000264e+01	1.002980000000000018e+02	1.003070000000000022e+02	8.064490000000000691e+01	8.064209999999999923e+01	1.158949999999999960e+02	8.064209999999999923e+01	2.596180000000000021e+01	8.064230000000000587e+01	1.385200000000000102e+02	1.577330000000000076e+01	5.965319999999999823e+01	2.597909999999999897e+01	2.596219999999999928e+01	2.596209999999999951e+01	2.596669999999999945e+01	2.597190000000000154e+01	2.596950000000000003e+01	2.596349999999999980e+01	2.596249999999999858e+01	2.611329999999999885e+01	2.599399999999999977e+01	2.596580000000000155e+01	2.596379999999999910e+01	2.596239999999999881e+01	2.596399999999999864e+01	2.596270000000000167e+01	5.965279999999999916e+01	2.596330000000000027e+01	2.601849999999999952e+01	4.072480000000000189e+01	2.596249999999999858e+01	1.577880000000000038e+01	2.596189999999999998e+01	2.596499999999999986e+01	2.596189999999999998e+01	2.596450000000000102e+01	1.577430000000000021e+01	2.596450000000000102e+01	2.596199999999999974e+01	2.596669999999999945e+01	2.596199999999999974e+01	2.596989999999999910e+01	2.596610000000000085e+01	4.070850000000000080e+01	2.596209999999999951e+01	9.283179999999999765e+00	2.596340000000000003e+01	2.596189999999999998e+01
1.637709999999999866e+02	4.973160000000000025e+01	1.228070000000000022e+02	1.228190000000000026e+02	9.862309999999999377e+01	9.862309999999999377e+01	1.420910000000000082e+02	9.862319999999999709e+01	3.163629999999999853e+01	9.862430000000000518e+01	1.707110000000000127e+02	1.919780000000000086e+01	7.289650000000000318e+01	3.163899999999999935e+01	3.163769999999999882e+01	3.163739999999999952e+01	3.164300000000000068e+01	3.163810000000000144e+01	3.172609999999999886e+01	3.164079999999999870e+01	3.164069999999999894e+01	3.164270000000000138e+01	3.165670000000000073e+01	3.163860000000000028e+01	3.163899999999999935e+01	3.163909999999999911e+01	3.164049999999999940e+01	3.164179999999999993e+01	7.286530000000000484e+01	3.164029999999999987e+01	3.164939999999999998e+01	4.967130000000000223e+01	3.163710000000000022e+01	1.920639999999999858e+01	3.163599999999999923e+01	3.165080000000000027e+01	3.164059999999999917e+01	3.164170000000000016e+01	1.921490000000000009e+01	3.164170000000000016e+01	3.163830000000000098e+01	3.163619999999999877e+01	3.163860000000000028e+01	3.164600000000000080e+01	3.164209999999999923e+01	4.965990000000000038e+01	3.163719999999999999e+01	1.128449999999999953e+01	3.163749999999999929e+01	3.163759999999999906e+01
1.554470000000000027e+02	4.723270000000000124e+01	1.166889999999999930e+02	1.166940000000000026e+02	9.371980000000000643e+01	9.371920000000000073e+01	1.349459999999999980e+02	9.371920000000000073e+01	3.008800000000000097e+01	9.372230000000000416e+01	1.619319999999999879e+02	1.826389999999999958e+01	6.926179999999999382e+01	3.014900000000000091e+01	3.009550000000000125e+01	3.011420000000000030e+01	3.023760000000000048e+01	3.023580000000000112e+01	3.036730000000000018e+01	3.024080000000000013e+01	3.009779999999999944e+01	3.009779999999999944e+01	3.019129999999999825e+01	3.023580000000000112e+01	3.023549999999999827e+01	3.011060000000000159e+01	3.016460000000000008e+01	3.033190000000000097e+01	6.926279999999999859e+01	3.020289999999999964e+01	3.025519999999999854e+01	4.729350000000000165e+01	3.012290000000000134e+01	1.827560000000000073e+01	3.009039999999999893e+01	3.014699999999999847e+01	3.008810000000000073e+01	3.015370000000000061e+01	1.826399999999999935e+01	3.018410000000000082e+01	3.023600000000000065e+01	3.009570000000000078e+01	3.010699999999999932e+01	3.016540000000000177e+01	3.023329999999999984e+01	4.724710000000000321e+01	3.013789999999999836e+01	1.073700000000000010e+01	3.011589999999999989e+01	3.008810000000000073e+01
1.933810000000000002e+02	5.836529999999999774e+01	1.446649999999999920e+02	1.446719999999999970e+02	1.160589999999999975e+02	1.160589999999999975e+02	1.674939999999999998e+02	1.160610000000000070e+02	3.713790000000000191e+01	1.160819999999999936e+02	2.019269999999999925e+02	2.251980000000000004e+01	8.567980000000000018e+01	3.714479999999999649e+01	3.714600000000000080e+01	3.713980000000000103e+01	3.714779999999999660e+01	3.714090000000000202e+01	3.717349999999999710e+01	3.714170000000000016e+01	3.714000000000000057e+01	3.714779999999999660e+01	3.716810000000000258e+01	3.713949999999999818e+01	3.714079999999999870e+01	3.714330000000000354e+01	3.714070000000000249e+01	3.713960000000000150e+01	8.567759999999999820e+01	3.714039999999999964e+01	3.717049999999999699e+01	5.836169999999999902e+01	3.713830000000000098e+01	2.253460000000000107e+01	3.714249999999999829e+01	3.714450000000000074e+01	3.713819999999999766e+01	3.716190000000000282e+01	2.252520000000000167e+01	3.714450000000000074e+01	3.713839999999999719e+01	3.739430000000000121e+01	3.713759999999999906e+01	3.718160000000000309e+01	3.713920000000000243e+01	5.835300000000000153e+01	3.713790000000000191e+01	1.322540000000000049e+01	3.713880000000000337e+01	3.714350000000000307e+01
1.582199999999999989e+02	4.803499999999999659e+01	1.187420000000000044e+02	1.187219999999999942e+02	9.535380000000000678e+01	9.535380000000000678e+01	1.373280000000000030e+02	9.535410000000000252e+01	3.060429999999999851e+01	9.535939999999999372e+01	1.648580000000000041e+02	1.857529999999999859e+01	7.048560000000000514e+01	3.060739999999999839e+01	3.060539999999999949e+01	3.060750000000000171e+01	3.060450000000000159e+01	3.060450000000000159e+01	3.061449999999999960e+01	3.060510000000000019e+01	3.060439999999999827e+01	3.060529999999999973e+01	3.061139999999999972e+01	3.060549999999999926e+01	3.060439999999999827e+01	3.060800000000000054e+01	3.060510000000000019e+01	3.060510000000000019e+01	7.046219999999999573e+01	3.060620000000000118e+01	3.060709999999999908e+01	4.804160000000000252e+01	3.060480000000000089e+01	1.867530000000000001e+01	3.060579999999999856e+01	3.060460000000000136e+01	3.060579999999999856e+01	3.062120000000000175e+01	1.857529999999999859e+01	3.060689999999999955e+01	3.060399999999999920e+01	3.063970000000000127e+01	3.060389999999999944e+01	3.061289999999999978e+01	3.060610000000000142e+01	4.802750000000000341e+01	3.060450000000000159e+01	1.091900000000000048e+01	3.060470000000000113e+01	3.060379999999999967e+01
2.997889999999999873e+02	8.960960000000000036e+01	2.232539999999999907e+02	2.231519999999999868e+02	1.787210000000000036e+02	1.787199999999999989e+02	2.587819999999999823e+02	1.787429999999999950e+02	5.690959999999999752e+01	1.787810000000000059e+02	3.141089999999999804e+02	3.445230000000000103e+01	1.317189999999999941e+02	5.695439999999999969e+01	5.693520000000000181e+01	5.692969999999999686e+01	5.692759999999999820e+01	5.695040000000000191e+01	5.726689999999999969e+01	5.699860000000000326e+01	5.692170000000000130e+01	5.692069999999999652e+01	5.701509999999999678e+01	5.700130000000000052e+01	5.693469999999999942e+01	5.694489999999999696e+01	5.694060000000000343e+01	5.696990000000000265e+01	1.317299999999999898e+02	5.696229999999999905e+01	5.700350000000000250e+01	8.964600000000000080e+01	5.692159999999999798e+01	3.445779999999999887e+01	5.694859999999999900e+01	5.692609999999999815e+01	5.691899999999999693e+01	5.703170000000000073e+01	3.445819999999999794e+01	5.700699999999999790e+01	5.691890000000000072e+01	5.698020000000000351e+01	5.691720000000000113e+01	5.698740000000000094e+01	5.700619999999999976e+01	8.961849999999999739e+01	5.691960000000000264e+01	2.025730000000000075e+01	5.692090000000000316e+01	5.691640000000000299e+01
2.044819999999999993e+02	6.165010000000000190e+01	1.529079999999999870e+02	1.528669999999999902e+02	1.225979999999999990e+02	1.225979999999999990e+02	1.770180000000000007e+02	1.225979999999999990e+02	3.920060000000000144e+01	1.226020000000000039e+02	2.136330000000000098e+02	2.376379999999999981e+01	9.056529999999999347e+01	3.920770000000000266e+01	3.920349999999999824e+01	3.920759999999999934e+01	3.922789999999999822e+01	3.921659999999999968e+01	3.930409999999999826e+01	3.923749999999999716e+01	3.921520000000000294e+01	3.921050000000000324e+01	3.921679999999999922e+01	3.924380000000000024e+01	3.920790000000000219e+01	3.921079999999999899e+01	3.922079999999999700e+01	3.922220000000000084e+01	9.048969999999999914e+01	3.923069999999999879e+01	3.921730000000000160e+01	6.168489999999999895e+01	3.921130000000000138e+01	2.384550000000000125e+01	3.920109999999999673e+01	3.921490000000000009e+01	3.920199999999999818e+01	3.923069999999999879e+01	2.376640000000000086e+01	3.921540000000000248e+01	3.920940000000000225e+01	3.923530000000000229e+01	3.920900000000000318e+01	3.923210000000000264e+01	3.925909999999999656e+01	6.161959999999999837e+01	3.921059999999999945e+01	1.395470000000000077e+01	3.921119999999999806e+01	3.920120000000000005e+01
1.517419999999999902e+02	4.621220000000000283e+01	1.139719999999999942e+02	1.139569999999999936e+02	9.154009999999999536e+01	9.153969999999999629e+01	1.317709999999999866e+02	9.153969999999999629e+01	2.940030000000000143e+01	9.154049999999999443e+01	1.580300000000000011e+02	1.784880000000000067e+01	6.765970000000000084e+01	2.944490000000000052e+01	2.940800000000000125e+01	2.941169999999999973e+01	2.941189999999999927e+01	2.940899999999999892e+01	2.957600000000000051e+01	2.941949999999999932e+01	2.945820000000000149e+01	2.941240000000000165e+01	2.953130000000000166e+01	2.941379999999999839e+01	2.946460000000000079e+01	2.941369999999999862e+01	2.942820000000000036e+01	2.943440000000000012e+01	6.766769999999999641e+01	2.942640000000000100e+01	2.967099999999999937e+01	4.629160000000000252e+01	2.940859999999999985e+01	1.785369999999999990e+01	2.940240000000000009e+01	2.941499999999999915e+01	2.941100000000000136e+01	2.941029999999999944e+01	1.784939999999999927e+01	2.942610000000000170e+01	2.940810000000000102e+01	2.940159999999999840e+01	2.941710000000000136e+01	2.943449999999999989e+01	2.940739999999999910e+01	4.623819999999999908e+01	2.940749999999999886e+01	1.051449999999999996e+01	2.941059999999999874e+01	2.940119999999999933e+01
9.715210000000000434e+01	3.016489999999999938e+01	7.370340000000000202e+01	7.369029999999999347e+01	5.939209999999999923e+01	5.939180000000000348e+01	8.493729999999999336e+01	5.939200000000000301e+01	1.925629999999999953e+01	5.939249999999999829e+01	1.004770000000000039e+02	1.172639999999999993e+01	4.403929999999999723e+01	1.926569999999999894e+01	1.925710000000000122e+01	1.925730000000000075e+01	1.926079999999999970e+01	1.925799999999999912e+01	1.927880000000000038e+01	1.925850000000000151e+01	1.925750000000000028e+01	1.925750000000000028e+01	1.930450000000000088e+01	1.925840000000000174e+01	1.925840000000000174e+01	1.925910000000000011e+01	1.925840000000000174e+01	1.925870000000000104e+01	4.403909999999999769e+01	1.925900000000000034e+01	1.929339999999999833e+01	3.012389999999999901e+01	1.925789999999999935e+01	1.181770000000000032e+01	1.925679999999999836e+01	1.926470000000000127e+01	1.925819999999999865e+01	1.926289999999999836e+01	1.172690000000000055e+01	1.926330000000000098e+01	1.925720000000000098e+01	1.925870000000000104e+01	1.925690000000000168e+01	1.926450000000000173e+01	1.925840000000000174e+01	3.016789999999999949e+01	1.925700000000000145e+01	6.972570000000000157e+00	1.926500000000000057e+01	1.925639999999999930e+01
3.081129999999999995e+02	9.227620000000000289e+01	2.292379999999999995e+02	2.292539999999999907e+02	1.836239999999999952e+02	1.836239999999999952e+02	2.659239999999999782e+02	1.836459999999999866e+02	5.845709999999999695e+01	1.836440000000000055e+02	3.228879999999999768e+02	3.538790000000000191e+01	1.353209999999999980e+02	5.846390000000000242e+01	5.846150000000000091e+01	5.846840000000000259e+01	5.855740000000000123e+01	5.852210000000000178e+01	5.876579999999999870e+01	5.849269999999999925e+01	5.848949999999999960e+01	5.864099999999999824e+01	5.850829999999999842e+01	5.848610000000000042e+01	5.847590000000000288e+01	5.847659999999999769e+01	5.847679999999999723e+01	5.849020000000000152e+01	1.353269999999999982e+02	5.848550000000000182e+01	5.854449999999999932e+01	9.218359999999999843e+01	5.847489999999999810e+01	3.542379999999999995e+01	5.845969999999999800e+01	5.855610000000000070e+01	5.861180000000000234e+01	5.850460000000000349e+01	3.539070000000000249e+01	5.849819999999999709e+01	5.847129999999999939e+01	5.846350000000000335e+01	5.846419999999999817e+01	5.853110000000000213e+01	5.849539999999999651e+01	9.202559999999999718e+01	5.847259999999999991e+01	2.075059999999999860e+01	5.847420000000000329e+01	5.846260000000000190e+01
2.960830000000000268e+02	8.872140000000000271e+01	2.203689999999999998e+02	2.203760000000000048e+02	1.765409999999999968e+02	1.765409999999999968e+02	2.556040000000000134e+02	1.765409999999999968e+02	5.622180000000000177e+01	1.765860000000000127e+02	3.102069999999999936e+02	3.403849999999999909e+01	1.301169999999999902e+02	5.631609999999999872e+01	5.624119999999999919e+01	5.625249999999999773e+01	5.626520000000000010e+01	5.629169999999999874e+01	5.631949999999999790e+01	5.623839999999999861e+01	5.624060000000000059e+01	5.637630000000000052e+01	5.659759999999999991e+01	5.625419999999999732e+01	5.627770000000000294e+01	5.624589999999999890e+01	5.625849999999999795e+01	5.627510000000000190e+01	1.301220000000000141e+02	5.624969999999999715e+01	5.650260000000000105e+01	8.853109999999999502e+01	5.624219999999999686e+01	3.407220000000000226e+01	5.623089999999999833e+01	5.624219999999999686e+01	5.622310000000000230e+01	5.625589999999999691e+01	3.404379999999999740e+01	5.627660000000000196e+01	5.623369999999999891e+01	5.647800000000000153e+01	5.623409999999999798e+01	5.632269999999999754e+01	5.624960000000000093e+01	8.849179999999999779e+01	5.623089999999999833e+01	1.996590000000000131e+01	5.627409999999999712e+01	5.622399999999999665e+01
3.404990000000000236e+02	1.015580000000000069e+02	2.531279999999999859e+02	2.531419999999999959e+02	2.026949999999999932e+02	2.026949999999999932e+02	2.937069999999999936e+02	2.026949999999999932e+02	6.447459999999999525e+01	2.028319999999999936e+02	3.570310000000000059e+02	3.902020000000000266e+01	1.493329999999999984e+02	6.449859999999999616e+01	6.448560000000000514e+01	6.448189999999999600e+01	6.448409999999999798e+01	6.447960000000000491e+01	6.454179999999999495e+01	6.448629999999999995e+01	6.448409999999999798e+01	6.457380000000000564e+01	6.456619999999999493e+01	6.448309999999999320e+01	6.448139999999999361e+01	6.450020000000000664e+01	6.448380000000000223e+01	6.448739999999999384e+01	1.493340000000000032e+02	6.449079999999999302e+01	6.450130000000000052e+01	1.015150000000000006e+02	6.448340000000000316e+01	3.914050000000000296e+01	6.448220000000000596e+01	6.449139999999999873e+01	6.447520000000000095e+01	6.449250000000000682e+01	3.902250000000000085e+01	6.449309999999999832e+01	6.447780000000000200e+01	6.448269999999999413e+01	6.447759999999999536e+01	6.457720000000000482e+01	6.447929999999999495e+01	1.015649999999999977e+02	6.448220000000000596e+01	2.292749999999999844e+01	6.449259999999999593e+01	6.447780000000000200e+01
1.045550000000000068e+02	3.239159999999999684e+01	7.917310000000000514e+01	7.914270000000000493e+01	6.375079999999999814e+01	6.375079999999999814e+01	9.128730000000000189e+01	6.375090000000000146e+01	2.063179999999999836e+01	6.376800000000000068e+01	1.082800000000000011e+02	1.255649999999999977e+01	4.724620000000000175e+01	2.063800000000000168e+01	2.063210000000000122e+01	2.063220000000000098e+01	2.063329999999999842e+01	2.063260000000000005e+01	2.063510000000000133e+01	2.063479999999999848e+01	2.063319999999999865e+01	2.063909999999999911e+01	2.066319999999999979e+01	2.063489999999999824e+01	2.063370000000000104e+01	2.063380000000000081e+01	2.063340000000000174e+01	2.063550000000000040e+01	4.724210000000000065e+01	2.063429999999999964e+01	2.069729999999999848e+01	3.229180000000000206e+01	2.063410000000000011e+01	1.258140000000000036e+01	2.063190000000000168e+01	2.063439999999999941e+01	2.063639999999999830e+01	2.063429999999999964e+01	1.255649999999999977e+01	2.063449999999999918e+01	2.063250000000000028e+01	2.063410000000000011e+01	2.063200000000000145e+01	2.063870000000000005e+01	2.063230000000000075e+01	3.229099999999999682e+01	2.063439999999999941e+01	7.402980000000000338e+00	2.063520000000000110e+01	2.063190000000000168e+01
1.378629999999999995e+02	4.213289999999999935e+01	1.037129999999999939e+02	1.037330000000000041e+02	8.336650000000000205e+01	8.336650000000000205e+01	1.198640000000000043e+02	8.336650000000000205e+01	2.682169999999999987e+01	8.336990000000000123e+01	1.433979999999999961e+02	1.629240000000000066e+01	6.165469999999999828e+01	2.685889999999999844e+01	2.682870000000000132e+01	2.684100000000000108e+01	2.683569999999999922e+01	2.683670000000000044e+01	2.688820000000000121e+01	2.685699999999999932e+01	2.683960000000000079e+01	2.682750000000000057e+01	2.695159999999999911e+01	2.687349999999999994e+01	2.695400000000000063e+01	2.684639999999999915e+01	2.684829999999999828e+01	2.688970000000000127e+01	6.165670000000000073e+01	2.688080000000000069e+01	2.704710000000000036e+01	4.208030000000000115e+01	2.688179999999999836e+01	1.629650000000000176e+01	2.682740000000000080e+01	2.693560000000000088e+01	2.682890000000000086e+01	2.695429999999999993e+01	1.629269999999999996e+01	2.691469999999999985e+01	2.683079999999999998e+01	2.682219999999999871e+01	2.683200000000000074e+01	2.695860000000000056e+01	2.684919999999999973e+01	4.207750000000000057e+01	2.688100000000000023e+01	9.587569999999999482e+00	2.688419999999999987e+01	2.682140000000000057e+01
1.184330000000000069e+02	3.638269999999999982e+01	8.937659999999999627e+01	8.937739999999999441e+01	7.192400000000000659e+01	7.192400000000000659e+01	1.031940000000000026e+02	7.192419999999999902e+01	2.321109999999999829e+01	7.193510000000000559e+01	1.229120000000000061e+02	1.411359999999999992e+01	5.324799999999999756e+01	2.322210000000000107e+01	2.321130000000000138e+01	2.321109999999999829e+01	2.321089999999999876e+01	2.321089999999999876e+01	2.321689999999999898e+01	2.321109999999999829e+01	2.321089999999999876e+01	2.321859999999999857e+01	2.323959999999999937e+01	2.321089999999999876e+01	2.321099999999999852e+01	2.321099999999999852e+01	2.321099999999999852e+01	2.321089999999999876e+01	5.324689999999999657e+01	2.321089999999999876e+01	2.321310000000000073e+01	3.635669999999999646e+01	2.321099999999999852e+01	1.412529999999999930e+01	2.321089999999999876e+01	2.321109999999999829e+01	2.321079999999999899e+01	2.321089999999999876e+01	1.411309999999999931e+01	2.321120000000000161e+01	2.321079999999999899e+01	2.321219999999999928e+01	2.321079999999999899e+01	2.321310000000000073e+01	2.321089999999999876e+01	3.635730000000000217e+01	2.321079999999999899e+01	8.334690000000000154e+00	2.321079999999999899e+01	2.321099999999999852e+01
1.554430000000000121e+02	4.725139999999999674e+01	1.168220000000000027e+02	1.166850000000000023e+02	9.373380000000000223e+01	9.371920000000000073e+01	1.349459999999999980e+02	9.371920000000000073e+01	3.008810000000000073e+01	9.373499999999999943e+01	1.619319999999999879e+02	1.826389999999999958e+01	6.926659999999999684e+01	3.013109999999999999e+01	3.008849999999999980e+01	3.008840000000000003e+01	3.009219999999999828e+01	3.009169999999999945e+01	3.010269999999999868e+01	3.008960000000000079e+01	3.009069999999999823e+01	3.010600000000000165e+01	3.010670000000000002e+01	3.008930000000000149e+01	3.008920000000000172e+01	3.008980000000000032e+01	3.008999999999999986e+01	3.008999999999999986e+01	6.926139999999999475e+01	3.008920000000000172e+01	3.009840000000000160e+01	4.722740000000000293e+01	3.008899999999999864e+01	1.827899999999999991e+01	3.008810000000000073e+01	3.009069999999999823e+01	3.008840000000000003e+01	3.008909999999999840e+01	1.826709999999999923e+01	3.009130000000000038e+01	3.008859999999999957e+01	3.008950000000000102e+01	3.008849999999999980e+01	3.009319999999999951e+01	3.008879999999999910e+01	4.721979999999999933e+01	3.008830000000000027e+01	1.075839999999999996e+01	3.009110000000000085e+01	3.009339999999999904e+01
1.517460000000000093e+02	4.614459999999999695e+01	1.139509999999999934e+02	1.139500000000000028e+02	9.153969999999999629e+01	9.153969999999999629e+01	1.317709999999999866e+02	9.153990000000000293e+01	2.940040000000000120e+01	9.169589999999999463e+01	1.580300000000000011e+02	1.784990000000000165e+01	6.766679999999999495e+01	2.940249999999999986e+01	2.940129999999999910e+01	2.940099999999999980e+01	2.940609999999999857e+01	2.940599999999999881e+01	2.941590000000000060e+01	2.941120000000000090e+01	2.940210000000000079e+01	2.948260000000000147e+01	2.940670000000000073e+01	2.940650000000000119e+01	2.940419999999999945e+01	2.940249999999999986e+01	2.940360000000000085e+01	2.940930000000000177e+01	6.766049999999999898e+01	2.940480000000000160e+01	2.940790000000000148e+01	4.615699999999999648e+01	2.940190000000000126e+01	1.786730000000000018e+01	2.940119999999999933e+01	2.940820000000000078e+01	2.940259999999999962e+01	2.940530000000000044e+01	1.786540000000000106e+01	2.940719999999999956e+01	2.940579999999999927e+01	2.965670000000000073e+01	2.940109999999999957e+01	2.941550000000000153e+01	2.940330000000000155e+01	4.613020000000000209e+01	2.940200000000000102e+01	1.051619999999999955e+01	2.940190000000000126e+01	2.940070000000000050e+01
1.554439999999999884e+02	4.727150000000000318e+01	1.166659999999999968e+02	1.166680000000000064e+02	9.371930000000000405e+01	9.371920000000000073e+01	1.349459999999999980e+02	9.371920000000000073e+01	3.008800000000000097e+01	9.372140000000000271e+01	1.619319999999999879e+02	1.826389999999999958e+01	6.926099999999999568e+01	3.010820000000000007e+01	3.008980000000000032e+01	3.009029999999999916e+01	3.017490000000000094e+01	3.013080000000000069e+01	3.025290000000000035e+01	3.010539999999999949e+01	3.009280000000000044e+01	3.009130000000000038e+01	3.015340000000000131e+01	3.009420000000000073e+01	3.009840000000000160e+01	3.009080000000000155e+01	3.009710000000000107e+01	3.009909999999999997e+01	6.927190000000000225e+01	3.009430000000000049e+01	3.012480000000000047e+01	4.723239999999999839e+01	3.009049999999999869e+01	1.828659999999999997e+01	3.008830000000000027e+01	3.009840000000000160e+01	3.008810000000000073e+01	3.009299999999999997e+01	1.826510000000000034e+01	3.009560000000000102e+01	3.009730000000000061e+01	3.008810000000000073e+01	3.009169999999999945e+01	3.010620000000000118e+01	3.010670000000000002e+01	4.722129999999999939e+01	3.009009999999999962e+01	1.079739999999999966e+01	3.009110000000000085e+01	3.009029999999999916e+01
3.127400000000000091e+02	9.341870000000000118e+01	2.326709999999999923e+02	2.326610000000000014e+02	1.863489999999999895e+02	1.863489999999999895e+02	2.698929999999999723e+02	1.863489999999999895e+02	5.931660000000000110e+01	1.863520000000000039e+02	3.277660000000000196e+02	3.590529999999999688e+01	1.373259999999999934e+02	5.932560000000000144e+01	5.931819999999999737e+01	5.933120000000000260e+01	5.932009999999999650e+01	5.932189999999999941e+01	5.934159999999999968e+01	5.932159999999999656e+01	5.932339999999999947e+01	5.933939999999999770e+01	5.935669999999999646e+01	5.932200000000000273e+01	5.932489999999999952e+01	5.932309999999999661e+01	5.933080000000000354e+01	5.933059999999999690e+01	1.373269999999999982e+02	5.932860000000000156e+01	5.935719999999999885e+01	9.339289999999999736e+01	5.932589999999999719e+01	3.593670000000000186e+01	5.931689999999999685e+01	5.934369999999999834e+01	5.931949999999999790e+01	5.933109999999999928e+01	3.590859999999999985e+01	5.932659999999999911e+01	5.931799999999999784e+01	5.934080000000000155e+01	5.931949999999999790e+01	5.934830000000000183e+01	5.932280000000000086e+01	9.335150000000000148e+01	5.932730000000000103e+01	2.105290000000000106e+01	5.932959999999999923e+01	5.932200000000000273e+01
1.156569999999999965e+02	3.570770000000000266e+01	8.732479999999999620e+01	8.732529999999999859e+01	7.028940000000000055e+01	7.028940000000000055e+01	1.008130000000000024e+02	7.028940000000000055e+01	2.269500000000000028e+01	7.028940000000000055e+01	1.199860000000000042e+02	1.380170000000000030e+01	5.205890000000000128e+01	2.269510000000000005e+01	2.269510000000000005e+01	2.269500000000000028e+01	2.269519999999999982e+01	2.269510000000000005e+01	2.269660000000000011e+01	2.269579999999999842e+01	2.269519999999999982e+01	2.269579999999999842e+01	2.269590000000000174e+01	2.269529999999999959e+01	2.269539999999999935e+01	2.269510000000000005e+01	2.269510000000000005e+01	2.269529999999999959e+01	5.204579999999999984e+01	2.269529999999999959e+01	2.269539999999999935e+01	3.555199999999999960e+01	2.269519999999999982e+01	1.384220000000000006e+01	2.269510000000000005e+01	2.269559999999999889e+01	2.269529999999999959e+01	2.269510000000000005e+01	1.380330000000000013e+01	2.269529999999999959e+01	2.269500000000000028e+01	2.269709999999999894e+01	2.269500000000000028e+01	2.269770000000000110e+01	2.269500000000000028e+01	3.554209999999999781e+01	2.269519999999999982e+01	8.128830000000000666e+00	2.269519999999999982e+01	2.269679999999999964e+01
1.693220000000000027e+02	5.139079999999999870e+01	1.268949999999999960e+02	1.268949999999999960e+02	1.018919999999999959e+02	1.018919999999999959e+02	1.468540000000000134e+02	1.018919999999999959e+02	3.266700000000000159e+01	1.018919999999999959e+02	1.765639999999999930e+02	1.982189999999999941e+01	7.526739999999999498e+01	3.267699999999999960e+01	3.266729999999999734e+01	3.266709999999999781e+01	3.266729999999999734e+01	3.266720000000000113e+01	3.267009999999999792e+01	3.266859999999999786e+01	3.266709999999999781e+01	3.266740000000000066e+01	3.268480000000000274e+01	3.266760000000000019e+01	3.266729999999999734e+01	3.266720000000000113e+01	3.266729999999999734e+01	3.266749999999999687e+01	7.526649999999999352e+01	3.266749999999999687e+01	3.266929999999999978e+01	5.127830000000000155e+01	3.266720000000000113e+01	1.987369999999999948e+01	3.266709999999999781e+01	3.266779999999999973e+01	3.266700000000000159e+01	3.266720000000000113e+01	1.982120000000000104e+01	3.266749999999999687e+01	3.266720000000000113e+01	3.267960000000000065e+01	3.266700000000000159e+01	3.266850000000000165e+01	3.266709999999999781e+01	5.127859999999999729e+01	3.266720000000000113e+01	1.164760000000000062e+01	3.266720000000000113e+01	3.266799999999999926e+01
2.100380000000000109e+02	6.330910000000000082e+01	1.569379999999999882e+02	1.569919999999999902e+02	1.258670000000000044e+02	1.258670000000000044e+02	1.817810000000000059e+02	1.258670000000000044e+02	4.023219999999999885e+01	1.258889999999999958e+02	2.194859999999999900e+02	2.438639999999999830e+01	9.288259999999999650e+01	4.024830000000000041e+01	4.024770000000000181e+01	4.024410000000000309e+01	4.034259999999999735e+01	4.027499999999999858e+01	4.047699999999999676e+01	4.024669999999999703e+01	4.025019999999999953e+01	4.024739999999999895e+01	4.030919999999999703e+01	4.024040000000000106e+01	4.024940000000000140e+01	4.025659999999999883e+01	4.025600000000000023e+01	4.024799999999999756e+01	9.288269999999999982e+01	4.025130000000000052e+01	4.036059999999999803e+01	6.327100000000000080e+01	4.024260000000000304e+01	2.448549999999999827e+01	4.024099999999999966e+01	4.024620000000000175e+01	4.024069999999999681e+01	4.030780000000000030e+01	2.438759999999999906e+01	4.026250000000000284e+01	4.023969999999999914e+01	4.023290000000000077e+01	4.024280000000000257e+01	4.037469999999999715e+01	4.025030000000000285e+01	6.328289999999999793e+01	4.023780000000000001e+01	1.437529999999999930e+01	4.024369999999999692e+01	4.023199999999999932e+01
1.054789999999999992e+02	3.258590000000000231e+01	7.984879999999999711e+01	7.982580000000000098e+01	6.432789999999999964e+01	6.429569999999999652e+01	9.208129999999999882e+01	6.429579999999999984e+01	2.080399999999999849e+01	6.429579999999999984e+01	1.092549999999999955e+02	1.266039999999999921e+01	4.764560000000000173e+01	2.080430000000000135e+01	2.080379999999999896e+01	2.080379999999999896e+01	2.080399999999999849e+01	2.080389999999999873e+01	2.080529999999999902e+01	2.080389999999999873e+01	2.080389999999999873e+01	2.081490000000000151e+01	2.081019999999999825e+01	2.080379999999999896e+01	2.080389999999999873e+01	2.080389999999999873e+01	2.080389999999999873e+01	2.080379999999999896e+01	4.764189999999999969e+01	2.080379999999999896e+01	2.080420000000000158e+01	3.255839999999999890e+01	2.080379999999999896e+01	1.266879999999999917e+01	2.080369999999999919e+01	2.080389999999999873e+01	2.080409999999999826e+01	2.080379999999999896e+01	1.266750000000000043e+01	2.080389999999999873e+01	2.080379999999999896e+01	2.087760000000000105e+01	2.080369999999999919e+01	2.080539999999999878e+01	2.080379999999999896e+01	3.256040000000000134e+01	2.080379999999999896e+01	7.461359999999999992e+00	2.080409999999999826e+01	2.080999999999999872e+01
1.628470000000000084e+02	4.940630000000000166e+01	1.221290000000000049e+02	1.221740000000000066e+02	9.807819999999999538e+01	9.807819999999999538e+01	1.412969999999999970e+02	9.807869999999999777e+01	3.146430000000000149e+01	9.807989999999999498e+01	1.697359999999999900e+02	1.909710000000000107e+01	7.246819999999999595e+01	3.149429999999999907e+01	3.146709999999999852e+01	3.146569999999999823e+01	3.146780000000000044e+01	3.146620000000000061e+01	3.154749999999999943e+01	3.146989999999999910e+01	3.146430000000000149e+01	3.147500000000000142e+01	3.154269999999999996e+01	3.146699999999999875e+01	3.149239999999999995e+01	3.146610000000000085e+01	3.147090000000000032e+01	3.146859999999999857e+01	7.246420000000000528e+01	3.146640000000000015e+01	3.162150000000000105e+01	4.938609999999999900e+01	3.146679999999999922e+01	1.911589999999999989e+01	3.146569999999999823e+01	3.147190000000000154e+01	3.146369999999999933e+01	3.146890000000000143e+01	1.909420000000000073e+01	3.146959999999999980e+01	3.146620000000000061e+01	3.146460000000000079e+01	3.146409999999999840e+01	3.147419999999999973e+01	3.146559999999999846e+01	4.938779999999999859e+01	3.146450000000000102e+01	1.122419999999999973e+01	3.146430000000000149e+01	3.146359999999999957e+01
3.719549999999999841e+02	1.108130000000000024e+02	2.763199999999999932e+02	2.763460000000000036e+02	2.215120000000000005e+02	2.212210000000000036e+02	3.206960000000000264e+02	2.212210000000000036e+02	7.034329999999999927e+01	2.212589999999999861e+02	3.901970000000000027e+02	4.254710000000000036e+01	1.629499999999999886e+02	7.037869999999999493e+01	7.033729999999999905e+01	7.034159999999999968e+01	7.032729999999999393e+01	7.032569999999999766e+01	7.041849999999999454e+01	7.033320000000000505e+01	7.037569999999999482e+01	7.033939999999999770e+01	7.049880000000000280e+01	7.033459999999999468e+01	7.038079999999999359e+01	7.039050000000000296e+01	7.034690000000000509e+01	7.035120000000000573e+01	1.629550000000000125e+02	7.035009999999999764e+01	7.062009999999999366e+01	1.107810000000000059e+02	7.033280000000000598e+01	4.255740000000000123e+01	7.033169999999999789e+01	7.040009999999999479e+01	7.033199999999999363e+01	7.040709999999999980e+01	4.255080000000000240e+01	7.038760000000000616e+01	7.032500000000000284e+01	7.038660000000000139e+01	7.033360000000000412e+01	7.042510000000000048e+01	7.033020000000000493e+01	1.110480000000000018e+02	7.032899999999999352e+01	2.496440000000000126e+01	7.033299999999999841e+01	7.032070000000000221e+01
4.441250000000000000e+02	1.319559999999999889e+02	3.295899999999999750e+02	3.295550000000000068e+02	2.637219999999999800e+02	2.637210000000000036e+02	3.826129999999999995e+02	2.637219999999999800e+02	8.373120000000000118e+01	2.637309999999999945e+02	4.662860000000000014e+02	5.064249999999999829e+01	1.941779999999999973e+02	8.377270000000000039e+01	8.374460000000000548e+01	8.396490000000000009e+01	8.375190000000000623e+01	8.375369999999999493e+01	8.383969999999999345e+01	8.380599999999999739e+01	8.381289999999999907e+01	8.374830000000000041e+01	8.379600000000000648e+01	8.390189999999999770e+01	8.378100000000000591e+01	8.390210000000000434e+01	8.384040000000000248e+01	8.393160000000000309e+01	1.942599999999999909e+02	8.398900000000000432e+01	8.385200000000000387e+01	1.319399999999999977e+02	8.390649999999999409e+01	5.076129999999999853e+01	8.375069999999999482e+01	8.388030000000000541e+01	8.374790000000000134e+01	8.416450000000000387e+01	5.064260000000000161e+01	8.383339999999999748e+01	8.374790000000000134e+01	8.373460000000000036e+01	8.377280000000000371e+01	8.410500000000000398e+01	8.378040000000000020e+01	1.320159999999999911e+02	8.389300000000000068e+01	2.966310000000000002e+01	8.389010000000000389e+01	8.373130000000000450e+01
1.350929999999999893e+02	4.125999999999999801e+01	1.016949999999999932e+02	1.017399999999999949e+02	8.173189999999999600e+01	8.173180000000000689e+01	1.174830000000000041e+02	8.173189999999999600e+01	2.630559999999999832e+01	8.173409999999999798e+01	1.404710000000000036e+02	1.598090000000000011e+01	6.045340000000000202e+01	2.637519999999999953e+01	2.651060000000000016e+01	2.653539999999999921e+01	2.645850000000000080e+01	2.645449999999999946e+01	2.691489999999999938e+01	2.646099999999999852e+01	2.646709999999999852e+01	2.630979999999999919e+01	2.664610000000000056e+01	2.650740000000000052e+01	2.661090000000000089e+01	2.661420000000000030e+01	2.654370000000000118e+01	2.671170000000000044e+01	6.052720000000000056e+01	2.660970000000000013e+01	2.660109999999999886e+01	4.153359999999999985e+01	2.638609999999999900e+01	1.599189999999999934e+01	2.646399999999999864e+01	2.646580000000000155e+01	2.630829999999999913e+01	2.672850000000000037e+01	1.598119999999999941e+01	2.667800000000000082e+01	2.646189999999999998e+01	2.630839999999999890e+01	2.647250000000000014e+01	2.663719999999999999e+01	2.650260000000000105e+01	4.173140000000000072e+01	2.639570000000000149e+01	9.403560000000000585e+00	2.636680000000000135e+01	2.630580000000000140e+01
1.156670000000000016e+02	3.555369999999999919e+01	8.744570000000000221e+01	8.735559999999999548e+01	7.028940000000000055e+01	7.028940000000000055e+01	1.008130000000000024e+02	7.028950000000000387e+01	2.269510000000000005e+01	7.029659999999999798e+01	1.199860000000000042e+02	1.380289999999999928e+01	5.204809999999999803e+01	2.269859999999999900e+01	2.269640000000000057e+01	2.270060000000000144e+01	2.270680000000000121e+01	2.270230000000000103e+01	2.275679999999999836e+01	2.270329999999999870e+01	2.270080000000000098e+01	2.270039999999999836e+01	2.271409999999999840e+01	2.270090000000000074e+01	2.269940000000000069e+01	2.269829999999999970e+01	2.270080000000000098e+01	2.270860000000000056e+01	5.204610000000000269e+01	2.270599999999999952e+01	2.273750000000000071e+01	3.555610000000000070e+01	2.269679999999999964e+01	1.382019999999999982e+01	2.269559999999999889e+01	2.269780000000000086e+01	2.269510000000000005e+01	2.270090000000000074e+01	1.380199999999999960e+01	2.270060000000000144e+01	2.269669999999999987e+01	2.269519999999999982e+01	2.269819999999999993e+01	2.271430000000000149e+01	2.269930000000000092e+01	3.556490000000000151e+01	2.269800000000000040e+01	8.129830000000000112e+00	2.269819999999999993e+01	2.269510000000000005e+01
1.323160000000000025e+02	4.045830000000000126e+01	9.961060000000000514e+01	9.963760000000000616e+01	8.009730000000000416e+01	8.009720000000000084e+01	1.151009999999999991e+02	8.009759999999999991e+01	2.578979999999999961e+01	8.012109999999999843e+01	1.375449999999999875e+02	1.576260000000000083e+01	5.925569999999999737e+01	2.582489999999999952e+01	2.580229999999999890e+01	2.600799999999999912e+01	2.579820000000000135e+01	2.579520000000000124e+01	2.593509999999999849e+01	2.580199999999999960e+01	2.586919999999999931e+01	2.579360000000000142e+01	2.590919999999999845e+01	2.584509999999999863e+01	2.586199999999999832e+01	2.593900000000000006e+01	2.590569999999999951e+01	2.593280000000000030e+01	5.925999999999999801e+01	2.599030000000000129e+01	2.605549999999999855e+01	4.059120000000000061e+01	2.593779999999999930e+01	1.567650000000000077e+01	2.579680000000000106e+01	2.580910000000000082e+01	2.580570000000000164e+01	2.607000000000000028e+01	1.566960000000000086e+01	2.586049999999999827e+01	2.579879999999999995e+01	2.579110000000000014e+01	2.582949999999999946e+01	2.609219999999999828e+01	2.580799999999999983e+01	4.055740000000000123e+01	2.593499999999999872e+01	9.220950000000000202e+00	2.593570000000000064e+01	2.578969999999999985e+01
1.656210000000000093e+02	5.022039999999999793e+01	1.241680000000000064e+02	1.241740000000000066e+02	9.971280000000000143e+01	9.971280000000000143e+01	1.436779999999999973e+02	9.971290000000000475e+01	3.197939999999999827e+01	9.971450000000000102e+01	1.726620000000000061e+02	1.940540000000000020e+01	7.370879999999999654e+01	3.199849999999999994e+01	3.203209999999999980e+01	3.212539999999999907e+01	3.200070000000000192e+01	3.200469999999999970e+01	3.216409999999999769e+01	3.202439999999999998e+01	3.212440000000000140e+01	3.199299999999999855e+01	3.211979999999999791e+01	3.204260000000000019e+01	3.212769999999999726e+01	3.212489999999999668e+01	3.212469999999999715e+01	3.212910000000000110e+01	7.369370000000000687e+01	3.213559999999999661e+01	3.209380000000000166e+01	5.029820000000000135e+01	3.202139999999999986e+01	1.944790000000000063e+01	3.199180000000000135e+01	3.202989999999999782e+01	3.198570000000000135e+01	3.213430000000000319e+01	1.942040000000000077e+01	3.213250000000000028e+01	3.199660000000000082e+01	3.198199999999999932e+01	3.212270000000000181e+01	3.214150000000000063e+01	3.204460000000000264e+01	5.058290000000000219e+01	3.201870000000000260e+01	1.140600000000000058e+01	3.201039999999999708e+01	3.198239999999999839e+01
1.045540000000000020e+02	3.229619999999999891e+01	7.914960000000000662e+01	7.914409999999999457e+01	6.375090000000000146e+01	6.375079999999999814e+01	9.128730000000000189e+01	6.375489999999999924e+01	2.065469999999999828e+01	6.375220000000000198e+01	1.082800000000000011e+02	1.255649999999999977e+01	4.724410000000000309e+01	2.063419999999999987e+01	2.063250000000000028e+01	2.063220000000000098e+01	2.063370000000000104e+01	2.063449999999999918e+01	2.063530000000000086e+01	2.063350000000000151e+01	2.063240000000000052e+01	2.063340000000000174e+01	2.063660000000000139e+01	2.063279999999999959e+01	2.063350000000000151e+01	2.063240000000000052e+01	2.063299999999999912e+01	2.063299999999999912e+01	4.724190000000000111e+01	2.063279999999999959e+01	2.063439999999999941e+01	3.228770000000000095e+01	2.063250000000000028e+01	1.264830000000000076e+01	2.063340000000000174e+01	2.063789999999999836e+01	2.063179999999999836e+01	2.063479999999999848e+01	1.255770000000000053e+01	2.063619999999999877e+01	2.063210000000000122e+01	2.076060000000000016e+01	2.063210000000000122e+01	2.063660000000000139e+01	2.063599999999999923e+01	3.228860000000000241e+01	2.063210000000000122e+01	7.400940000000000296e+00	2.063240000000000052e+01	2.063210000000000122e+01
3.016390000000000100e+02	9.016930000000000689e+01	2.245469999999999970e+02	2.245180000000000007e+02	1.798720000000000141e+02	1.798100000000000023e+02	2.603670000000000186e+02	1.798100000000000023e+02	5.725480000000000302e+01	1.798170000000000073e+02	3.160600000000000023e+02	3.466290000000000049e+01	1.325250000000000057e+02	5.729260000000000019e+01	5.725809999999999889e+01	5.725569999999999737e+01	5.725869999999999749e+01	5.725719999999999743e+01	5.733330000000000126e+01	5.726480000000000103e+01	5.725759999999999650e+01	5.725889999999999702e+01	5.735360000000000014e+01	5.725999999999999801e+01	5.728059999999999974e+01	5.725800000000000267e+01	5.726359999999999673e+01	5.726140000000000185e+01	1.325180000000000007e+02	5.726100000000000279e+01	5.741810000000000258e+01	9.010099999999999909e+01	5.725950000000000273e+01	3.473149999999999693e+01	5.725659999999999883e+01	5.725780000000000314e+01	5.725880000000000081e+01	5.726670000000000016e+01	3.466320000000000334e+01	5.726290000000000191e+01	5.725619999999999976e+01	5.725659999999999883e+01	5.725489999999999924e+01	5.727289999999999992e+01	5.725780000000000314e+01	9.008650000000000091e+01	5.725670000000000215e+01	2.032290000000000063e+01	5.725699999999999790e+01	5.725719999999999743e+01
1.730269999999999868e+02	5.239900000000000091e+01	1.296270000000000095e+02	1.296510000000000105e+02	1.040720000000000027e+02	1.040720000000000027e+02	1.500289999999999964e+02	1.040720000000000027e+02	3.335490000000000066e+01	1.040829999999999984e+02	1.804660000000000082e+02	2.023549999999999827e+01	7.688809999999999434e+01	3.336670000000000158e+01	3.336050000000000182e+01	3.343719999999999715e+01	3.336919999999999931e+01	3.337980000000000302e+01	3.349539999999999651e+01	3.337180000000000035e+01	3.335949999999999704e+01	3.336399999999999721e+01	3.342759999999999820e+01	3.337619999999999720e+01	3.338909999999999911e+01	3.336999999999999744e+01	3.336460000000000292e+01	3.337449999999999761e+01	7.687359999999999616e+01	3.337039999999999651e+01	3.345499999999999829e+01	5.239150000000000063e+01	3.336540000000000106e+01	2.024640000000000128e+01	3.336050000000000182e+01	3.338949999999999818e+01	3.335710000000000264e+01	3.339280000000000115e+01	2.023629999999999995e+01	3.339220000000000255e+01	3.336140000000000327e+01	3.335490000000000066e+01	3.335699999999999932e+01	3.348619999999999663e+01	3.337299999999999756e+01	5.241239999999999810e+01	3.336160000000000281e+01	1.202560000000000073e+01	3.336390000000000100e+01	3.335479999999999734e+01
2.451939999999999884e+02	7.381419999999999959e+01	1.828480000000000132e+02	1.828679999999999950e+02	1.466020000000000039e+02	1.465720000000000027e+02	2.119449999999999932e+02	1.465730000000000075e+02	4.676559999999999917e+01	1.465819999999999936e+02	2.565550000000000068e+02	2.833149999999999835e+01	1.081009999999999991e+02	4.697319999999999851e+01	4.678710000000000235e+01	4.678289999999999793e+01	4.682000000000000028e+01	4.686359999999999815e+01	4.696450000000000102e+01	4.679410000000000025e+01	4.679590000000000316e+01	4.678540000000000276e+01	4.718900000000000006e+01	4.683030000000000115e+01	4.684329999999999927e+01	4.679970000000000141e+01	4.681580000000000297e+01	4.690630000000000166e+01	1.080999999999999943e+02	4.682500000000000284e+01	4.714670000000000272e+01	7.356889999999999930e+01	4.682569999999999766e+01	2.840909999999999869e+01	4.677579999999999671e+01	4.709839999999999804e+01	4.676910000000000167e+01	4.684879999999999711e+01	2.833099999999999952e+01	4.687480000000000047e+01	4.678509999999999991e+01	4.677960000000000207e+01	4.678670000000000329e+01	4.687639999999999674e+01	4.681560000000000343e+01	7.366200000000000614e+01	4.683650000000000091e+01	1.668009999999999948e+01	4.686659999999999826e+01	4.676639999999999731e+01
1.600699999999999932e+02	4.859369999999999834e+01	1.200990000000000038e+02	1.200939999999999941e+02	9.644360000000000355e+01	9.644360000000000355e+01	1.389170000000000016e+02	9.644719999999999516e+01	3.094790000000000063e+01	9.644670000000000698e+01	1.668089999999999975e+02	1.878300000000000125e+01	7.129049999999999443e+01	3.095840000000000103e+01	3.094940000000000069e+01	3.099360000000000070e+01	3.103740000000000165e+01	3.099899999999999878e+01	3.099520000000000053e+01	3.104309999999999903e+01	3.097259999999999991e+01	3.095250000000000057e+01	3.097670000000000101e+01	3.113660000000000139e+01	3.099050000000000082e+01	3.097319999999999851e+01	3.100339999999999918e+01	3.117680000000000007e+01	7.129399999999999693e+01	3.110869999999999891e+01	3.101589999999999847e+01	4.871340000000000003e+01	3.107550000000000168e+01	1.896239999999999881e+01	3.094879999999999853e+01	3.122850000000000037e+01	3.109299999999999997e+01	3.108119999999999905e+01	1.887709999999999866e+01	3.098519999999999897e+01	3.100049999999999883e+01	3.097019999999999840e+01	3.095329999999999870e+01	3.113179999999999836e+01	3.100029999999999930e+01	4.860260000000000247e+01	3.113070000000000093e+01	1.104069999999999929e+01	3.108640000000000114e+01	3.097060000000000102e+01
2.257640000000000100e+02	6.785250000000000625e+01	1.685140000000000100e+02	1.685209999999999866e+02	1.351299999999999955e+02	1.351299999999999955e+02	1.952760000000000105e+02	1.351310000000000002e+02	4.315570000000000306e+01	1.351310000000000002e+02	2.360689999999999884e+02	2.633840000000000003e+01	9.976720000000000255e+01	4.315809999999999746e+01	4.315529999999999688e+01	4.315659999999999741e+01	4.315570000000000306e+01	4.315570000000000306e+01	4.317009999999999792e+01	4.315769999999999840e+01	4.315590000000000259e+01	4.320819999999999794e+01	4.316360000000000241e+01	4.315639999999999787e+01	4.316980000000000217e+01	4.315559999999999974e+01	4.315579999999999927e+01	4.315720000000000312e+01	9.968859999999999388e+01	4.315650000000000119e+01	4.316069999999999851e+01	6.783150000000000546e+01	4.315699999999999648e+01	2.635910000000000153e+01	4.315529999999999688e+01	4.316120000000000090e+01	4.315520000000000067e+01	4.315709999999999980e+01	2.615099999999999980e+01	4.315990000000000038e+01	4.315509999999999735e+01	4.315849999999999653e+01	4.315529999999999688e+01	4.318469999999999942e+01	4.315570000000000306e+01	6.783329999999999416e+01	4.315659999999999741e+01	1.534849999999999959e+01	4.315690000000000026e+01	4.315500000000000114e+01
1.609950000000000045e+02	4.888960000000000150e+01	1.207609999999999957e+02	1.207620000000000005e+02	9.698850000000000193e+01	9.698879999999999768e+01	1.397090000000000032e+02	9.698909999999999343e+01	3.111970000000000169e+01	9.699689999999999657e+01	1.677849999999999966e+02	1.889069999999999894e+01	7.166450000000000387e+01	3.112839999999999918e+01	3.112699999999999889e+01	3.112190000000000012e+01	3.112130000000000152e+01	3.112190000000000012e+01	3.113169999999999860e+01	3.112120000000000175e+01	3.112020000000000053e+01	3.112500000000000000e+01	3.115559999999999974e+01	3.112120000000000175e+01	3.112430000000000163e+01	3.112379999999999924e+01	3.112079999999999913e+01	3.112160000000000082e+01	7.166419999999999391e+01	3.112170000000000059e+01	3.112940000000000040e+01	4.884069999999999823e+01	3.112030000000000030e+01	1.902400000000000091e+01	3.112389999999999901e+01	3.112800000000000011e+01	3.111980000000000146e+01	3.112290000000000134e+01	1.888660000000000139e+01	3.112569999999999837e+01	3.112000000000000099e+01	3.112049999999999983e+01	3.111990000000000123e+01	3.113500000000000156e+01	3.112170000000000059e+01	4.885119999999999862e+01	3.112000000000000099e+01	1.110089999999999932e+01	3.112140000000000128e+01	3.111970000000000169e+01
3.608559999999999945e+02	1.074939999999999998e+02	2.681600000000000250e+02	2.681659999999999968e+02	2.146819999999999879e+02	2.146819999999999879e+02	3.111709999999999923e+02	2.146829999999999927e+02	6.826080000000000325e+01	2.146999999999999886e+02	3.784909999999999854e+02	4.130310000000000059e+01	1.581409999999999911e+02	6.847140000000000271e+01	6.828549999999999898e+01	6.826850000000000307e+01	6.826940000000000452e+01	6.828090000000000259e+01	6.845569999999999311e+01	6.827270000000000039e+01	6.826690000000000680e+01	6.827169999999999561e+01	6.871850000000000591e+01	6.827930000000000632e+01	6.829909999999999570e+01	6.828539999999999566e+01	6.828489999999999327e+01	6.828209999999999980e+01	1.581459999999999866e+02	6.827840000000000487e+01	6.865829999999999700e+01	1.074830000000000041e+02	6.827190000000000225e+01	4.137590000000000146e+01	6.827360000000000184e+01	6.837199999999999989e+01	6.826049999999999329e+01	6.830660000000000309e+01	4.130190000000000339e+01	6.831090000000000373e+01	6.826340000000000430e+01	6.826680000000000348e+01	6.826269999999999527e+01	6.834459999999999980e+01	6.827920000000000300e+01	1.075529999999999973e+02	6.826489999999999725e+01	2.420830000000000126e+01	6.826959999999999695e+01	6.825709999999999411e+01
1.554550000000000125e+02	4.726740000000000208e+01	1.166820000000000022e+02	1.166790000000000020e+02	9.373850000000000193e+01	9.371920000000000073e+01	1.349459999999999980e+02	9.371939999999999316e+01	3.008849999999999980e+01	9.372410000000000707e+01	1.619319999999999879e+02	1.826460000000000150e+01	6.926869999999999550e+01	3.023410000000000153e+01	3.009209999999999852e+01	3.008909999999999840e+01	3.008999999999999986e+01	3.008960000000000079e+01	3.012440000000000140e+01	3.009390000000000143e+01	3.009069999999999823e+01	3.009710000000000107e+01	3.031680000000000064e+01	3.009120000000000061e+01	3.009359999999999857e+01	3.009090000000000131e+01	3.009059999999999846e+01	3.009009999999999962e+01	6.926139999999999475e+01	3.009009999999999962e+01	3.016669999999999874e+01	4.726420000000000243e+01	3.008899999999999864e+01	1.833699999999999974e+01	3.009069999999999823e+01	3.009260000000000090e+01	3.008840000000000003e+01	3.009130000000000038e+01	1.826450000000000173e+01	3.009400000000000119e+01	3.008849999999999980e+01	3.008889999999999887e+01	3.008840000000000003e+01	3.009959999999999880e+01	3.008970000000000056e+01	4.721430000000000149e+01	3.008840000000000003e+01	1.073930000000000007e+01	3.008909999999999840e+01	3.008820000000000050e+01
1.758009999999999877e+02	5.318390000000000128e+01	1.316730000000000018e+02	1.316980000000000075e+02	1.057069999999999936e+02	1.057069999999999936e+02	1.524099999999999966e+02	1.057069999999999936e+02	3.387749999999999773e+01	1.057159999999999940e+02	1.833930000000000007e+02	2.054799999999999827e+01	7.807269999999999754e+01	3.390870000000000317e+01	3.401400000000000290e+01	3.393160000000000309e+01	3.387360000000000326e+01	3.387279999999999802e+01	3.406119999999999948e+01	3.387530000000000285e+01	3.387850000000000250e+01	3.387199999999999989e+01	3.404599999999999937e+01	3.389050000000000296e+01	3.388600000000000279e+01	3.401059999999999661e+01	3.388739999999999952e+01	3.389569999999999794e+01	7.807219999999999516e+01	3.391729999999999734e+01	3.391799999999999926e+01	5.321020000000000039e+01	3.387530000000000285e+01	2.056490000000000151e+01	3.401370000000000005e+01	3.392430000000000234e+01	3.387080000000000268e+01	3.407650000000000290e+01	2.054739999999999966e+01	3.400410000000000110e+01	3.387129999999999797e+01	3.387180000000000035e+01	3.387669999999999959e+01	3.395759999999999934e+01	3.388960000000000150e+01	5.339189999999999969e+01	3.387259999999999849e+01	1.207259999999999955e+01	3.387250000000000227e+01	3.387060000000000315e+01
1.091809999999999974e+02	3.365140000000000242e+01	8.258389999999999986e+01	8.257590000000000430e+01	6.647520000000000095e+01	6.647520000000000095e+01	9.525639999999999930e+01	6.647589999999999577e+01	2.149190000000000111e+01	6.648959999999999582e+01	1.131569999999999965e+02	1.307530000000000037e+01	4.925580000000000069e+01	2.149320000000000164e+01	2.149630000000000152e+01	2.149670000000000059e+01	2.157519999999999882e+01	2.152939999999999898e+01	2.164359999999999928e+01	2.150440000000000040e+01	2.149609999999999843e+01	2.149739999999999895e+01	2.152759999999999962e+01	2.149510000000000076e+01	2.150309999999999988e+01	2.149709999999999965e+01	2.150799999999999912e+01	2.149790000000000134e+01	4.924369999999999692e+01	2.149680000000000035e+01	2.153359999999999985e+01	3.365789999999999793e+01	2.149309999999999832e+01	1.308430000000000071e+01	2.149540000000000006e+01	2.149399999999999977e+01	2.149370000000000047e+01	2.153000000000000114e+01	1.307659999999999911e+01	2.150069999999999837e+01	2.149810000000000088e+01	2.149350000000000094e+01	2.149439999999999884e+01	2.157169999999999987e+01	2.150730000000000075e+01	3.366830000000000211e+01	2.149279999999999902e+01	7.762279999999999625e+00	2.149269999999999925e+01	2.149299999999999855e+01
2.988609999999999900e+02	8.947950000000000159e+01	2.225840000000000032e+02	2.224770000000000039e+02	1.781750000000000114e+02	1.781750000000000114e+02	2.579859999999999900e+02	1.781759999999999877e+02	5.673799999999999955e+01	1.783170000000000073e+02	3.131340000000000146e+02	3.444290000000000163e+01	1.313180000000000121e+02	5.674369999999999692e+01	5.674040000000000106e+01	5.674320000000000164e+01	5.678130000000000166e+01	5.674810000000000088e+01	5.678090000000000259e+01	5.674699999999999989e+01	5.674389999999999645e+01	5.675249999999999773e+01	5.676109999999999900e+01	5.674459999999999837e+01	5.674190000000000111e+01	5.674719999999999942e+01	5.674360000000000070e+01	5.674560000000000315e+01	1.313220000000000027e+02	5.674880000000000280e+01	5.674839999999999662e+01	8.929819999999999425e+01	5.674470000000000169e+01	3.443950000000000244e+01	5.674049999999999727e+01	5.674719999999999942e+01	5.674000000000000199e+01	5.675099999999999767e+01	3.436129999999999995e+01	5.674710000000000321e+01	5.674060000000000059e+01	5.674629999999999797e+01	5.673919999999999675e+01	5.677790000000000248e+01	5.674110000000000298e+01	8.929389999999999361e+01	5.674320000000000164e+01	2.021709999999999852e+01	5.674770000000000181e+01	5.673810000000000286e+01
[truncated: 15,694 more rows]
[truncated: 84 more columns]
