# Supplementary material for: Active enhancer positions can be accurately predicted from chromatin marks and collective sequence motif data
Source: BMC Syst Biol. 2013 Dec 13;7(Suppl 6):S16. doi: 10.1186/1752-0509-7-S6-S16 (PMC4029456; doi:10.1186/1752-0509-7-S6-S16)
Supplement: Additional file 4 — Table S4 -- Redfly mesodermal testing set. For the convenience of the reader, all supplementary information can also be obtained from the supplementary website http://bioputer.mimuw.edu.pl/papers/enhancer_prediction. [file 1752-0509-7-S6-S16-S4.csv]

5.153690000000000282e+02	1.528280000000000030e+02	3.821070000000000277e+02	3.820860000000000127e+02	3.056779999999999973e+02	3.056770000000000209e+02	4.437359999999999900e+02	3.056789999999999736e+02	9.697339999999999804e+01	3.056840000000000259e+02	5.413990000000000009e+02	5.863250000000000028e+01	2.250080000000000098e+02	9.698000000000000398e+01	9.697270000000000323e+01	9.697639999999999816e+01	9.697400000000000375e+01	9.697230000000000416e+01	9.707399999999999807e+01	9.697570000000000334e+01	9.697539999999999338e+01	9.711430000000000007e+01	9.704380000000000450e+01	9.697230000000000416e+01	9.698629999999999995e+01	9.697539999999999338e+01	9.697440000000000282e+01	9.697480000000000189e+01	2.250000000000000000e+02	9.697440000000000282e+01	9.701930000000000121e+01	1.527959999999999923e+02	9.697119999999999607e+01	5.875050000000000239e+01	9.697150000000000603e+01	9.699160000000000537e+01	9.697180000000000177e+01	9.697639999999999816e+01	5.863190000000000168e+01	9.698000000000000398e+01	9.697069999999999368e+01	9.713960000000000150e+01	9.697259999999999991e+01	9.702060000000000173e+01	9.697570000000000334e+01	1.528199999999999932e+02	9.697090000000000032e+01	3.434790000000000276e+01	9.697429999999999950e+01	9.697010000000000218e+01
4.097149999999999636e+03	1.203970000000000027e+03	3.023670000000000073e+03	3.023619999999999891e+03	2.415039999999999964e+03	2.414900000000000091e+03	3.516550000000000182e+03	2.414909999999999854e+03	7.626380000000000337e+02	2.415199999999999818e+03	4.317539999999999964e+03	4.604420000000000073e+02	1.775259999999999991e+03	7.633010000000000446e+02	7.625950000000000273e+02	7.626330000000000382e+02	7.628039999999999736e+02	7.627240000000000464e+02	7.633930000000000291e+02	7.627880000000000109e+02	7.626789999999999736e+02	7.628279999999999745e+02	7.642079999999999700e+02	7.627759999999999536e+02	7.629260000000000446e+02	7.626839999999999691e+02	7.627240000000000464e+02	7.629109999999999445e+02	1.774829999999999927e+03	7.628049999999999500e+02	7.641009999999999991e+02	1.203930000000000064e+03	7.626369999999999436e+02	4.610939999999999941e+02	7.625679999999999836e+02	7.630040000000000191e+02	7.626130000000000564e+02	7.629130000000000109e+02	4.604599999999999795e+02	7.628300000000000409e+02	7.627060000000000173e+02	7.629560000000000173e+02	7.625810000000000173e+02	7.631509999999999536e+02	7.627359999999999900e+02	1.203750000000000000e+03	7.626369999999999436e+02	2.694519999999999982e+02	7.626390000000000100e+02	7.625399999999999636e+02
2.300269999999999982e+03	6.764519999999999982e+02	1.698509999999999991e+03	1.698410000000000082e+03	1.356750000000000000e+03	1.356750000000000000e+03	1.974980000000000018e+03	1.356750000000000000e+03	4.287239999999999895e+02	1.356980000000000018e+03	2.423130000000000109e+03	2.589100000000000250e+02	9.975689999999999600e+02	4.289660000000000082e+02	4.286600000000000250e+02	4.286920000000000073e+02	4.290179999999999723e+02	4.288410000000000082e+02	4.294710000000000036e+02	4.288369999999999891e+02	4.286560000000000059e+02	4.287749999999999773e+02	4.293330000000000268e+02	4.288140000000000214e+02	4.288419999999999845e+02	4.286870000000000118e+02	4.287479999999999905e+02	4.289159999999999968e+02	9.972939999999999827e+02	4.288079999999999927e+02	4.293709999999999809e+02	6.763569999999999709e+02	4.286859999999999786e+02	2.593279999999999745e+02	4.286499999999999773e+02	4.289689999999999941e+02	4.286390000000000100e+02	4.288639999999999759e+02	2.589150000000000205e+02	4.287919999999999732e+02	4.287939999999999827e+02	4.287810000000000059e+02	4.286510000000000105e+02	4.289929999999999950e+02	4.288179999999999836e+02	6.763630000000000564e+02	4.286999999999999886e+02	1.515399999999999920e+02	4.286940000000000168e+02	4.286349999999999909e+02
4.548739999999999782e+03	1.336230000000000018e+03	3.356570000000000164e+03	3.356539999999999964e+03	2.681179999999999836e+03	2.680809999999999945e+03	3.903960000000000036e+03	2.680869999999999891e+03	8.465420000000000300e+02	2.681309999999999945e+03	4.793579999999999927e+03	5.111820000000000164e+02	1.970670000000000073e+03	8.470689999999999600e+02	8.465049999999999955e+02	8.467390000000000327e+02	8.469080000000000155e+02	8.466879999999999882e+02	8.479030000000000200e+02	8.467039999999999509e+02	8.465739999999999554e+02	8.468759999999999764e+02	8.479650000000000318e+02	8.467179999999999609e+02	8.468049999999999500e+02	8.467390000000000327e+02	8.467129999999999654e+02	8.469189999999999827e+02	1.970220000000000027e+03	8.468890000000000100e+02	8.481280000000000427e+02	1.335950000000000045e+03	8.466699999999999591e+02	5.120130000000000337e+02	8.464750000000000227e+02	8.468630000000000564e+02	8.465309999999999491e+02	8.471150000000000091e+02	5.111179999999999950e+02	8.467709999999999582e+02	8.466180000000000518e+02	8.472730000000000246e+02	8.465049999999999955e+02	8.474370000000000118e+02	8.466730000000000018e+02	1.336190000000000055e+03	8.466699999999999591e+02	2.991859999999999786e+02	8.466879999999999882e+02	8.464349999999999454e+02
6.430860000000000127e+02	1.902450000000000045e+02	4.762640000000000100e+02	4.762769999999999868e+02	3.808709999999999809e+02	3.808700000000000045e+02	5.532809999999999491e+02	3.808709999999999809e+02	1.207570000000000050e+02	3.809069999999999823e+02	6.760170000000000528e+02	7.295589999999999975e+01	2.802810000000000059e+02	1.209590000000000032e+02	1.207049999999999983e+02	1.207009999999999934e+02	1.207169999999999987e+02	1.207030000000000030e+02	1.207909999999999968e+02	1.207079999999999984e+02	1.207009999999999934e+02	1.207259999999999991e+02	1.210600000000000023e+02	1.207030000000000030e+02	1.207079999999999984e+02	1.207069999999999936e+02	1.207039999999999935e+02	1.207030000000000030e+02	2.802509999999999764e+02	1.207049999999999983e+02	1.210000000000000000e+02	1.902340000000000089e+02	1.207019999999999982e+02	7.311230000000000473e+01	1.207030000000000030e+02	1.207109999999999985e+02	1.206989999999999981e+02	1.207219999999999942e+02	7.305079999999999529e+01	1.207139999999999986e+02	1.206989999999999981e+02	1.207189999999999941e+02	1.206970000000000027e+02	1.207770000000000010e+02	1.207019999999999982e+02	1.902309999999999945e+02	1.206989999999999981e+02	4.277689999999999770e+01	1.207030000000000030e+02	1.207009999999999934e+02
3.831610000000000127e+03	1.126650000000000091e+03	2.827760000000000218e+03	2.827909999999999854e+03	2.258690000000000055e+03	2.258519999999999982e+03	3.288769999999999982e+03	2.258769999999999982e+03	7.131929999999999836e+02	2.259090000000000146e+03	4.037570000000000164e+03	4.306569999999999823e+02	1.660250000000000000e+03	7.139279999999999973e+02	7.134629999999999654e+02	7.142770000000000437e+02	7.137720000000000482e+02	7.136860000000000355e+02	7.148790000000000191e+02	7.136630000000000109e+02	7.137050000000000409e+02	7.137309999999999945e+02	7.155560000000000400e+02	7.140209999999999582e+02	7.143039999999999736e+02	7.142559999999999718e+02	7.138680000000000518e+02	7.144500000000000455e+02	1.660230000000000018e+03	7.143469999999999800e+02	7.158310000000000173e+02	1.126519999999999982e+03	7.137509999999999764e+02	4.314759999999999991e+02	7.135339999999999918e+02	7.142359999999999900e+02	7.135660000000000309e+02	7.155710000000000264e+02	4.306170000000000186e+02	7.141920000000000073e+02	7.134130000000000109e+02	7.134700000000000273e+02	7.135700000000000500e+02	7.156280000000000427e+02	7.137390000000000327e+02	1.126950000000000045e+03	7.137809999999999491e+02	2.523379999999999939e+02	7.138419999999999845e+02	7.131979999999999791e+02
2.220679999999999836e+03	6.532240000000000464e+02	1.639730000000000018e+03	1.639769999999999982e+03	1.310160000000000082e+03	1.309890000000000100e+03	1.906740000000000009e+03	1.309900000000000091e+03	4.138550000000000182e+02	1.310519999999999982e+03	2.339230000000000018e+03	2.499859999999999900e+02	9.629750000000000227e+02	4.140439999999999827e+02	4.141000000000000227e+02	4.144089999999999918e+02	4.143349999999999795e+02	4.140849999999999795e+02	4.151159999999999854e+02	4.140769999999999982e+02	4.141669999999999732e+02	4.139889999999999759e+02	4.148249999999999886e+02	4.142119999999999891e+02	4.142490000000000236e+02	4.143629999999999995e+02	4.142440000000000282e+02	4.145020000000000095e+02	9.629009999999999536e+02	4.144730000000000132e+02	4.147889999999999873e+02	6.535520000000000209e+02	4.141990000000000123e+02	2.502740000000000009e+02	4.140280000000000200e+02	4.140360000000000014e+02	4.138700000000000045e+02	4.146940000000000168e+02	2.500020000000000095e+02	4.143430000000000177e+02	4.139970000000000141e+02	4.139220000000000255e+02	4.140740000000000123e+02	4.148550000000000182e+02	4.140480000000000018e+02	6.535589999999999691e+02	4.142350000000000136e+02	1.461570000000000107e+02	4.142320000000000277e+02	4.139560000000000173e+02
6.208709999999999809e+02	1.838619999999999948e+02	4.598779999999999859e+02	4.598870000000000005e+02	3.680450000000000159e+02	3.677930000000000064e+02	5.342519999999999527e+02	3.678039999999999736e+02	1.165750000000000028e+02	3.678299999999999841e+02	6.526050000000000182e+02	7.055540000000000589e+01	2.706410000000000196e+02	1.166069999999999993e+02	1.166159999999999997e+02	1.168629999999999995e+02	1.168430000000000035e+02	1.167069999999999936e+02	1.171050000000000040e+02	1.167099999999999937e+02	1.166730000000000018e+02	1.165870000000000033e+02	1.168110000000000070e+02	1.168239999999999981e+02	1.166610000000000014e+02	1.167650000000000006e+02	1.167480000000000047e+02	1.169620000000000033e+02	2.706689999999999827e+02	1.169479999999999933e+02	1.167399999999999949e+02	1.838520000000000039e+02	1.168439999999999941e+02	7.067759999999999820e+01	1.165939999999999941e+02	1.166170000000000044e+02	1.165879999999999939e+02	1.169959999999999951e+02	7.046639999999999304e+01	1.167090000000000032e+02	1.166470000000000056e+02	1.165789999999999935e+02	1.166290000000000049e+02	1.171250000000000000e+02	1.166800000000000068e+02	1.840289999999999964e+02	1.168979999999999961e+02	4.125690000000000168e+01	1.168589999999999947e+02	1.165750000000000028e+02
5.708930000000000291e+02	1.691899999999999977e+02	4.230269999999999868e+02	4.230500000000000114e+02	3.385529999999999973e+02	3.383700000000000045e+02	4.913639999999999759e+02	3.383750000000000000e+02	1.072870000000000061e+02	3.384329999999999927e+02	5.999289999999999736e+02	6.486100000000000421e+01	2.490399999999999920e+02	1.073100000000000023e+02	1.072960000000000065e+02	1.074770000000000039e+02	1.074200000000000017e+02	1.074060000000000059e+02	1.074699999999999989e+02	1.073930000000000007e+02	1.073209999999999980e+02	1.075270000000000010e+02	1.074599999999999937e+02	1.075060000000000002e+02	1.074240000000000066e+02	1.073370000000000033e+02	1.073700000000000045e+02	1.075709999999999980e+02	2.490240000000000009e+02	1.074809999999999945e+02	1.075199999999999960e+02	1.691879999999999882e+02	1.074320000000000022e+02	6.490229999999999677e+01	1.072920000000000016e+02	1.073880000000000052e+02	1.072969999999999970e+02	1.074609999999999985e+02	6.486310000000000286e+01	1.073790000000000049e+02	1.073469999999999942e+02	1.073089999999999975e+02	1.073080000000000069e+02	1.077069999999999936e+02	1.073700000000000045e+02	1.690929999999999893e+02	1.074759999999999991e+02	3.803679999999999950e+01	1.074800000000000040e+02	1.072900000000000063e+02
1.124210000000000036e+03	3.315939999999999941e+02	8.311970000000000027e+02	8.311330000000000382e+02	6.646349999999999909e+02	6.642069999999999936e+02	9.660579999999999927e+02	6.642100000000000364e+02	2.101030000000000086e+02	6.642749999999999773e+02	1.183269999999999982e+03	1.269189999999999969e+02	4.890609999999999786e+02	2.101380000000000052e+02	2.101129999999999995e+02	2.101339999999999861e+02	2.101850000000000023e+02	2.102030000000000030e+02	2.103040000000000020e+02	2.101699999999999875e+02	2.101380000000000052e+02	2.103000000000000114e+02	2.102789999999999964e+02	2.101980000000000075e+02	2.101500000000000057e+02	2.101419999999999959e+02	2.101500000000000057e+02	2.101910000000000025e+02	4.884920000000000186e+02	2.101699999999999875e+02	2.103230000000000075e+02	3.314110000000000014e+02	2.101390000000000100e+02	1.270639999999999930e+02	2.101040000000000134e+02	2.102150000000000034e+02	2.101069999999999993e+02	2.101839999999999975e+02	1.269249999999999972e+02	2.101779999999999973e+02	2.101229999999999905e+02	2.103089999999999975e+02	2.101239999999999952e+02	2.103079999999999927e+02	2.101610000000000014e+02	3.313949999999999818e+02	2.101299999999999955e+02	7.439690000000000225e+01	2.101949999999999932e+02	2.101119999999999948e+02
4.441250000000000000e+02	1.320440000000000111e+02	3.295500000000000114e+02	3.295579999999999927e+02	2.637440000000000282e+02	2.637210000000000036e+02	3.826129999999999995e+02	2.637230000000000132e+02	8.373220000000000596e+01	2.637230000000000132e+02	4.662860000000000014e+02	5.064370000000000260e+01	1.941740000000000066e+02	8.375220000000000198e+01	8.373900000000000432e+01	8.374299999999999500e+01	8.375620000000000687e+01	8.375069999999999482e+01	8.386029999999999518e+01	8.375509999999999877e+01	8.375960000000000605e+01	8.374689999999999657e+01	8.381629999999999825e+01	8.375079999999999814e+01	8.375090000000000146e+01	8.374880000000000280e+01	8.376019999999999754e+01	8.376720000000000255e+01	1.942199999999999989e+02	8.376309999999999434e+01	8.379189999999999827e+01	1.319029999999999916e+02	8.374739999999999895e+01	5.069780000000000086e+01	8.373239999999999839e+01	8.374699999999999989e+01	8.373180000000000689e+01	8.374809999999999377e+01	5.064659999999999940e+01	8.375799999999999557e+01	8.374039999999999395e+01	8.391830000000000211e+01	8.375190000000000623e+01	8.378900000000000148e+01	8.374099999999999966e+01	1.318969999999999914e+02	8.374689999999999657e+01	2.972500000000000142e+01	8.376300000000000523e+01	8.373860000000000525e+01
6.846939999999999316e+01	2.171440000000000126e+01	5.254630000000000223e+01	5.253659999999999997e+01	4.250059999999999860e+01	4.250059999999999860e+01	6.032939999999999969e+01	4.250169999999999959e+01	1.392740000000000045e+01	4.250110000000000099e+01	7.023550000000000182e+01	8.509299999999999642e+00	3.162829999999999941e+01	1.392670000000000030e+01	1.392650000000000077e+01	1.392650000000000077e+01	1.392709999999999937e+01	1.392709999999999937e+01	1.393539999999999957e+01	1.392800000000000082e+01	1.392660000000000053e+01	1.392999999999999972e+01	1.392910000000000004e+01	1.392689999999999984e+01	1.392719999999999914e+01	1.392650000000000077e+01	1.392670000000000030e+01	1.392699999999999960e+01	3.162839999999999918e+01	1.392670000000000030e+01	1.392730000000000068e+01	2.170700000000000074e+01	1.392670000000000030e+01	8.521480000000000388e+00	1.392650000000000077e+01	1.392719999999999914e+01	1.392660000000000053e+01	1.392660000000000053e+01	8.509359999999999147e+00	1.392680000000000007e+01	1.392670000000000030e+01	1.392730000000000068e+01	1.392650000000000077e+01	1.392730000000000068e+01	1.392670000000000030e+01	2.170489999999999853e+01	1.392670000000000030e+01	5.034810000000000230e+00	1.392670000000000030e+01	1.392650000000000077e+01
2.461200000000000045e+02	7.392230000000000700e+01	1.835349999999999966e+02	1.835320000000000107e+02	1.471179999999999950e+02	1.471169999999999902e+02	2.127400000000000091e+02	1.471189999999999998e+02	4.693860000000000099e+01	1.471179999999999950e+02	2.575299999999999727e+02	2.843509999999999849e+01	1.084980000000000047e+02	4.694019999999999726e+01	4.694039999999999679e+01	4.693990000000000151e+01	4.695340000000000202e+01	4.694910000000000139e+01	4.698510000000000275e+01	4.694740000000000180e+01	4.694610000000000127e+01	4.694290000000000163e+01	4.697220000000000084e+01	4.694380000000000308e+01	4.694330000000000069e+01	4.694230000000000302e+01	4.694530000000000314e+01	4.694550000000000267e+01	1.085379999999999967e+02	4.694489999999999696e+01	4.697449999999999903e+01	7.380629999999999313e+01	4.694069999999999965e+01	2.846809999999999974e+01	4.693829999999999814e+01	4.694800000000000040e+01	4.693780000000000285e+01	4.694440000000000168e+01	2.843560000000000088e+01	4.694659999999999656e+01	4.693939999999999912e+01	4.693950000000000244e+01	4.694389999999999930e+01	4.695770000000000266e+01	4.694180000000000064e+01	7.381560000000000343e+01	4.694010000000000105e+01	1.674060000000000059e+01	4.694030000000000058e+01	4.693930000000000291e+01
6.920940000000000509e+02	2.047230000000000132e+02	5.123759999999999764e+02	5.124099999999999682e+02	4.097490000000000236e+02	4.097490000000000236e+02	5.953519999999999754e+02	4.097520000000000095e+02	1.298100000000000023e+02	4.097529999999999859e+02	7.277179999999999609e+02	7.846059999999999945e+01	3.015029999999999859e+02	1.298549999999999898e+02	1.299540000000000077e+02	1.299639999999999986e+02	1.299079999999999870e+02	1.298580000000000041e+02	1.301999999999999886e+02	1.298509999999999991e+02	1.298220000000000027e+02	1.298280000000000030e+02	1.300829999999999984e+02	1.298489999999999895e+02	1.299399999999999977e+02	1.299569999999999936e+02	1.298389999999999986e+02	1.298609999999999900e+02	3.014700000000000273e+02	1.298750000000000000e+02	1.300600000000000023e+02	2.046370000000000005e+02	1.298280000000000030e+02	7.882040000000000646e+01	1.299530000000000030e+02	1.298449999999999989e+02	1.298149999999999977e+02	1.300240000000000009e+02	7.845629999999999882e+01	1.299569999999999936e+02	1.298240000000000123e+02	1.298569999999999993e+02	1.298170000000000073e+02	1.300610000000000070e+02	1.298629999999999995e+02	2.048060000000000116e+02	1.298230000000000075e+02	4.603260000000000218e+01	1.298249999999999886e+02	1.298129999999999882e+02
3.423580000000000041e+02	1.020639999999999930e+02	2.545140000000000100e+02	2.545070000000000050e+02	2.038009999999999877e+02	2.037849999999999966e+02	2.952950000000000159e+02	2.037849999999999966e+02	6.481929999999999836e+01	2.037940000000000111e+02	3.589820000000000277e+02	3.922849999999999682e+01	1.501359999999999957e+02	6.482569999999999766e+01	6.483270000000000266e+01	6.483939999999999770e+01	6.482750000000000057e+01	6.482620000000000005e+01	6.489260000000000161e+01	6.482949999999999591e+01	6.482699999999999818e+01	6.483499999999999375e+01	6.487359999999999616e+01	6.483159999999999457e+01	6.482930000000000348e+01	6.489019999999999300e+01	6.484300000000000352e+01	6.484449999999999648e+01	1.501359999999999957e+02	6.484090000000000487e+01	6.494459999999999411e+01	1.020370000000000061e+02	6.483549999999999613e+01	3.932370000000000232e+01	6.482899999999999352e+01	6.486620000000000630e+01	6.482420000000000471e+01	6.489390000000000214e+01	3.922970000000000113e+01	6.488660000000000139e+01	6.481999999999999318e+01	6.484959999999999525e+01	6.482259999999999422e+01	6.496720000000000539e+01	6.482880000000000109e+01	1.022950000000000017e+02	6.482340000000000657e+01	2.299970000000000070e+01	6.487380000000000280e+01	6.482080000000000553e+01
3.765819999999999936e+02	1.122219999999999942e+02	2.797400000000000091e+02	2.797629999999999768e+02	2.239459999999999980e+02	2.239449999999999932e+02	3.246650000000000205e+02	2.239449999999999932e+02	7.118819999999999482e+01	2.239530000000000030e+02	3.950749999999999886e+02	4.306600000000000250e+01	1.649540000000000077e+02	7.119199999999999307e+01	7.118439999999999657e+01	7.118460000000000321e+01	7.119100000000000250e+01	7.118949999999999534e+01	7.128520000000000323e+01	7.119989999999999952e+01	7.118590000000000373e+01	7.120650000000000546e+01	7.125610000000000355e+01	7.120140000000000668e+01	7.119819999999999993e+01	7.118670000000000186e+01	7.119729999999999848e+01	7.119809999999999661e+01	1.649499999999999886e+02	7.120430000000000348e+01	7.145659999999999457e+01	1.121500000000000057e+02	7.118869999999999720e+01	4.308290000000000219e+01	7.118340000000000600e+01	7.118899999999999295e+01	7.118089999999999407e+01	7.122090000000000032e+01	4.306909999999999883e+01	7.119989999999999952e+01	7.118470000000000653e+01	7.119480000000000075e+01	7.118389999999999418e+01	7.124200000000000443e+01	7.119329999999999359e+01	1.121080000000000041e+02	7.118869999999999720e+01	2.528140000000000143e+01	7.118959999999999866e+01	7.118019999999999925e+01
5.856889999999999645e+02	1.734509999999999934e+02	4.341200000000000045e+02	4.339820000000000277e+02	3.471370000000000005e+02	3.470880000000000223e+02	5.040670000000000073e+02	3.470950000000000273e+02	1.100400000000000063e+02	3.470930000000000177e+02	6.155410000000000537e+02	6.680140000000000100e+01	2.554370000000000118e+02	1.100589999999999975e+02	1.100559999999999974e+02	1.101470000000000056e+02	1.102900000000000063e+02	1.102390000000000043e+02	1.105379999999999967e+02	1.102019999999999982e+02	1.100510000000000019e+02	1.100639999999999930e+02	1.101560000000000059e+02	1.101899999999999977e+02	1.102009999999999934e+02	1.100759999999999934e+02	1.101209999999999951e+02	1.102860000000000014e+02	2.554310000000000116e+02	1.101640000000000015e+02	1.101770000000000067e+02	1.735080000000000098e+02	1.100799999999999983e+02	6.665279999999999916e+01	1.100469999999999970e+02	1.100600000000000023e+02	1.100370000000000061e+02	1.101310000000000002e+02	6.652660000000000196e+01	1.101490000000000009e+02	1.101860000000000070e+02	1.100709999999999980e+02	1.100570000000000022e+02	1.102690000000000055e+02	1.102060000000000031e+02	1.734459999999999980e+02	1.100930000000000035e+02	3.908679999999999666e+01	1.100750000000000028e+02	1.100390000000000015e+02
3.284780000000000086e+02	9.800480000000000302e+01	2.443950000000000102e+02	2.443290000000000077e+02	1.956129999999999995e+02	1.956119999999999948e+02	2.833870000000000005e+02	1.956119999999999948e+02	6.223930000000000007e+01	1.960660000000000025e+02	3.443489999999999895e+02	3.766969999999999885e+01	1.441370000000000005e+02	6.229019999999999868e+01	6.224280000000000257e+01	6.225079999999999814e+01	6.227009999999999934e+01	6.227000000000000313e+01	6.231550000000000011e+01	6.225019999999999953e+01	6.224719999999999942e+01	6.225370000000000203e+01	6.233720000000000283e+01	6.224969999999999715e+01	6.227420000000000044e+01	6.224799999999999756e+01	6.226080000000000325e+01	6.226129999999999853e+01	1.441289999999999907e+02	6.225759999999999650e+01	6.245459999999999923e+01	9.796639999999999304e+01	6.224739999999999895e+01	3.775520000000000209e+01	6.224090000000000344e+01	6.234230000000000160e+01	6.224669999999999703e+01	6.226899999999999835e+01	3.767069999999999652e+01	6.225350000000000250e+01	6.224389999999999645e+01	6.224349999999999739e+01	6.224360000000000070e+01	6.234980000000000189e+01	6.224980000000000047e+01	9.806839999999999691e+01	6.224609999999999843e+01	2.210650000000000048e+01	6.225059999999999860e+01	6.223980000000000246e+01
4.441259999999999764e+02	1.319739999999999895e+02	3.295570000000000164e+02	3.295539999999999736e+02	2.637230000000000132e+02	2.637210000000000036e+02	3.826129999999999995e+02	2.637219999999999800e+02	8.375279999999999347e+01	2.637259999999999991e+02	4.662860000000000014e+02	5.064209999999999923e+01	1.941779999999999973e+02	8.382089999999999463e+01	8.373879999999999768e+01	8.375979999999999848e+01	8.374009999999999820e+01	8.373760000000000048e+01	8.379600000000000648e+01	8.374890000000000612e+01	8.376439999999999486e+01	8.374649999999999750e+01	8.380339999999999634e+01	8.374930000000000518e+01	8.375939999999999941e+01	8.374689999999999657e+01	8.375950000000000273e+01	8.379519999999999413e+01	1.941889999999999930e+02	8.378560000000000230e+01	8.378459999999999752e+01	1.321229999999999905e+02	8.374599999999999511e+01	5.066810000000000258e+01	8.373189999999999600e+01	8.378409999999999513e+01	8.373669999999999902e+01	8.374720000000000653e+01	5.064170000000000016e+01	8.375679999999999836e+01	8.373789999999999623e+01	8.379680000000000462e+01	8.375209999999999866e+01	8.377660000000000196e+01	8.373749999999999716e+01	1.320910000000000082e+02	8.375830000000000553e+01	2.966839999999999833e+01	8.375499999999999545e+01	8.373099999999999454e+01
3.256979999999999791e+02	9.717430000000000234e+01	2.423259999999999934e+02	2.423189999999999884e+02	1.940480000000000018e+02	1.939770000000000039e+02	2.810059999999999718e+02	1.939809999999999945e+02	6.172860000000000014e+01	1.939819999999999993e+02	3.414230000000000018e+02	3.735790000000000077e+01	1.430229999999999961e+02	6.172950000000000159e+01	6.172409999999999997e+01	6.173329999999999984e+01	6.172699999999999676e+01	6.172919999999999874e+01	6.173590000000000089e+01	6.172879999999999967e+01	6.172780000000000200e+01	6.173329999999999984e+01	6.173619999999999663e+01	6.173219999999999885e+01	6.172549999999999670e+01	6.172840000000000060e+01	6.173400000000000176e+01	6.173149999999999693e+01	1.429269999999999925e+02	6.173389999999999844e+01	6.175829999999999842e+01	9.715000000000000568e+01	6.173109999999999786e+01	3.750759999999999650e+01	6.172399999999999665e+01	6.173919999999999675e+01	6.172449999999999903e+01	6.174389999999999645e+01	3.736249999999999716e+01	6.173250000000000171e+01	6.172399999999999665e+01	6.180120000000000147e+01	6.172500000000000142e+01	6.174249999999999972e+01	6.173210000000000264e+01	9.718710000000000093e+01	6.173089999999999833e+01	2.189920000000000044e+01	6.173140000000000072e+01	6.172760000000000247e+01
6.785020000000000437e+03	1.992880000000000109e+03	5.006270000000000437e+03	5.005930000000000291e+03	3.997840000000000146e+03	3.997780000000000200e+03	5.822550000000000182e+03	3.997800000000000182e+03	1.262019999999999982e+03	3.998519999999999982e+03	7.151350000000000364e+03	7.619980000000000473e+02	2.938460000000000036e+03	1.263039999999999964e+03	1.262619999999999891e+03	1.263279999999999973e+03	1.262730000000000018e+03	1.262339999999999918e+03	1.265130000000000109e+03	1.262369999999999891e+03	1.262819999999999936e+03	1.262390000000000100e+03	1.265390000000000100e+03	1.262500000000000000e+03	1.263299999999999955e+03	1.263200000000000045e+03	1.262970000000000027e+03	1.263119999999999891e+03	2.937980000000000018e+03	1.263200000000000045e+03	1.264900000000000091e+03	1.992710000000000036e+03	1.262490000000000009e+03	7.635259999999999536e+02	1.262509999999999991e+03	1.262569999999999936e+03	1.262069999999999936e+03	1.264069999999999936e+03	7.620729999999999791e+02	1.263480000000000018e+03	1.262150000000000091e+03	1.263130000000000109e+03	1.262700000000000045e+03	1.264430000000000064e+03	1.262529999999999973e+03	1.993329999999999927e+03	1.262450000000000045e+03	4.463220000000000027e+02	1.262450000000000045e+03	1.262049999999999955e+03
1.967119999999999891e+03	5.790650000000000546e+02	1.452599999999999909e+03	1.452680000000000064e+03	1.160589999999999918e+03	1.160589999999999918e+03	1.689210000000000036e+03	1.160599999999999909e+03	3.667500000000000000e+02	1.160680000000000064e+03	2.071949999999999818e+03	2.214569999999999936e+02	8.532730000000000246e+02	3.668310000000000173e+02	3.668190000000000168e+02	3.670199999999999818e+02	3.668220000000000027e+02	3.668059999999999832e+02	3.674039999999999964e+02	3.668690000000000282e+02	3.669159999999999968e+02	3.669820000000000277e+02	3.673609999999999900e+02	3.668849999999999909e+02	3.671109999999999900e+02	3.669230000000000018e+02	3.669329999999999927e+02	3.669820000000000277e+02	8.532010000000000218e+02	3.669590000000000032e+02	3.670539999999999736e+02	5.787150000000000318e+02	3.667970000000000255e+02	2.218950000000000102e+02	3.667839999999999918e+02	3.669159999999999968e+02	3.667440000000000282e+02	3.670110000000000241e+02	2.214739999999999895e+02	3.670169999999999959e+02	3.667679999999999723e+02	3.671730000000000018e+02	3.668990000000000009e+02	3.671949999999999932e+02	3.668879999999999768e+02	5.790190000000000055e+02	3.667909999999999968e+02	1.297050000000000125e+02	3.667900000000000205e+02	3.667459999999999809e+02
1.263920000000000073e+03	3.725659999999999741e+02	9.340660000000000309e+02	9.341459999999999582e+02	7.464859999999999900e+02	7.464840000000000373e+02	1.085920000000000073e+03	7.464930000000000518e+02	2.360660000000000025e+02	7.465230000000000246e+02	1.330569999999999936e+03	1.425879999999999939e+02	5.489829999999999472e+02	2.361339999999999861e+02	2.360949999999999989e+02	2.361939999999999884e+02	2.361330000000000098e+02	2.361160000000000139e+02	2.364869999999999948e+02	2.361670000000000016e+02	2.360860000000000127e+02	2.362309999999999945e+02	2.364439999999999884e+02	2.361610000000000014e+02	2.362599999999999909e+02	2.361009999999999991e+02	2.360929999999999893e+02	2.361370000000000005e+02	5.488920000000000528e+02	2.361229999999999905e+02	2.361959999999999980e+02	3.723360000000000127e+02	2.360819999999999936e+02	1.428959999999999866e+02	2.361030000000000086e+02	2.361939999999999884e+02	2.360749999999999886e+02	2.361769999999999925e+02	1.426040000000000134e+02	2.361810000000000116e+02	2.360759999999999934e+02	2.364410000000000025e+02	2.360769999999999982e+02	2.363369999999999891e+02	2.361670000000000016e+02	3.723670000000000186e+02	2.360780000000000030e+02	8.351789999999999736e+01	2.360850000000000080e+02	2.360749999999999886e+02
2.516800000000000068e+02	7.543710000000000093e+01	1.876239999999999952e+02	1.876579999999999870e+02	1.503870000000000005e+02	1.503870000000000005e+02	2.175020000000000095e+02	1.503950000000000102e+02	4.797169999999999845e+01	1.504089999999999918e+02	2.633840000000000146e+02	2.905790000000000006e+01	1.109839999999999947e+02	4.797010000000000218e+01	4.796999999999999886e+01	4.796970000000000312e+01	4.797059999999999746e+01	4.796990000000000265e+01	4.798469999999999658e+01	4.797140000000000271e+01	4.796979999999999933e+01	4.797109999999999985e+01	4.797720000000000340e+01	4.797010000000000218e+01	4.796979999999999933e+01	4.797109999999999985e+01	4.797019999999999840e+01	4.797010000000000218e+01	1.108979999999999961e+02	4.797030000000000172e+01	4.797310000000000230e+01	7.544020000000000437e+01	4.796949999999999648e+01	2.918290000000000006e+01	4.796929999999999694e+01	4.797270000000000323e+01	4.796920000000000073e+01	4.797099999999999653e+01	2.905649999999999977e+01	4.797180000000000177e+01	4.796949999999999648e+01	4.823400000000000176e+01	4.796920000000000073e+01	4.797840000000000060e+01	4.797010000000000218e+01	7.544499999999999318e+01	4.796940000000000026e+01	1.712300000000000111e+01	4.796979999999999933e+01	4.796900000000000119e+01
6.846909999999999741e+01	2.173539999999999850e+01	5.253470000000000084e+01	5.254090000000000060e+01	4.250059999999999860e+01	4.250059999999999860e+01	6.032930000000000348e+01	4.250070000000000192e+01	1.392660000000000053e+01	4.250070000000000192e+01	7.023550000000000182e+01	8.509299999999999642e+00	3.162819999999999965e+01	1.393060000000000009e+01	1.392660000000000053e+01	1.392759999999999998e+01	1.392660000000000053e+01	1.392650000000000077e+01	1.393030000000000079e+01	1.392680000000000007e+01	1.392660000000000053e+01	1.392660000000000053e+01	1.393490000000000073e+01	1.392660000000000053e+01	1.392670000000000030e+01	1.392660000000000053e+01	1.392699999999999960e+01	1.392670000000000030e+01	3.162790000000000035e+01	1.392670000000000030e+01	1.394239999999999924e+01	2.170560000000000045e+01	1.392670000000000030e+01	8.531420000000000670e+00	1.392650000000000077e+01	1.392709999999999937e+01	1.392650000000000077e+01	1.392689999999999984e+01	8.509330000000000283e+00	1.392670000000000030e+01	1.392650000000000077e+01	1.392789999999999928e+01	1.392650000000000077e+01	1.392939999999999934e+01	1.392660000000000053e+01	2.170550000000000068e+01	1.392660000000000053e+01	5.034430000000000405e+00	1.392660000000000053e+01	1.392650000000000077e+01
1.230589999999999975e+02	3.775359999999999872e+01	9.278749999999999432e+01	9.279370000000000118e+01	7.464839999999999520e+01	7.464839999999999520e+01	1.071640000000000015e+02	7.464860000000000184e+01	2.407049999999999912e+01	7.464860000000000184e+01	1.277900000000000063e+02	1.463180000000000014e+01	5.524900000000000233e+01	2.410239999999999938e+01	2.409140000000000015e+01	2.408139999999999858e+01	2.408119999999999905e+01	2.410739999999999839e+01	2.438400000000000034e+01	2.414969999999999928e+01	2.407189999999999941e+01	2.407199999999999918e+01	2.415899999999999892e+01	2.414920000000000044e+01	2.408589999999999876e+01	2.409090000000000131e+01	2.407890000000000086e+01	2.411469999999999914e+01	5.525079999999999814e+01	2.410549999999999926e+01	2.413299999999999912e+01	3.772079999999999700e+01	2.407389999999999830e+01	1.465910000000000046e+01	2.410539999999999949e+01	2.416270000000000095e+01	2.407049999999999912e+01	2.416760000000000019e+01	1.463199999999999967e+01	2.415380000000000038e+01	2.407720000000000127e+01	2.407239999999999824e+01	2.407130000000000081e+01	2.410960000000000036e+01	2.415360000000000085e+01	3.775229999999999819e+01	2.407209999999999894e+01	8.614810000000000301e+00	2.407150000000000034e+01	2.407049999999999912e+01
5.560930000000000291e+03	1.633529999999999973e+03	4.103310000000000400e+03	4.103399999999999636e+03	3.277440000000000055e+03	3.276900000000000091e+03	4.772340000000000146e+03	3.276940000000000055e+03	1.034559999999999945e+03	3.278360000000000127e+03	5.860770000000000437e+03	6.246090000000000373e+02	2.408409999999999854e+03	1.035150000000000091e+03	1.034809999999999945e+03	1.035210000000000036e+03	1.035250000000000000e+03	1.035210000000000036e+03	1.036630000000000109e+03	1.035059999999999945e+03	1.034829999999999927e+03	1.034900000000000091e+03	1.036930000000000064e+03	1.035250000000000000e+03	1.035299999999999955e+03	1.035150000000000091e+03	1.035059999999999945e+03	1.035599999999999909e+03	2.408250000000000000e+03	1.035359999999999900e+03	1.036569999999999936e+03	1.633559999999999945e+03	1.034990000000000009e+03	6.258940000000000055e+02	1.034759999999999991e+03	1.035609999999999900e+03	1.034859999999999900e+03	1.035670000000000073e+03	6.247150000000000318e+02	1.035390000000000100e+03	1.034819999999999936e+03	1.034890000000000100e+03	1.034690000000000055e+03	1.036240000000000009e+03	1.035180000000000064e+03	1.633890000000000100e+03	1.035000000000000000e+03	3.657370000000000232e+02	1.035220000000000027e+03	1.034569999999999936e+03
5.940249999999999773e+02	1.760889999999999986e+02	4.403369999999999891e+02	4.401779999999999973e+02	3.519920000000000186e+02	3.519920000000000186e+02	5.112090000000000032e+02	3.519929999999999950e+02	1.115859999999999985e+02	3.520509999999999877e+02	6.243160000000000309e+02	6.745350000000000534e+01	2.592579999999999814e+02	1.116020000000000039e+02	1.115979999999999990e+02	1.118149999999999977e+02	1.116189999999999998e+02	1.116119999999999948e+02	1.119290000000000020e+02	1.116310000000000002e+02	1.116710000000000065e+02	1.116719999999999970e+02	1.116670000000000016e+02	1.116640000000000015e+02	1.117049999999999983e+02	1.117390000000000043e+02	1.116889999999999930e+02	1.117540000000000049e+02	2.590489999999999782e+02	1.118050000000000068e+02	1.117459999999999951e+02	1.760449999999999875e+02	1.117459999999999951e+02	6.757680000000000575e+01	1.115930000000000035e+02	1.116719999999999970e+02	1.116659999999999968e+02	1.118589999999999947e+02	6.746739999999999782e+01	1.116659999999999968e+02	1.116020000000000039e+02	1.116280000000000001e+02	1.116219999999999999e+02	1.119429999999999978e+02	1.116230000000000047e+02	1.758750000000000000e+02	1.117459999999999951e+02	3.955010000000000048e+01	1.117469999999999999e+02	1.115840000000000032e+02
7.587340000000000373e+02	2.243069999999999879e+02	5.615420000000000300e+02	5.615689999999999600e+02	4.489850000000000136e+02	4.489800000000000182e+02	6.525059999999999718e+02	4.489820000000000277e+02	1.421930000000000121e+02	4.490550000000000068e+02	7.979539999999999509e+02	8.601739999999999498e+01	3.303279999999999745e+02	1.422079999999999984e+02	1.421959999999999980e+02	1.421970000000000027e+02	1.422189999999999941e+02	1.422090000000000032e+02	1.423540000000000134e+02	1.422280000000000086e+02	1.422059999999999889e+02	1.422150000000000034e+02	1.423470000000000084e+02	1.422150000000000034e+02	1.422379999999999995e+02	1.422160000000000082e+02	1.422160000000000082e+02	1.422309999999999945e+02	3.303090000000000259e+02	1.422189999999999941e+02	1.424670000000000130e+02	2.243069999999999879e+02	1.422079999999999984e+02	8.611820000000000164e+01	1.421910000000000025e+02	1.422400000000000091e+02	1.421970000000000027e+02	1.422150000000000034e+02	8.592929999999999779e+01	1.422179999999999893e+02	1.422079999999999984e+02	1.423180000000000121e+02	1.421980000000000075e+02	1.423149999999999977e+02	1.422069999999999936e+02	2.241639999999999873e+02	1.422059999999999889e+02	5.030069999999999908e+01	1.422079999999999984e+02	1.421930000000000121e+02
3.136639999999999873e+02	9.369750000000000512e+01	2.333919999999999959e+02	2.334430000000000121e+02	1.868930000000000007e+02	1.868930000000000007e+02	2.706870000000000118e+02	1.868940000000000055e+02	5.950900000000000034e+01	1.869060000000000059e+02	3.287409999999999854e+02	3.600909999999999656e+01	1.377220000000000084e+02	5.957439999999999714e+01	5.949730000000000274e+01	5.951100000000000279e+01	5.955180000000000007e+01	5.951299999999999812e+01	5.960150000000000148e+01	5.952049999999999841e+01	5.950460000000000349e+01	5.950460000000000349e+01	5.981040000000000134e+01	5.950889999999999702e+01	5.962339999999999662e+01	5.950310000000000343e+01	5.952729999999999677e+01	5.953439999999999799e+01	1.377350000000000136e+02	5.952369999999999806e+01	5.987199999999999989e+01	9.367379999999999995e+01	5.950730000000000075e+01	3.603699999999999903e+01	5.949199999999999733e+01	5.954249999999999687e+01	5.948930000000000007e+01	5.951899999999999835e+01	3.605480000000000018e+01	5.951919999999999789e+01	5.950430000000000064e+01	5.950169999999999959e+01	5.950079999999999814e+01	5.959779999999999944e+01	5.951180000000000092e+01	9.373210000000000264e+01	5.951010000000000133e+01	2.117180000000000106e+01	5.951579999999999870e+01	5.949179999999999779e+01
6.178060000000000400e+03	1.814569999999999936e+03	4.558479999999999563e+03	4.558319999999999709e+03	3.640369999999999891e+03	3.640340000000000146e+03	5.301810000000000400e+03	3.640349999999999909e+03	1.149259999999999991e+03	3.640780000000000200e+03	6.511439999999999600e+03	6.942169999999999845e+02	2.675539999999999964e+03	1.149569999999999936e+03	1.149289999999999964e+03	1.149420000000000073e+03	1.149880000000000109e+03	1.149630000000000109e+03	1.151140000000000100e+03	1.149750000000000000e+03	1.149329999999999927e+03	1.149759999999999991e+03	1.150559999999999945e+03	1.149809999999999945e+03	1.149769999999999982e+03	1.149380000000000109e+03	1.149500000000000000e+03	1.149910000000000082e+03	2.675260000000000218e+03	1.149660000000000082e+03	1.150490000000000009e+03	1.814069999999999936e+03	1.149380000000000109e+03	6.954070000000000391e+02	1.149269999999999982e+03	1.150059999999999945e+03	1.149230000000000018e+03	1.149940000000000055e+03	6.937889999999999873e+02	1.149619999999999891e+03	1.149539999999999964e+03	1.150160000000000082e+03	1.149279999999999973e+03	1.150279999999999973e+03	1.149660000000000082e+03	1.813670000000000073e+03	1.149369999999999891e+03	4.059510000000000218e+02	1.149349999999999909e+03	1.149240000000000009e+03
2.092960000000000036e+03	6.159120000000000346e+02	1.545730000000000018e+03	1.545579999999999927e+03	1.234720000000000027e+03	1.234700000000000045e+03	1.797170000000000073e+03	1.234700000000000045e+03	3.901410000000000196e+02	1.234769999999999982e+03	2.204639999999999873e+03	2.356690000000000111e+02	9.077390000000000327e+02	3.901750000000000114e+02	3.901309999999999718e+02	3.902080000000000268e+02	3.901669999999999732e+02	3.901440000000000055e+02	3.903899999999999864e+02	3.901700000000000159e+02	3.901360000000000241e+02	3.902090000000000032e+02	3.903629999999999995e+02	3.901600000000000250e+02	3.902549999999999955e+02	3.901399999999999864e+02	3.901440000000000055e+02	3.901680000000000064e+02	9.076269999999999527e+02	3.901689999999999827e+02	3.902610000000000241e+02	6.156509999999999536e+02	3.901379999999999768e+02	2.361119999999999948e+02	3.901250000000000000e+02	3.901820000000000164e+02	3.901259999999999764e+02	3.902210000000000036e+02	2.355939999999999941e+02	3.901630000000000109e+02	3.901340000000000146e+02	3.907479999999999905e+02	3.901240000000000236e+02	3.903729999999999905e+02	3.901399999999999864e+02	6.154180000000000064e+02	3.901390000000000100e+02	1.379039999999999964e+02	3.901399999999999864e+02	3.901290000000000191e+02
8.096100000000000364e+03	2.378289999999999964e+03	5.972590000000000146e+03	5.973060000000000400e+03	4.770020000000000437e+03	4.769869999999999891e+03	6.947359999999999673e+03	4.769920000000000073e+03	1.505720000000000027e+03	4.770350000000000364e+03	8.533620000000000800e+03	9.090399999999999636e+02	3.505599999999999909e+03	1.506190000000000055e+03	1.506220000000000027e+03	1.507329999999999927e+03	1.507160000000000082e+03	1.506420000000000073e+03	1.510569999999999936e+03	1.506460000000000036e+03	1.507140000000000100e+03	1.506589999999999918e+03	1.508529999999999973e+03	1.506599999999999909e+03	1.507410000000000082e+03	1.507700000000000045e+03	1.507309999999999945e+03	1.507720000000000027e+03	3.505900000000000091e+03	1.507609999999999900e+03	1.509339999999999918e+03	2.378949999999999818e+03	1.506390000000000100e+03	9.106689999999999827e+02	1.505980000000000018e+03	1.507319999999999936e+03	1.506079999999999927e+03	1.508599999999999909e+03	9.090950000000000273e+02	1.507769999999999982e+03	1.506150000000000091e+03	1.506849999999999909e+03	1.506880000000000109e+03	1.509099999999999909e+03	1.506529999999999973e+03	2.379690000000000055e+03	1.506309999999999945e+03	5.323790000000000191e+02	1.506500000000000000e+03	1.505680000000000064e+03
2.810960000000000036e+03	8.266430000000000291e+02	2.074909999999999854e+03	2.074969999999999800e+03	1.657529999999999973e+03	1.657519999999999982e+03	2.413159999999999854e+03	1.657559999999999945e+03	5.235979999999999563e+02	1.657660000000000082e+03	2.961599999999999909e+03	3.162850000000000250e+02	1.218500000000000000e+03	5.237079999999999700e+02	5.237430000000000518e+02	5.241240000000000236e+02	5.239189999999999827e+02	5.237390000000000327e+02	5.248519999999999754e+02	5.237569999999999482e+02	5.240900000000000318e+02	5.238640000000000327e+02	5.243890000000000100e+02	5.238039999999999736e+02	5.241900000000000546e+02	5.241749999999999545e+02	5.240969999999999800e+02	5.242019999999999982e+02	1.218579999999999927e+03	5.241609999999999445e+02	5.244560000000000173e+02	8.268269999999999982e+02	5.237490000000000236e+02	3.170779999999999745e+02	5.236470000000000482e+02	5.240620000000000118e+02	5.237129999999999654e+02	5.244080000000000155e+02	3.161229999999999905e+02	5.241670000000000300e+02	5.236860000000000355e+02	5.239070000000000391e+02	5.240049999999999955e+02	5.245109999999999673e+02	5.237849999999999682e+02	8.267630000000000337e+02	5.237240000000000464e+02	1.850039999999999907e+02	5.237549999999999955e+02	5.235389999999999873e+02
1.267619999999999891e+03	3.736360000000000241e+02	9.367549999999999955e+02	9.368189999999999600e+02	7.486699999999999591e+02	7.486639999999999873e+02	1.089099999999999909e+03	7.486900000000000546e+02	2.367609999999999957e+02	7.487110000000000127e+02	1.334480000000000018e+03	1.430970000000000084e+02	5.505309999999999491e+02	2.368180000000000121e+02	2.367690000000000055e+02	2.367820000000000107e+02	2.367860000000000014e+02	2.367779999999999916e+02	2.368669999999999902e+02	2.367949999999999875e+02	2.367649999999999864e+02	2.369439999999999884e+02	2.369890000000000043e+02	2.367849999999999966e+02	2.368290000000000077e+02	2.367680000000000007e+02	2.367729999999999961e+02	2.368050000000000068e+02	5.505059999999999718e+02	2.367849999999999966e+02	2.368650000000000091e+02	3.734920000000000186e+02	2.367729999999999961e+02	1.435200000000000102e+02	2.367599999999999909e+02	2.368600000000000136e+02	2.367599999999999909e+02	2.367760000000000105e+02	1.430120000000000005e+02	2.367920000000000016e+02	2.367649999999999864e+02	2.370420000000000016e+02	2.367560000000000002e+02	2.368789999999999907e+02	2.367630000000000052e+02	3.734549999999999841e+02	2.367750000000000057e+02	8.378329999999999700e+01	2.367860000000000014e+02	2.367529999999999859e+02
2.303899999999999864e+02	6.922620000000000573e+01	1.719250000000000114e+02	1.719470000000000027e+02	1.378549999999999898e+02	1.378540000000000134e+02	1.992439999999999998e+02	1.378549999999999898e+02	4.402009999999999934e+01	1.378629999999999995e+02	2.409470000000000027e+02	2.667070000000000007e+01	1.016910000000000025e+02	4.402499999999999858e+01	4.402980000000000160e+01	4.403520000000000323e+01	4.402069999999999794e+01	4.402150000000000318e+01	4.404529999999999745e+01	4.401959999999999695e+01	4.401670000000000016e+01	4.402190000000000225e+01	4.416310000000000002e+01	4.401919999999999789e+01	4.402329999999999899e+01	4.402300000000000324e+01	4.401769999999999783e+01	4.401910000000000167e+01	1.016949999999999932e+02	4.401890000000000214e+01	4.404879999999999995e+01	6.921040000000000703e+01	4.401599999999999824e+01	2.673229999999999862e+01	4.402320000000000277e+01	4.402320000000000277e+01	4.401480000000000103e+01	4.402289999999999992e+01	2.667680000000000007e+01	4.402779999999999916e+01	4.401570000000000249e+01	4.402230000000000132e+01	4.401520000000000010e+01	4.406020000000000181e+01	4.401809999999999690e+01	6.920109999999999673e+01	4.401509999999999678e+01	1.565719999999999956e+01	4.401820000000000022e+01	4.401639999999999731e+01
3.682549999999999955e+02	1.096580000000000013e+02	2.735899999999999750e+02	2.736229999999999905e+02	2.190420000000000016e+02	2.190409999999999968e+02	3.175210000000000150e+02	2.190430000000000064e+02	6.964050000000000296e+01	2.190589999999999975e+02	3.862959999999999923e+02	4.213280000000000314e+01	1.613580000000000041e+02	6.964669999999999561e+01	6.964780000000000371e+01	6.965430000000000632e+01	6.963909999999999911e+01	6.963960000000000150e+01	6.966840000000000543e+01	6.963870000000000005e+01	6.963590000000000657e+01	6.964339999999999975e+01	6.978870000000000573e+01	6.963769999999999527e+01	6.964149999999999352e+01	6.964159999999999684e+01	6.963609999999999900e+01	6.963760000000000616e+01	1.613480000000000132e+02	6.963769999999999527e+01	6.967079999999999984e+01	1.096500000000000057e+02	6.963460000000000605e+01	4.227620000000000289e+01	6.964109999999999445e+01	6.964149999999999352e+01	6.963779999999999859e+01	6.964140000000000441e+01	4.213900000000000290e+01	6.964639999999999986e+01	6.963360000000000127e+01	6.965449999999999875e+01	6.963309999999999889e+01	6.968739999999999668e+01	6.963620000000000232e+01	1.096310000000000002e+02	6.963349999999999795e+01	2.469490000000000052e+01	6.963739999999999952e+01	6.963420000000000698e+01
6.032730000000000246e+02	1.786419999999999959e+02	4.468870000000000005e+02	4.469329999999999927e+02	3.574409999999999741e+02	3.574409999999999741e+02	5.191470000000000482e+02	3.574429999999999836e+02	1.133110000000000070e+02	3.574590000000000032e+02	6.340710000000000264e+02	6.849219999999999686e+01	2.630659999999999741e+02	1.133250000000000028e+02	1.133190000000000026e+02	1.133269999999999982e+02	1.133190000000000026e+02	1.133160000000000025e+02	1.133559999999999945e+02	1.133239999999999981e+02	1.133100000000000023e+02	1.134669999999999987e+02	1.134890000000000043e+02	1.133239999999999981e+02	1.133310000000000031e+02	1.133149999999999977e+02	1.133119999999999976e+02	1.133269999999999982e+02	2.630409999999999968e+02	1.133199999999999932e+02	1.133539999999999992e+02	1.785819999999999936e+02	1.133169999999999931e+02	6.874519999999999698e+01	1.133119999999999976e+02	1.133229999999999933e+02	1.133110000000000070e+02	1.133169999999999931e+02	6.849890000000000612e+01	1.133239999999999981e+02	1.133080000000000069e+02	1.133299999999999983e+02	1.133040000000000020e+02	1.133850000000000051e+02	1.133089999999999975e+02	1.785569999999999879e+02	1.133179999999999978e+02	4.022180000000000177e+01	1.133199999999999932e+02	1.133050000000000068e+02
5.764399999999999636e+03	1.694049999999999955e+03	4.253039999999999964e+03	4.253159999999999854e+03	3.396800000000000182e+03	3.396780000000000200e+03	4.947180000000000291e+03	3.397090000000000146e+03	1.072390000000000100e+03	3.397199999999999818e+03	6.075369999999999891e+03	6.473590000000000373e+02	2.496710000000000036e+03	1.072720000000000027e+03	1.072589999999999918e+03	1.073579999999999927e+03	1.072859999999999900e+03	1.072660000000000082e+03	1.074230000000000018e+03	1.072779999999999973e+03	1.073049999999999955e+03	1.072970000000000027e+03	1.074359999999999900e+03	1.073119999999999891e+03	1.073299999999999955e+03	1.073269999999999982e+03	1.073200000000000045e+03	1.073670000000000073e+03	2.496380000000000109e+03	1.073630000000000109e+03	1.074549999999999955e+03	1.693920000000000073e+03	1.073099999999999909e+03	6.486490000000000009e+02	1.072440000000000055e+03	1.073160000000000082e+03	1.072430000000000064e+03	1.073869999999999891e+03	6.474980000000000473e+02	1.073240000000000009e+03	1.072549999999999955e+03	1.072779999999999973e+03	1.072829999999999927e+03	1.074720000000000027e+03	1.072759999999999991e+03	1.693859999999999900e+03	1.073180000000000064e+03	3.790609999999999786e+02	1.073160000000000082e+03	1.072400000000000091e+03
2.646270000000000095e+02	7.924379999999999313e+01	1.971850000000000023e+02	1.971949999999999932e+02	1.580149999999999864e+02	1.580149999999999864e+02	2.286150000000000091e+02	1.580159999999999911e+02	5.037859999999999872e+01	1.580240000000000009e+02	2.770400000000000205e+02	3.050900000000000034e+01	1.165289999999999964e+02	5.037700000000000244e+01	5.037680000000000291e+01	5.037899999999999778e+01	5.038230000000000075e+01	5.037930000000000064e+01	5.039240000000000208e+01	5.038479999999999848e+01	5.038020000000000209e+01	5.052810000000000201e+01	5.039309999999999690e+01	5.038490000000000180e+01	5.039430000000000121e+01	5.037879999999999825e+01	5.037969999999999970e+01	5.038730000000000331e+01	1.165060000000000002e+02	5.038329999999999842e+01	5.038779999999999859e+01	7.925100000000000477e+01	5.038360000000000127e+01	3.069699999999999918e+01	5.037639999999999674e+01	5.038580000000000325e+01	5.038409999999999656e+01	5.037989999999999924e+01	3.051079999999999970e+01	5.038190000000000168e+01	5.037830000000000297e+01	5.039430000000000121e+01	5.037660000000000338e+01	5.040639999999999787e+01	5.037760000000000105e+01	7.923850000000000193e+01	5.038459999999999894e+01	1.795240000000000080e+01	5.038510000000000133e+01	5.037610000000000099e+01
1.998569999999999993e+02	6.024600000000000222e+01	1.494269999999999925e+02	1.494350000000000023e+02	1.198730000000000047e+02	1.198730000000000047e+02	1.730490000000000066e+02	1.198750000000000000e+02	3.834340000000000259e+01	1.198829999999999956e+02	2.087560000000000002e+02	2.324500000000000099e+01	8.850379999999999825e+01	3.834140000000000015e+01	3.834150000000000347e+01	3.834309999999999974e+01	3.834680000000000177e+01	3.834400000000000119e+01	3.835289999999999822e+01	3.834929999999999950e+01	3.834279999999999688e+01	3.834219999999999828e+01	3.835040000000000049e+01	3.834960000000000235e+01	3.834700000000000131e+01	3.834349999999999881e+01	3.834420000000000073e+01	3.835190000000000055e+01	8.848160000000000025e+01	3.834790000000000276e+01	3.835099999999999909e+01	6.025079999999999814e+01	3.834819999999999851e+01	2.343059999999999832e+01	3.834109999999999729e+01	3.835029999999999717e+01	3.834790000000000276e+01	3.834459999999999980e+01	2.324540000000000006e+01	3.834629999999999939e+01	3.834300000000000352e+01	3.835889999999999844e+01	3.834120000000000061e+01	3.836769999999999925e+01	3.834230000000000160e+01	6.024549999999999983e+01	3.834929999999999950e+01	1.370500000000000007e+01	3.834980000000000189e+01	3.834089999999999776e+01
2.220639999999999930e+02	6.681229999999999336e+01	1.657930000000000064e+02	1.658050000000000068e+02	1.329509999999999934e+02	1.329499999999999886e+02	1.920999999999999943e+02	1.329509999999999934e+02	4.246730000000000160e+01	1.329509999999999934e+02	2.321670000000000016e+02	2.573679999999999879e+01	9.810479999999999734e+01	4.247460000000000235e+01	4.246800000000000352e+01	4.246949999999999648e+01	4.247610000000000241e+01	4.247240000000000038e+01	4.248400000000000176e+01	4.248219999999999885e+01	4.247019999999999840e+01	4.261979999999999791e+01	4.249629999999999797e+01	4.248290000000000077e+01	4.248579999999999757e+01	4.246979999999999933e+01	4.247229999999999706e+01	4.248550000000000182e+01	9.809019999999999584e+01	4.247890000000000299e+01	4.247970000000000113e+01	6.676160000000000139e+01	4.247870000000000346e+01	2.584619999999999962e+01	4.246739999999999782e+01	4.247820000000000107e+01	4.247010000000000218e+01	4.247209999999999752e+01	2.573720000000000141e+01	4.247359999999999758e+01	4.247099999999999653e+01	4.247220000000000084e+01	4.246779999999999688e+01	4.249439999999999884e+01	4.246970000000000312e+01	6.675570000000000448e+01	4.248120000000000118e+01	1.522359999999999935e+01	4.247939999999999827e+01	4.246719999999999828e+01
1.743200000000000045e+03	5.130439999999999827e+02	1.287589999999999918e+03	1.287569999999999936e+03	1.028740000000000009e+03	1.028730000000000018e+03	1.497109999999999900e+03	1.028730000000000018e+03	3.251619999999999777e+02	1.028779999999999973e+03	1.835880000000000109e+03	1.963499999999999943e+02	7.563440000000000509e+02	3.252620000000000005e+02	3.252649999999999864e+02	3.255550000000000068e+02	3.251829999999999927e+02	3.251739999999999782e+02	3.259460000000000264e+02	3.252069999999999936e+02	3.254730000000000132e+02	3.255919999999999845e+02	3.258029999999999973e+02	3.252810000000000059e+02	3.255670000000000073e+02	3.256419999999999959e+02	3.255079999999999814e+02	3.255380000000000109e+02	7.563239999999999554e+02	3.255690000000000168e+02	3.258820000000000050e+02	5.135359999999999445e+02	3.252719999999999914e+02	1.966579999999999870e+02	3.252210000000000036e+02	3.252359999999999900e+02	3.253389999999999986e+02	3.258820000000000050e+02	1.963549999999999898e+02	3.255749999999999886e+02	3.251750000000000114e+02	3.254610000000000127e+02	3.254320000000000164e+02	3.258700000000000045e+02	3.252559999999999718e+02	5.135829999999999700e+02	3.252400000000000091e+02	1.148569999999999993e+02	3.252799999999999727e+02	3.251440000000000055e+02
1.172309999999999945e+03	3.455760000000000218e+02	8.666299999999999955e+02	8.665760000000000218e+02	6.925449999999999591e+02	6.925410000000000537e+02	1.007340000000000032e+03	6.925430000000000064e+02	2.190550000000000068e+02	6.925839999999999463e+02	1.234000000000000000e+03	1.323160000000000025e+02	5.093120000000000118e+02	2.190649999999999977e+02	2.190500000000000114e+02	2.190790000000000077e+02	2.190809999999999889e+02	2.190769999999999982e+02	2.193849999999999909e+02	2.190970000000000084e+02	2.190670000000000073e+02	2.193420000000000130e+02	2.191399999999999864e+02	2.190819999999999936e+02	2.191080000000000041e+02	2.191140000000000043e+02	2.190910000000000082e+02	2.191250000000000000e+02	5.092830000000000155e+02	2.190989999999999895e+02	2.192450000000000045e+02	3.455090000000000146e+02	2.190740000000000123e+02	1.324859999999999900e+02	2.190459999999999923e+02	2.191229999999999905e+02	2.191109999999999900e+02	2.191169999999999902e+02	1.323220000000000027e+02	2.191310000000000002e+02	2.190610000000000070e+02	2.190759999999999934e+02	2.190550000000000068e+02	2.192649999999999864e+02	2.190720000000000027e+02	3.456709999999999923e+02	2.190660000000000025e+02	7.741790000000000305e+01	2.191179999999999950e+02	2.190579999999999927e+02
2.963699999999999818e+03	8.711960000000000264e+02	2.187719999999999800e+03	2.187750000000000000e+03	1.747440000000000055e+03	1.747430000000000064e+03	2.544159999999999854e+03	1.747440000000000055e+03	5.519320000000000164e+02	1.747829999999999927e+03	3.122559999999999945e+03	3.332189999999999941e+02	1.284700000000000045e+03	5.522240000000000464e+02	5.520869999999999891e+02	5.520389999999999873e+02	5.522309999999999945e+02	5.520850000000000364e+02	5.529379999999999882e+02	5.520380000000000109e+02	5.521200000000000045e+02	5.521119999999999663e+02	5.527540000000000191e+02	5.520570000000000164e+02	5.521609999999999445e+02	5.521710000000000491e+02	5.520430000000000064e+02	5.520860000000000127e+02	1.284410000000000082e+03	5.521069999999999709e+02	5.526770000000000209e+02	8.713289999999999509e+02	5.519819999999999709e+02	3.339409999999999741e+02	5.520679999999999836e+02	5.521209999999999809e+02	5.520729999999999791e+02	5.523809999999999718e+02	3.333770000000000095e+02	5.521820000000000164e+02	5.519519999999999982e+02	5.524020000000000437e+02	5.519600000000000364e+02	5.527789999999999964e+02	5.520430000000000064e+02	8.715439999999999827e+02	5.519629999999999654e+02	1.950989999999999895e+02	5.520420000000000300e+02	5.520130000000000337e+02
1.418430000000000064e+03	4.181809999999999832e+02	1.048039999999999964e+03	1.048089999999999918e+03	8.375000000000000000e+02	8.374790000000000418e+02	1.218490000000000009e+03	8.374819999999999709e+02	2.647780000000000200e+02	8.379980000000000473e+02	1.493480000000000018e+03	1.599139999999999873e+02	6.160090000000000146e+02	2.649710000000000036e+02	2.648729999999999905e+02	2.654669999999999845e+02	2.648870000000000005e+02	2.648269999999999982e+02	2.653870000000000005e+02	2.648460000000000036e+02	2.651820000000000164e+02	2.649639999999999986e+02	2.653349999999999795e+02	2.649739999999999895e+02	2.650910000000000082e+02	2.652919999999999732e+02	2.651820000000000164e+02	2.653159999999999741e+02	6.157970000000000255e+02	2.654270000000000209e+02	2.656229999999999905e+02	4.182210000000000036e+02	2.652060000000000173e+02	1.604060000000000059e+02	2.648100000000000023e+02	2.651820000000000164e+02	2.651290000000000191e+02	2.656209999999999809e+02	1.599219999999999970e+02	2.651990000000000123e+02	2.648199999999999932e+02	2.652019999999999982e+02	2.650389999999999873e+02	2.658500000000000227e+02	2.648779999999999859e+02	4.180339999999999918e+02	2.651920000000000073e+02	9.357460000000000377e+01	2.651979999999999791e+02	2.647810000000000059e+02
2.002269999999999982e+03	5.899130000000000109e+02	1.478630000000000109e+03	1.478660000000000082e+03	1.181319999999999936e+03	1.181299999999999955e+03	1.719380000000000109e+03	1.181299999999999955e+03	3.732669999999999959e+02	1.181829999999999927e+03	2.109019999999999982e+03	2.253950000000000102e+02	8.686670000000000300e+02	3.734750000000000227e+02	3.733720000000000141e+02	3.739669999999999845e+02	3.734039999999999964e+02	3.733380000000000223e+02	3.739660000000000082e+02	3.733690000000000282e+02	3.736929999999999836e+02	3.735099999999999909e+02	3.739069999999999823e+02	3.734959999999999809e+02	3.735989999999999895e+02	3.737989999999999782e+02	3.737010000000000218e+02	3.738489999999999895e+02	8.684420000000000073e+02	3.739519999999999982e+02	3.742189999999999941e+02	5.895000000000000000e+02	3.737269999999999754e+02	2.261939999999999884e+02	3.733020000000000209e+02	3.737280000000000086e+02	3.736190000000000282e+02	3.741399999999999864e+02	2.254050000000000011e+02	3.737169999999999845e+02	3.733210000000000264e+02	3.737049999999999841e+02	3.735430000000000064e+02	3.744159999999999968e+02	3.733799999999999955e+02	5.893329999999999700e+02	3.737060000000000173e+02	1.318590000000000089e+02	3.737139999999999986e+02	3.732719999999999914e+02
8.345910000000000082e+02	2.467040000000000077e+02	6.175030000000000427e+02	6.175289999999999964e+02	4.936720000000000255e+02	4.936600000000000250e+02	7.175979999999999563e+02	4.936610000000000014e+02	1.562870000000000061e+02	4.941379999999999768e+02	8.779439999999999600e+02	9.443410000000000082e+01	3.632810000000000059e+02	1.563810000000000002e+02	1.563249999999999886e+02	1.568100000000000023e+02	1.563839999999999861e+02	1.563300000000000125e+02	1.566169999999999902e+02	1.563329999999999984e+02	1.564739999999999895e+02	1.564370000000000118e+02	1.565229999999999961e+02	1.564240000000000066e+02	1.563919999999999959e+02	1.566229999999999905e+02	1.565039999999999907e+02	1.566090000000000089e+02	3.631440000000000055e+02	1.567330000000000041e+02	1.564759999999999991e+02	2.467050000000000125e+02	1.566009999999999991e+02	9.477379999999999427e+01	1.563060000000000116e+02	1.564979999999999905e+02	1.563379999999999939e+02	1.568669999999999902e+02	9.443890000000000384e+01	1.564579999999999984e+02	1.563129999999999882e+02	1.566879999999999882e+02	1.563820000000000050e+02	1.570349999999999966e+02	1.563369999999999891e+02	2.465509999999999877e+02	1.566009999999999991e+02	5.529030000000000200e+01	1.566069999999999993e+02	1.562920000000000016e+02
1.418430000000000064e+03	4.184359999999999786e+02	1.048089999999999918e+03	1.048099999999999909e+03	8.374959999999999809e+02	8.374790000000000418e+02	1.218490000000000009e+03	8.374800000000000182e+02	2.647760000000000105e+02	8.379679999999999609e+02	1.493480000000000018e+03	1.599149999999999920e+02	6.159389999999999645e+02	2.648849999999999909e+02	2.648229999999999791e+02	2.653109999999999786e+02	2.649010000000000105e+02	2.648399999999999750e+02	2.651960000000000264e+02	2.648559999999999945e+02	2.649859999999999900e+02	2.649830000000000041e+02	2.650950000000000273e+02	2.649460000000000264e+02	2.648999999999999773e+02	2.651299999999999955e+02	2.650230000000000246e+02	2.651410000000000196e+02	6.157889999999999873e+02	2.652579999999999814e+02	2.650710000000000264e+02	4.179839999999999804e+02	2.651220000000000141e+02	1.605620000000000118e+02	2.647980000000000018e+02	2.650439999999999827e+02	2.648279999999999745e+02	2.653860000000000241e+02	1.599219999999999970e+02	2.649769999999999754e+02	2.648129999999999882e+02	2.651909999999999741e+02	2.648849999999999909e+02	2.656009999999999991e+02	2.648389999999999986e+02	4.178500000000000227e+02	2.651150000000000091e+02	9.357450000000000045e+01	2.651240000000000236e+02	2.647819999999999823e+02
2.004130000000000109e+03	5.903400000000000318e+02	1.480059999999999945e+03	1.480069999999999936e+03	1.182410000000000082e+03	1.182390000000000100e+03	1.720970000000000027e+03	1.182390000000000100e+03	3.736100000000000136e+02	1.183000000000000000e+03	2.110969999999999800e+03	2.256040000000000134e+02	8.696150000000000091e+02	3.737429999999999950e+02	3.736669999999999732e+02	3.741519999999999868e+02	3.738330000000000268e+02	3.737230000000000132e+02	3.743059999999999832e+02	3.737250000000000227e+02	3.738360000000000127e+02	3.739759999999999991e+02	3.740230000000000246e+02	3.738039999999999736e+02	3.737520000000000095e+02	3.739769999999999754e+02	3.738910000000000196e+02	3.740059999999999718e+02	8.692169999999999845e+02	3.741240000000000236e+02	3.740520000000000209e+02	5.898500000000000227e+02	3.739660000000000082e+02	2.265480000000000018e+02	3.736360000000000241e+02	3.739030000000000200e+02	3.736669999999999732e+02	3.742730000000000246e+02	2.256109999999999900e+02	3.738419999999999845e+02	3.736619999999999777e+02	3.740380000000000109e+02	3.737300000000000182e+02	3.745380000000000109e+02	3.737040000000000077e+02	5.896910000000000309e+02	3.739590000000000032e+02	1.320440000000000111e+02	3.739689999999999941e+02	3.736150000000000091e+02
4.700389999999999873e+02	1.395279999999999916e+02	3.486920000000000073e+02	3.486990000000000123e+02	2.789780000000000086e+02	2.789780000000000086e+02	4.048389999999999986e+02	2.789789999999999850e+02	8.854630000000000223e+01	2.794479999999999791e+02	4.936000000000000227e+02	5.354789999999999850e+01	2.055399999999999920e+02	8.855939999999999657e+01	8.855209999999999582e+01	8.862969999999999970e+01	8.860550000000000637e+01	8.856300000000000239e+01	8.861190000000000566e+01	8.857049999999999557e+01	8.855910000000000082e+01	8.856919999999999504e+01	8.860859999999999559e+01	8.856860000000000355e+01	8.856919999999999504e+01	8.855889999999999418e+01	8.856340000000000146e+01	8.857959999999999923e+01	2.053969999999999914e+02	8.857420000000000471e+01	8.857139999999999702e+01	1.395339999999999918e+02	8.856520000000000437e+01	5.379650000000000176e+01	8.854890000000000327e+01	8.856759999999999877e+01	8.855289999999999395e+01	8.857170000000000698e+01	5.355010000000000048e+01	8.856619999999999493e+01	8.855370000000000630e+01	8.880190000000000339e+01	8.855360000000000298e+01	8.868999999999999773e+01	8.855530000000000257e+01	1.395109999999999957e+02	8.856709999999999638e+01	3.136400000000000077e+01	8.856749999999999545e+01	8.854720000000000368e+01
1.981920000000000073e+03	5.837329999999999472e+02	1.463670000000000073e+03	1.463710000000000036e+03	1.169319999999999936e+03	1.169309999999999945e+03	1.701920000000000073e+03	1.169319999999999936e+03	3.694870000000000232e+02	1.169640000000000100e+03	2.087559999999999945e+03	2.231140000000000043e+02	8.598550000000000182e+02	3.696700000000000159e+02	3.695230000000000246e+02	3.697309999999999945e+02	3.697740000000000009e+02	3.695849999999999795e+02	3.701449999999999818e+02	3.696259999999999764e+02	3.696240000000000236e+02	3.697769999999999868e+02	3.699580000000000268e+02	3.696259999999999764e+02	3.695989999999999895e+02	3.696800000000000068e+02	3.696779999999999973e+02	3.697440000000000282e+02	8.596549999999999727e+02	3.698039999999999736e+02	3.700729999999999791e+02	5.831760000000000446e+02	3.696829999999999927e+02	2.238220000000000027e+02	3.695009999999999764e+02	3.697789999999999964e+02	3.695099999999999909e+02	3.698820000000000050e+02	2.231310000000000002e+02	3.696539999999999964e+02	3.695690000000000168e+02	3.696190000000000282e+02	3.695659999999999741e+02	3.699940000000000282e+02	3.695659999999999741e+02	5.833959999999999582e+02	3.696739999999999782e+02	1.306210000000000093e+02	3.696809999999999832e+02	3.694950000000000045e+02
3.960110000000000241e+02	1.178889999999999958e+02	2.940720000000000027e+02	2.940980000000000132e+02	2.353919999999999959e+02	2.353880000000000052e+02	3.413349999999999795e+02	2.353880000000000052e+02	7.479040000000000532e+01	2.353909999999999911e+02	4.155620000000000118e+02	4.524490000000000123e+01	1.733820000000000050e+02	7.480140000000000100e+01	7.479550000000000409e+01	7.479240000000000066e+01	7.480400000000000205e+01	7.479919999999999902e+01	7.483780000000000143e+01	7.480480000000000018e+01	7.479470000000000596e+01	7.484640000000000271e+01	7.484430000000000405e+01	7.480159999999999343e+01	7.480150000000000432e+01	7.479559999999999320e+01	7.480070000000000618e+01	7.480020000000000380e+01	1.733600000000000136e+02	7.479890000000000327e+01	7.488009999999999877e+01	1.177980000000000018e+02	7.480349999999999966e+01	4.554419999999999646e+01	7.479269999999999641e+01	7.483870000000000289e+01	7.479059999999999775e+01	7.480620000000000402e+01	4.524620000000000175e+01	7.480249999999999488e+01	7.479439999999999600e+01	7.479489999999999839e+01	7.479330000000000211e+01	7.482590000000000430e+01	7.479680000000000462e+01	1.177789999999999964e+02	7.479500000000000171e+01	2.651429999999999865e+01	7.479699999999999704e+01	7.479070000000000107e+01
1.393460000000000036e+03	4.106429999999999723e+02	1.029730000000000018e+03	1.029730000000000018e+03	8.227690000000000055e+02	8.227670000000000528e+02	1.197059999999999945e+03	8.227770000000000437e+02	2.601379999999999768e+02	8.230910000000000082e+02	1.467140000000000100e+03	1.571150000000000091e+02	6.051950000000000500e+02	2.603050000000000068e+02	2.601619999999999777e+02	2.603679999999999950e+02	2.603949999999999818e+02	2.602130000000000223e+02	2.606949999999999932e+02	2.602389999999999759e+02	2.602450000000000045e+02	2.603709999999999809e+02	2.605199999999999818e+02	2.602409999999999854e+02	2.602280000000000086e+02	2.603100000000000023e+02	2.602919999999999732e+02	2.603419999999999845e+02	6.050030000000000427e+02	2.604110000000000014e+02	2.606159999999999854e+02	4.105339999999999918e+02	2.603009999999999877e+02	1.574919999999999902e+02	2.601490000000000009e+02	2.603589999999999804e+02	2.601600000000000250e+02	2.605009999999999764e+02	1.571289999999999907e+02	2.602679999999999723e+02	2.602069999999999936e+02	2.602559999999999718e+02	2.601960000000000264e+02	2.605620000000000118e+02	2.602019999999999982e+02	4.107090000000000032e+02	2.602980000000000018e+02	9.203400000000000603e+01	2.603000000000000114e+02	2.601429999999999723e+02
7.568630000000000564e+02	2.237980000000000018e+02	5.601799999999999500e+02	5.602359999999999900e+02	4.478919999999999959e+02	4.478899999999999864e+02	6.509189999999999827e+02	4.478919999999999959e+02	1.418480000000000132e+02	4.479010000000000105e+02	7.960030000000000427e+02	8.571609999999999729e+01	3.294990000000000236e+02	1.419550000000000125e+02	1.418629999999999995e+02	1.418830000000000098e+02	1.421529999999999916e+02	1.420190000000000055e+02	1.423650000000000091e+02	1.420569999999999879e+02	1.418820000000000050e+02	1.419269999999999925e+02	1.420260000000000105e+02	1.420229999999999961e+02	1.420140000000000100e+02	1.418849999999999909e+02	1.419530000000000030e+02	1.421310000000000002e+02	3.295120000000000005e+02	1.420140000000000100e+02	1.421030000000000086e+02	2.237769999999999868e+02	1.418909999999999911e+02	8.600730000000000075e+01	1.418530000000000086e+02	1.419799999999999898e+02	1.418460000000000036e+02	1.419780000000000086e+02	8.573329999999999984e+01	1.419890000000000043e+02	1.420420000000000016e+02	1.419459999999999980e+02	1.418849999999999909e+02	1.419770000000000039e+02	1.420569999999999879e+02	2.237860000000000014e+02	1.419060000000000059e+02	5.022579999999999956e+01	1.418839999999999861e+02	1.418499999999999943e+02
1.881059999999999945e+03	5.537960000000000491e+02	1.389190000000000055e+03	1.389259999999999991e+03	1.109920000000000073e+03	1.109920000000000073e+03	1.615390000000000100e+03	1.109950000000000045e+03	3.507540000000000191e+02	1.110150000000000091e+03	1.981230000000000018e+03	2.118009999999999877e+02	8.160270000000000437e+02	3.510989999999999895e+02	3.508460000000000036e+02	3.509649999999999750e+02	3.511940000000000168e+02	3.510210000000000150e+02	3.518670000000000186e+02	3.510500000000000114e+02	3.509630000000000223e+02	3.509549999999999841e+02	3.517420000000000186e+02	3.510419999999999732e+02	3.512309999999999945e+02	3.509680000000000177e+02	3.510690000000000168e+02	3.513220000000000027e+02	8.159660000000000082e+02	3.511399999999999864e+02	3.520249999999999773e+02	5.540190000000000055e+02	3.509150000000000205e+02	2.123319999999999936e+02	3.507819999999999823e+02	3.512040000000000077e+02	3.508190000000000168e+02	3.511469999999999914e+02	2.120130000000000052e+02	3.511619999999999777e+02	3.509839999999999804e+02	3.511349999999999909e+02	3.509440000000000168e+02	3.513249999999999886e+02	3.510590000000000259e+02	5.536829999999999927e+02	3.509289999999999736e+02	1.240010000000000048e+02	3.509069999999999823e+02	3.509010000000000105e+02
6.615639999999999645e+02	1.958189999999999884e+02	4.898720000000000141e+02	4.898899999999999864e+02	3.917719999999999914e+02	3.917679999999999723e+02	5.691620000000000346e+02	3.917980000000000018e+02	1.241430000000000007e+02	3.918349999999999795e+02	6.955270000000000437e+02	7.502920000000000300e+01	2.882869999999999777e+02	1.243550000000000040e+02	1.242109999999999985e+02	1.243080000000000069e+02	1.242549999999999955e+02	1.242240000000000038e+02	1.246310000000000002e+02	1.242019999999999982e+02	1.242909999999999968e+02	1.241710000000000065e+02	1.248550000000000040e+02	1.242270000000000039e+02	1.244099999999999966e+02	1.242990000000000066e+02	1.243239999999999981e+02	1.243919999999999959e+02	2.882719999999999914e+02	1.243209999999999980e+02	1.250439999999999969e+02	1.957779999999999916e+02	1.242309999999999945e+02	7.525140000000000384e+01	1.241610000000000014e+02	1.244230000000000018e+02	1.241419999999999959e+02	1.243520000000000039e+02	7.503069999999999595e+01	1.243700000000000045e+02	1.241730000000000018e+02	1.243970000000000056e+02	1.242840000000000060e+02	1.244590000000000032e+02	1.242150000000000034e+02	1.957750000000000057e+02	1.242399999999999949e+02	4.398799999999999955e+01	1.242279999999999944e+02	1.241370000000000005e+02
7.864959999999999809e+02	2.324370000000000118e+02	5.820430000000000064e+02	5.820510000000000446e+02	4.653269999999999982e+02	4.653269999999999982e+02	6.763200000000000500e+02	4.653269999999999982e+02	1.473720000000000141e+02	4.655000000000000000e+02	8.272179999999999609e+02	8.903870000000000573e+01	3.423709999999999809e+02	1.474240000000000066e+02	1.473959999999999866e+02	1.473810000000000002e+02	1.473880000000000052e+02	1.473990000000000009e+02	1.479770000000000039e+02	1.474619999999999891e+02	1.474079999999999870e+02	1.474590000000000032e+02	1.477729999999999961e+02	1.474699999999999989e+02	1.474149999999999920e+02	1.474389999999999930e+02	1.474219999999999970e+02	1.474459999999999980e+02	3.423210000000000264e+02	1.474600000000000080e+02	1.476100000000000136e+02	2.327909999999999968e+02	1.473859999999999957e+02	8.911409999999999343e+01	1.473969999999999914e+02	1.474819999999999993e+02	1.474170000000000016e+02	1.475529999999999973e+02	8.923680000000000234e+01	1.475089999999999861e+02	1.473669999999999902e+02	1.473770000000000095e+02	1.473830000000000098e+02	1.476469999999999914e+02	1.474639999999999986e+02	2.325600000000000023e+02	1.473720000000000141e+02	5.211469999999999914e+01	1.473870000000000005e+02	1.475060000000000002e+02
1.955109999999999900e+03	5.754249999999999545e+02	1.443960000000000036e+03	1.444019999999999982e+03	1.153519999999999982e+03	1.153509999999999991e+03	1.678900000000000091e+03	1.153529999999999973e+03	3.645310000000000059e+02	1.154119999999999891e+03	2.059269999999999982e+03	2.201069999999999993e+02	8.480449999999999591e+02	3.646549999999999727e+02	3.645760000000000218e+02	3.646129999999999995e+02	3.646510000000000105e+02	3.646469999999999914e+02	3.656159999999999854e+02	3.646909999999999741e+02	3.645889999999999986e+02	3.646560000000000059e+02	3.653840000000000146e+02	3.646879999999999882e+02	3.646990000000000123e+02	3.646800000000000068e+02	3.646410000000000196e+02	3.646639999999999873e+02	8.479759999999999991e+02	3.646650000000000205e+02	3.653260000000000218e+02	5.756019999999999754e+02	3.645690000000000168e+02	2.206779999999999973e+02	3.645620000000000118e+02	3.648369999999999891e+02	3.645699999999999932e+02	3.648149999999999977e+02	2.203230000000000075e+02	3.647880000000000109e+02	3.645339999999999918e+02	3.646209999999999809e+02	3.645539999999999736e+02	3.650799999999999841e+02	3.646970000000000027e+02	5.756630000000000109e+02	3.645380000000000109e+02	1.289470000000000027e+02	3.646129999999999995e+02	3.646610000000000014e+02
6.467809999999999491e+02	1.913870000000000005e+02	4.789940000000000282e+02	4.791220000000000141e+02	3.830520000000000209e+02	3.830509999999999877e+02	5.564589999999999463e+02	3.830690000000000168e+02	1.214150000000000063e+02	3.834019999999999868e+02	6.799189999999999827e+02	7.337149999999999750e+01	2.818519999999999754e+02	1.214240000000000066e+02	1.214189999999999969e+02	1.214710000000000036e+02	1.214120000000000061e+02	1.214470000000000027e+02	1.218310000000000031e+02	1.215070000000000050e+02	1.214110000000000014e+02	1.214189999999999969e+02	1.216730000000000018e+02	1.215019999999999953e+02	1.215040000000000049e+02	1.214849999999999994e+02	1.214449999999999932e+02	1.214659999999999940e+02	2.818559999999999945e+02	1.214569999999999936e+02	1.217699999999999960e+02	1.913660000000000139e+02	1.214080000000000013e+02	7.370470000000000255e+01	1.214240000000000066e+02	1.215580000000000069e+02	1.213870000000000005e+02	1.215490000000000066e+02	7.338410000000000366e+01	1.215460000000000065e+02	1.213990000000000009e+02	1.214470000000000027e+02	1.214030000000000058e+02	1.216710000000000065e+02	1.215090000000000003e+02	1.915140000000000100e+02	1.213919999999999959e+02	4.295029999999999859e+01	1.214410000000000025e+02	1.213859999999999957e+02
2.359610000000000127e+02	7.083750000000000568e+01	1.760449999999999875e+02	1.760730000000000075e+02	1.411239999999999952e+02	1.411250000000000000e+02	2.040070000000000050e+02	1.411239999999999952e+02	4.507379999999999853e+01	1.414449999999999932e+02	2.468000000000000114e+02	2.729459999999999908e+01	1.040930000000000035e+02	4.505219999999999914e+01	4.505369999999999919e+01	4.505630000000000024e+01	4.506170000000000186e+01	4.507039999999999935e+01	4.516109999999999758e+01	4.508590000000000231e+01	4.505519999999999925e+01	4.505190000000000339e+01	4.512819999999999965e+01	4.507750000000000057e+01	4.505780000000000030e+01	4.506850000000000023e+01	4.505700000000000216e+01	4.505760000000000076e+01	1.040930000000000035e+02	4.506519999999999726e+01	4.510360000000000014e+01	7.085439999999999827e+01	4.504979999999999762e+01	2.739349999999999952e+01	4.505069999999999908e+01	4.509329999999999927e+01	4.504809999999999803e+01	4.506779999999999831e+01	2.730740000000000123e+01	4.506810000000000116e+01	4.505259999999999820e+01	4.508109999999999928e+01	4.505299999999999727e+01	4.514370000000000260e+01	4.507860000000000156e+01	7.087900000000000489e+01	4.504849999999999710e+01	1.601719999999999899e+01	4.505199999999999960e+01	4.504719999999999658e+01
5.551760000000000446e+02	1.645209999999999866e+02	4.114390000000000214e+02	4.115779999999999745e+02	3.291089999999999804e+02	3.291070000000000277e+02	4.778720000000000141e+02	3.291259999999999764e+02	1.043910000000000053e+02	3.294580000000000268e+02	5.833450000000000273e+02	6.309660000000000224e+01	2.422170000000000130e+02	1.043750000000000000e+02	1.043760000000000048e+02	1.044369999999999976e+02	1.043810000000000002e+02	1.043880000000000052e+02	1.045070000000000050e+02	1.044069999999999965e+02	1.043850000000000051e+02	1.043919999999999959e+02	1.045630000000000024e+02	1.044020000000000010e+02	1.044599999999999937e+02	1.044419999999999931e+02	1.044020000000000010e+02	1.043990000000000009e+02	2.422199999999999989e+02	1.043990000000000009e+02	1.046650000000000063e+02	1.644960000000000093e+02	1.043820000000000050e+02	6.340160000000000196e+01	1.043679999999999950e+02	1.044440000000000026e+02	1.043649999999999949e+02	1.044219999999999970e+02	6.311050000000000182e+01	1.044389999999999930e+02	1.043709999999999951e+02	1.044240000000000066e+02	1.043790000000000049e+02	1.045699999999999932e+02	1.044039999999999964e+02	1.646380000000000052e+02	1.043689999999999998e+02	3.694530000000000314e+01	1.044180000000000064e+02	1.043649999999999949e+02
4.746650000000000205e+02	1.409120000000000061e+02	3.520740000000000123e+02	3.521970000000000027e+02	2.817049999999999841e+02	2.817019999999999982e+02	4.088109999999999786e+02	2.817210000000000036e+02	8.941009999999999991e+01	2.820520000000000209e+02	4.984769999999999754e+02	5.406839999999999691e+01	2.073859999999999957e+02	8.941519999999999868e+01	8.941110000000000468e+01	8.947589999999999577e+01	8.941819999999999879e+01	8.942940000000000111e+01	8.945680000000000121e+01	8.944419999999999504e+01	8.941859999999999786e+01	8.943309999999999604e+01	8.954500000000000171e+01	8.943810000000000571e+01	8.949790000000000134e+01	8.946380000000000621e+01	8.943590000000000373e+01	8.943410000000000082e+01	2.073890000000000100e+02	8.943280000000000030e+01	8.966360000000000241e+01	1.408810000000000002e+02	8.942170000000000130e+01	5.436950000000000216e+01	8.940720000000000312e+01	8.948449999999999704e+01	8.940699999999999648e+01	8.945480000000000587e+01	5.408120000000000260e+01	8.946939999999999316e+01	8.940900000000000603e+01	8.946540000000000248e+01	8.941459999999999297e+01	8.955740000000000123e+01	8.944459999999999411e+01	1.409960000000000093e+02	8.940909999999999513e+01	3.166639999999999944e+01	8.945610000000000639e+01	8.940560000000000684e+01
6.745220000000000482e+02	1.996160000000000139e+02	4.994510000000000218e+02	4.995860000000000127e+02	3.993980000000000246e+02	3.993960000000000150e+02	5.802730000000000246e+02	3.994159999999999968e+02	1.265480000000000018e+02	3.997649999999999864e+02	7.091839999999999691e+02	7.648449999999999704e+01	2.938690000000000282e+02	1.265649999999999977e+02	1.265690000000000026e+02	1.266209999999999951e+02	1.266449999999999960e+02	1.266129999999999995e+02	1.267990000000000066e+02	1.266059999999999945e+02	1.265660000000000025e+02	1.265819999999999936e+02	1.267369999999999948e+02	1.265900000000000034e+02	1.266430000000000007e+02	1.266170000000000044e+02	1.265889999999999986e+02	1.265919999999999987e+02	2.938679999999999950e+02	1.265870000000000033e+02	1.268760000000000048e+02	1.995029999999999859e+02	1.265649999999999977e+02	7.692419999999999902e+01	1.265550000000000068e+02	1.266310000000000002e+02	1.265450000000000017e+02	1.266189999999999998e+02	7.649710000000000321e+01	1.266329999999999956e+02	1.265559999999999974e+02	1.266029999999999944e+02	1.265600000000000023e+02	1.267510000000000048e+02	1.266029999999999944e+02	1.997410000000000139e+02	1.265510000000000019e+02	4.488779999999999859e+01	1.266059999999999945e+02	1.265439999999999969e+02
1.155660000000000082e+03	3.408159999999999741e+02	8.544149999999999636e+02	8.544660000000000082e+02	6.827469999999999573e+02	6.827329999999999472e+02	9.930499999999999545e+02	6.827540000000000191e+02	2.159550000000000125e+02	6.831739999999999782e+02	1.216440000000000055e+03	1.304459999999999980e+02	5.020710000000000264e+02	2.160279999999999916e+02	2.159770000000000039e+02	2.160289999999999964e+02	2.160620000000000118e+02	2.160449999999999875e+02	2.164410000000000025e+02	2.160260000000000105e+02	2.159780000000000086e+02	2.160459999999999923e+02	2.164070000000000107e+02	2.160140000000000100e+02	2.160809999999999889e+02	2.160380000000000109e+02	2.160149999999999864e+02	2.160140000000000100e+02	5.020529999999999973e+02	2.160020000000000095e+02	2.165130000000000052e+02	3.406399999999999864e+02	2.159799999999999898e+02	1.309410000000000025e+02	2.159619999999999891e+02	2.161519999999999868e+02	2.159499999999999886e+02	2.160579999999999927e+02	1.304639999999999986e+02	2.160749999999999886e+02	2.159639999999999986e+02	2.160399999999999920e+02	2.159679999999999893e+02	2.162290000000000134e+02	2.160300000000000011e+02	3.409329999999999927e+02	2.159629999999999939e+02	7.652939999999999543e+01	2.160229999999999961e+02	2.159519999999999982e+02
1.058519999999999982e+03	3.123840000000000146e+02	7.827559999999999718e+02	7.828220000000000027e+02	6.255380000000000109e+02	6.255209999999999582e+02	9.096979999999999791e+02	6.255370000000000346e+02	1.978979999999999961e+02	6.256530000000000200e+02	1.114009999999999991e+03	1.195480000000000018e+02	4.600319999999999823e+02	1.979720000000000084e+02	1.979339999999999975e+02	1.983350000000000080e+02	1.980049999999999955e+02	1.979730000000000132e+02	1.985430000000000064e+02	1.979470000000000027e+02	1.980610000000000070e+02	1.979840000000000089e+02	1.982609999999999957e+02	1.980300000000000011e+02	1.980000000000000000e+02	1.982179999999999893e+02	1.981129999999999995e+02	1.982040000000000077e+02	4.600160000000000196e+02	1.983100000000000023e+02	1.984099999999999966e+02	3.123100000000000023e+02	1.981980000000000075e+02	1.199150000000000063e+02	1.979149999999999920e+02	1.980699999999999932e+02	1.979259999999999877e+02	1.984579999999999984e+02	1.195540000000000020e+02	1.980780000000000030e+02	1.979180000000000064e+02	1.979519999999999982e+02	1.979780000000000086e+02	1.985380000000000109e+02	1.979679999999999893e+02	3.124370000000000118e+02	1.981920000000000073e+02	7.021559999999999491e+01	1.982170000000000130e+02	1.978990000000000009e+02
1.424930000000000064e+03	4.198519999999999754e+02	1.052940000000000055e+03	1.052950000000000045e+03	8.413579999999999472e+02	8.412930000000000064e+02	1.224039999999999964e+03	8.412960000000000491e+02	2.659830000000000041e+02	8.414619999999999891e+02	1.500309999999999945e+03	1.606409999999999911e+02	6.185990000000000464e+02	2.661109999999999900e+02	2.660380000000000109e+02	2.664669999999999845e+02	2.661329999999999814e+02	2.660849999999999795e+02	2.667660000000000196e+02	2.660720000000000027e+02	2.661569999999999823e+02	2.661299999999999955e+02	2.665049999999999955e+02	2.661410000000000196e+02	2.661309999999999718e+02	2.663700000000000045e+02	2.662300000000000182e+02	2.663269999999999982e+02	6.185629999999999882e+02	2.664220000000000255e+02	2.667710000000000150e+02	4.198319999999999936e+02	2.663079999999999927e+02	1.608830000000000098e+02	2.660169999999999959e+02	2.661779999999999973e+02	2.660110000000000241e+02	2.666299999999999955e+02	1.606639999999999873e+02	2.662339999999999804e+02	2.660199999999999818e+02	2.661070000000000277e+02	2.660690000000000168e+02	2.667900000000000205e+02	2.660670000000000073e+02	4.201519999999999868e+02	2.662889999999999873e+02	9.424660000000000082e+01	2.663170000000000073e+02	2.659889999999999759e+02
1.407349999999999909e+03	4.146970000000000027e+02	1.039980000000000018e+03	1.039980000000000018e+03	8.310040000000000191e+02	8.309400000000000546e+02	1.208960000000000036e+03	8.309429999999999836e+02	2.627160000000000082e+02	8.311100000000000136e+02	1.481769999999999982e+03	1.586690000000000111e+02	6.109919999999999618e+02	2.628439999999999941e+02	2.627710000000000150e+02	2.631999999999999886e+02	2.628659999999999854e+02	2.628179999999999836e+02	2.634979999999999905e+02	2.628050000000000068e+02	2.628899999999999864e+02	2.628629999999999995e+02	2.632379999999999995e+02	2.628740000000000236e+02	2.628650000000000091e+02	2.631039999999999850e+02	2.629630000000000223e+02	2.630600000000000023e+02	6.109569999999999936e+02	2.631560000000000059e+02	2.635000000000000000e+02	4.146709999999999923e+02	2.630409999999999968e+02	1.589110000000000014e+02	2.627500000000000000e+02	2.629110000000000014e+02	2.627450000000000045e+02	2.633639999999999759e+02	1.586920000000000073e+02	2.629669999999999845e+02	2.627529999999999859e+02	2.628399999999999750e+02	2.628020000000000209e+02	2.635210000000000150e+02	2.628000000000000114e+02	4.149970000000000141e+02	2.630219999999999914e+02	9.309420000000000073e+01	2.630500000000000114e+02	2.627219999999999800e+02
6.051280000000000427e+02	1.792779999999999916e+02	4.484350000000000023e+02	4.483700000000000045e+02	3.585459999999999923e+02	3.585299999999999727e+02	5.207350000000000136e+02	3.585319999999999823e+02	1.136490000000000009e+02	3.586340000000000146e+02	6.360220000000000482e+02	6.869729999999999848e+01	2.638500000000000227e+02	1.137099999999999937e+02	1.136680000000000064e+02	1.140819999999999936e+02	1.136689999999999969e+02	1.136800000000000068e+02	1.140199999999999960e+02	1.136779999999999973e+02	1.138080000000000069e+02	1.137120000000000033e+02	1.139470000000000027e+02	1.137699999999999960e+02	1.137459999999999951e+02	1.139560000000000031e+02	1.138550000000000040e+02	1.139429999999999978e+02	2.638419999999999845e+02	1.140499999999999972e+02	1.140630000000000024e+02	1.793429999999999893e+02	1.139459999999999980e+02	6.875419999999999732e+01	1.136580000000000013e+02	1.138040000000000020e+02	1.136790000000000020e+02	1.141830000000000069e+02	6.870329999999999870e+01	1.138070000000000022e+02	1.136629999999999967e+02	1.136800000000000068e+02	1.137279999999999944e+02	1.142409999999999997e+02	1.136970000000000027e+02	1.793660000000000139e+02	1.139429999999999978e+02	4.037319999999999709e+01	1.139519999999999982e+02	1.136509999999999962e+02
1.250980000000000018e+03	3.687459999999999809e+02	9.246680000000000064e+02	9.246699999999999591e+02	7.389189999999999827e+02	7.388559999999999945e+02	1.074809999999999945e+03	7.388579999999999472e+02	2.336579999999999870e+02	7.390130000000000337e+02	1.316920000000000073e+03	1.411299999999999955e+02	5.433260000000000218e+02	2.337760000000000105e+02	2.336970000000000027e+02	2.341399999999999864e+02	2.337280000000000086e+02	2.337220000000000084e+02	2.342560000000000002e+02	2.337309999999999945e+02	2.338319999999999936e+02	2.337990000000000066e+02	2.341440000000000055e+02	2.338069999999999879e+02	2.338040000000000020e+02	2.340360000000000014e+02	2.339010000000000105e+02	2.339939999999999998e+02	5.432960000000000491e+02	2.340900000000000034e+02	2.343990000000000009e+02	3.688090000000000259e+02	2.339809999999999945e+02	1.412340000000000089e+02	2.336829999999999927e+02	2.338489999999999895e+02	2.336879999999999882e+02	2.342839999999999918e+02	1.411539999999999964e+02	2.338940000000000055e+02	2.336899999999999977e+02	2.337829999999999870e+02	2.337450000000000045e+02	2.344449999999999932e+02	2.337270000000000039e+02	3.690430000000000064e+02	2.339639999999999986e+02	8.272490000000000521e+01	2.339859999999999900e+02	2.336649999999999920e+02
8.336820000000000164e+02	2.462980000000000018e+02	6.168129999999999882e+02	6.168640000000000327e+02	4.931779999999999973e+02	4.931159999999999854e+02	7.168039999999999736e+02	4.931159999999999854e+02	1.561150000000000091e+02	4.932400000000000091e+02	8.769690000000000509e+02	9.432880000000000109e+01	3.627500000000000000e+02	1.562220000000000084e+02	1.561500000000000057e+02	1.565929999999999893e+02	1.561690000000000111e+02	1.561479999999999961e+02	1.564749999999999943e+02	1.561709999999999923e+02	1.562779999999999916e+02	1.561949999999999932e+02	1.564689999999999941e+02	1.562460000000000093e+02	1.562539999999999907e+02	1.564749999999999943e+02	1.563449999999999989e+02	1.564310000000000116e+02	3.627339999999999804e+02	1.565349999999999966e+02	1.567510000000000048e+02	2.464079999999999870e+02	1.564329999999999927e+02	9.438689999999999714e+01	1.561390000000000100e+02	1.562019999999999982e+02	1.561459999999999866e+02	1.567110000000000127e+02	9.434720000000000084e+01	1.563100000000000023e+02	1.561440000000000055e+02	1.562330000000000041e+02	1.561959999999999980e+02	1.568280000000000030e+02	1.561599999999999966e+02	2.465370000000000061e+02	1.564180000000000064e+02	5.530910000000000082e+01	1.564310000000000116e+02	1.561200000000000045e+02
1.769150000000000091e+03	5.209569999999999936e+02	1.306769999999999982e+03	1.306759999999999991e+03	1.044049999999999955e+03	1.043990000000000009e+03	1.519339999999999918e+03	1.043990000000000009e+03	3.299420000000000073e+02	1.044299999999999955e+03	1.863190000000000055e+03	1.992429999999999950e+02	7.675689999999999600e+02	3.302239999999999895e+02	3.301419999999999959e+02	3.305009999999999764e+02	3.301669999999999732e+02	3.301009999999999991e+02	3.309309999999999832e+02	3.300480000000000018e+02	3.301539999999999964e+02	3.300699999999999932e+02	3.307420000000000186e+02	3.301510000000000105e+02	3.301340000000000146e+02	3.304859999999999900e+02	3.302280000000000086e+02	3.303589999999999804e+02	7.675140000000000100e+02	3.304830000000000041e+02	3.312200000000000273e+02	5.213310000000000173e+02	3.302989999999999782e+02	1.993839999999999861e+02	3.301240000000000236e+02	3.302719999999999914e+02	3.301220000000000141e+02	3.308790000000000191e+02	1.992990000000000066e+02	3.303589999999999804e+02	3.299929999999999950e+02	3.301259999999999764e+02	3.300400000000000205e+02	3.309250000000000114e+02	3.300620000000000118e+02	5.213500000000000227e+02	3.302640000000000100e+02	1.169039999999999964e+02	3.303299999999999841e+02	3.299490000000000123e+02
6.328959999999999582e+02	1.872969999999999970e+02	4.687280000000000086e+02	4.687950000000000159e+02	3.749250000000000114e+02	3.748770000000000095e+02	5.445489999999999782e+02	3.748770000000000095e+02	1.188059999999999974e+02	3.749300000000000068e+02	6.652870000000000346e+02	7.181029999999999802e+01	2.758720000000000141e+02	1.188610000000000042e+02	1.188250000000000028e+02	1.188539999999999992e+02	1.188559999999999945e+02	1.188389999999999986e+02	1.190259999999999962e+02	1.188499999999999943e+02	1.188199999999999932e+02	1.188820000000000050e+02	1.189849999999999994e+02	1.188329999999999984e+02	1.188550000000000040e+02	1.188760000000000048e+02	1.188419999999999987e+02	1.188469999999999942e+02	2.758500000000000227e+02	1.188359999999999985e+02	1.190969999999999942e+02	1.872930000000000064e+02	1.188310000000000031e+02	7.185720000000000596e+01	1.188209999999999980e+02	1.188400000000000034e+02	1.188050000000000068e+02	1.188970000000000056e+02	7.182789999999999964e+01	1.188829999999999956e+02	1.188229999999999933e+02	1.189000000000000057e+02	1.188139999999999930e+02	1.190000000000000000e+02	1.188259999999999934e+02	1.874979999999999905e+02	1.188179999999999978e+02	4.204820000000000135e+01	1.188310000000000031e+02	1.188110000000000070e+02
9.567530000000000427e+02	2.825450000000000159e+02	7.077340000000000373e+02	7.076340000000000146e+02	5.655879999999999654e+02	5.655839999999999463e+02	8.223790000000000191e+02	5.655850000000000364e+02	1.789850000000000136e+02	5.658110000000000355e+02	1.006710000000000036e+03	1.081310000000000002e+02	4.160289999999999964e+02	1.791670000000000016e+02	1.791490000000000009e+02	1.790649999999999977e+02	1.791519999999999868e+02	1.791069999999999993e+02	1.796059999999999945e+02	1.790349999999999966e+02	1.790329999999999870e+02	1.790300000000000011e+02	1.794250000000000114e+02	1.790649999999999977e+02	1.790389999999999873e+02	1.791690000000000111e+02	1.790430000000000064e+02	1.790889999999999986e+02	4.159889999999999759e+02	1.791080000000000041e+02	1.796320000000000050e+02	2.827909999999999968e+02	1.790250000000000057e+02	1.082189999999999941e+02	1.791419999999999959e+02	1.792390000000000043e+02	1.791339999999999861e+02	1.793290000000000077e+02	1.081680000000000064e+02	1.792069999999999936e+02	1.790070000000000050e+02	1.790740000000000123e+02	1.790020000000000095e+02	1.792599999999999909e+02	1.790579999999999927e+02	2.826800000000000068e+02	1.790070000000000050e+02	6.355499999999999972e+01	1.790589999999999975e+02	1.789869999999999948e+02
6.976639999999999873e+02	2.063940000000000055e+02	5.164859999999999900e+02	5.165309999999999491e+02	4.130190000000000055e+02	4.130179999999999723e+02	6.001150000000000091e+02	4.130199999999999818e+02	1.310149999999999864e+02	4.132320000000000277e+02	7.335710000000000264e+02	7.917069999999999652e+01	3.038919999999999959e+02	1.308460000000000036e+02	1.308429999999999893e+02	1.308470000000000084e+02	1.308580000000000041e+02	1.308899999999999864e+02	1.309070000000000107e+02	1.308669999999999902e+02	1.308619999999999948e+02	1.308590000000000089e+02	1.308729999999999905e+02	1.308950000000000102e+02	1.308770000000000095e+02	1.308559999999999945e+02	1.308520000000000039e+02	1.309370000000000118e+02	3.038750000000000000e+02	1.308770000000000095e+02	1.309470000000000027e+02	2.063559999999999945e+02	1.308890000000000100e+02	7.927020000000000266e+01	1.308439999999999941e+02	1.311440000000000055e+02	1.309840000000000089e+02	1.309259999999999877e+02	7.908169999999999789e+01	1.309310000000000116e+02	1.308489999999999895e+02	1.311479999999999961e+02	1.308429999999999893e+02	1.309490000000000123e+02	1.308750000000000000e+02	2.062189999999999941e+02	1.309089999999999918e+02	4.636639999999999873e+01	1.309079999999999870e+02	1.308449999999999989e+02
1.349970000000000027e+03	3.978029999999999973e+02	9.975570000000000164e+02	9.975470000000000255e+02	7.971620000000000346e+02	7.971580000000000155e+02	1.159750000000000000e+03	7.971639999999999873e+02	2.522330000000000041e+02	7.974170000000000300e+02	1.421289999999999964e+03	1.524250000000000114e+02	5.861589999999999918e+02	2.521829999999999927e+02	2.521119999999999948e+02	2.522249999999999943e+02	2.520949999999999989e+02	2.521129999999999995e+02	2.523810000000000002e+02	2.521059999999999945e+02	2.522290000000000134e+02	2.521090000000000089e+02	2.524259999999999877e+02	2.521620000000000061e+02	2.523009999999999877e+02	2.522729999999999961e+02	2.522479999999999905e+02	2.523340000000000032e+02	5.862659999999999627e+02	2.522630000000000052e+02	2.526899999999999977e+02	3.977169999999999845e+02	2.521709999999999923e+02	1.526790000000000020e+02	2.520689999999999884e+02	2.524190000000000111e+02	2.521970000000000027e+02	2.523319999999999936e+02	1.522580000000000098e+02	2.523470000000000084e+02	2.520819999999999936e+02	2.527309999999999945e+02	2.522030000000000030e+02	2.524149999999999920e+02	2.521339999999999861e+02	3.980600000000000023e+02	2.521759999999999877e+02	8.914039999999999964e+01	2.522299999999999898e+02	2.520589999999999975e+02
6.421319999999999482e+02	1.900519999999999925e+02	4.756129999999999995e+02	4.755559999999999832e+02	3.803290000000000077e+02	3.803249999999999886e+02	5.524869999999999663e+02	3.803299999999999841e+02	1.205300000000000011e+02	3.803709999999999809e+02	6.750410000000000537e+02	7.294339999999999691e+01	2.798639999999999759e+02	1.206490000000000009e+02	1.205810000000000031e+02	1.206899999999999977e+02	1.205490000000000066e+02	1.205360000000000014e+02	1.207870000000000061e+02	1.205510000000000019e+02	1.206790000000000020e+02	1.205630000000000024e+02	1.208649999999999949e+02	1.205789999999999935e+02	1.207360000000000042e+02	1.207289999999999992e+02	1.207090000000000032e+02	1.207090000000000032e+02	2.799879999999999995e+02	1.206979999999999933e+02	1.210550000000000068e+02	1.900049999999999955e+02	1.205939999999999941e+02	7.309770000000000323e+01	1.205370000000000061e+02	1.205870000000000033e+02	1.205259999999999962e+02	1.207180000000000035e+02	7.286459999999999582e+01	1.207279999999999944e+02	1.205450000000000017e+02	1.208949999999999960e+02	1.206730000000000018e+02	1.207759999999999962e+02	1.205709999999999980e+02	1.904840000000000089e+02	1.205789999999999935e+02	4.265270000000000294e+01	1.206340000000000003e+02	1.205259999999999962e+02
1.485059999999999945e+03	4.374300000000000068e+02	1.097230000000000018e+03	1.097170000000000073e+03	8.767160000000000082e+02	8.767100000000000364e+02	1.275640000000000100e+03	8.767160000000000082e+02	2.771689999999999827e+02	8.768060000000000400e+02	1.563720000000000027e+03	1.674859999999999900e+02	6.447640000000000100e+02	2.773369999999999891e+02	2.773720000000000141e+02	2.774300000000000068e+02	2.773059999999999832e+02	2.772429999999999950e+02	2.780400000000000205e+02	2.773120000000000118e+02	2.773430000000000177e+02	2.772230000000000132e+02	2.777989999999999782e+02	2.774359999999999786e+02	2.774350000000000023e+02	2.775369999999999777e+02	2.774279999999999973e+02	2.776220000000000141e+02	6.447390000000000327e+02	2.775509999999999877e+02	2.778860000000000241e+02	4.373360000000000127e+02	2.773609999999999900e+02	1.677379999999999995e+02	2.773179999999999836e+02	2.773120000000000118e+02	2.771680000000000064e+02	2.776960000000000264e+02	1.674060000000000059e+02	2.775559999999999832e+02	2.772420000000000186e+02	2.777889999999999873e+02	2.773269999999999982e+02	2.776789999999999736e+02	2.773389999999999986e+02	4.379340000000000259e+02	2.773990000000000009e+02	9.792159999999999798e+01	2.774100000000000250e+02	2.771600000000000250e+02
2.047619999999999891e+03	6.025249999999999773e+02	1.512069999999999936e+03	1.512019999999999982e+03	1.208000000000000000e+03	1.208000000000000000e+03	1.758269999999999982e+03	1.208009999999999991e+03	3.817289999999999850e+02	1.208099999999999909e+03	2.156820000000000164e+03	2.305829999999999984e+02	8.882580000000000382e+02	3.818729999999999905e+02	3.819080000000000155e+02	3.819649999999999750e+02	3.818450000000000273e+02	3.817789999999999964e+02	3.825849999999999795e+02	3.818539999999999850e+02	3.818790000000000191e+02	3.817669999999999959e+02	3.823600000000000136e+02	3.819780000000000086e+02	3.819719999999999800e+02	3.820769999999999982e+02	3.819639999999999986e+02	3.821619999999999777e+02	8.881539999999999964e+02	3.820910000000000082e+02	3.824300000000000068e+02	6.023029999999999973e+02	3.818980000000000246e+02	2.309010000000000105e+02	3.818530000000000086e+02	3.818750000000000000e+02	3.817040000000000077e+02	3.822420000000000186e+02	2.305089999999999861e+02	3.821000000000000227e+02	3.817780000000000200e+02	3.826150000000000091e+02	3.818609999999999900e+02	3.822309999999999945e+02	3.818759999999999764e+02	6.029329999999999927e+02	3.819370000000000118e+02	1.348269999999999982e+02	3.819479999999999791e+02	3.817060000000000173e+02
8.355240000000000009e+02	2.468350000000000080e+02	6.182089999999999463e+02	6.182000000000000455e+02	4.942069999999999936e+02	4.942049999999999841e+02	7.183909999999999627e+02	4.942060000000000173e+02	1.564670000000000130e+02	4.942549999999999955e+02	8.789199999999999591e+02	9.454240000000000066e+01	3.636990000000000123e+02	1.565159999999999911e+02	1.566189999999999998e+02	1.565670000000000073e+02	1.565850000000000080e+02	1.565349999999999966e+02	1.570809999999999889e+02	1.565900000000000034e+02	1.564929999999999950e+02	1.564890000000000043e+02	1.567620000000000005e+02	1.566850000000000023e+02	1.565279999999999916e+02	1.566359999999999957e+02	1.565469999999999970e+02	1.567410000000000139e+02	3.635500000000000114e+02	1.566810000000000116e+02	1.566579999999999870e+02	2.467880000000000109e+02	1.565949999999999989e+02	9.464039999999999964e+01	1.566090000000000089e+02	1.565529999999999973e+02	1.564699999999999989e+02	1.568069999999999879e+02	9.454099999999999682e+01	1.566560000000000059e+02	1.565250000000000057e+02	1.567220000000000084e+02	1.564819999999999993e+02	1.567299999999999898e+02	1.565960000000000036e+02	2.469070000000000107e+02	1.566479999999999961e+02	5.532959999999999923e+01	1.566040000000000134e+02	1.564619999999999891e+02
1.270400000000000091e+03	3.744010000000000105e+02	9.390040000000000191e+02	9.389370000000000118e+02	7.503390000000000555e+02	7.502980000000000018e+02	1.091480000000000018e+03	7.503020000000000209e+02	2.372779999999999916e+02	7.505439999999999827e+02	1.337400000000000091e+03	1.433100000000000023e+02	5.518269999999999982e+02	2.374240000000000066e+02	2.372810000000000059e+02	2.372880000000000109e+02	2.372920000000000016e+02	2.372800000000000011e+02	2.375480000000000018e+02	2.372949999999999875e+02	2.373540000000000134e+02	2.374910000000000139e+02	2.377479999999999905e+02	2.372940000000000111e+02	2.373700000000000045e+02	2.373040000000000020e+02	2.373350000000000080e+02	2.373180000000000121e+02	5.516970000000000027e+02	2.373189999999999884e+02	2.376750000000000114e+02	3.744200000000000159e+02	2.372969999999999970e+02	1.436570000000000107e+02	2.372719999999999914e+02	2.373220000000000027e+02	2.373499999999999943e+02	2.373389999999999986e+02	1.433449999999999989e+02	2.373170000000000073e+02	2.372750000000000057e+02	2.375629999999999882e+02	2.372980000000000018e+02	2.374590000000000032e+02	2.372800000000000011e+02	3.742509999999999764e+02	2.372899999999999920e+02	8.389619999999999322e+01	2.373139999999999930e+02	2.372909999999999968e+02
2.499170000000000073e+03	7.349360000000000355e+02	1.845140000000000100e+03	1.845289999999999964e+03	1.473900000000000091e+03	1.473900000000000091e+03	2.145650000000000091e+03	1.473900000000000091e+03	4.656139999999999759e+02	1.474099999999999909e+03	2.632860000000000127e+03	2.812300000000000182e+02	1.083690000000000055e+03	4.657379999999999995e+02	4.656179999999999950e+02	4.656879999999999882e+02	4.658029999999999973e+02	4.656589999999999918e+02	4.660830000000000268e+02	4.656899999999999977e+02	4.656490000000000009e+02	4.657300000000000182e+02	4.661050000000000182e+02	4.656879999999999882e+02	4.657350000000000136e+02	4.656519999999999868e+02	4.656750000000000114e+02	4.656850000000000023e+02	1.083400000000000091e+03	4.656940000000000168e+02	4.658779999999999859e+02	7.350420000000000300e+02	4.656250000000000000e+02	2.816929999999999836e+02	4.656059999999999945e+02	4.657869999999999777e+02	4.656080000000000041e+02	4.657590000000000146e+02	2.811689999999999827e+02	4.656940000000000168e+02	4.656220000000000141e+02	4.661619999999999777e+02	4.656270000000000095e+02	4.660199999999999818e+02	4.656519999999999868e+02	7.349299999999999500e+02	4.656270000000000095e+02	1.645339999999999918e+02	4.656419999999999959e+02	4.656129999999999995e+02
4.395199999999999818e+02	1.305260000000000105e+02	3.263059999999999832e+02	3.262459999999999809e+02	2.609970000000000141e+02	2.609970000000000141e+02	3.786440000000000055e+02	2.609970000000000141e+02	8.292430000000000234e+01	2.611739999999999782e+02	4.614080000000000155e+02	5.012669999999999959e+01	1.923880000000000052e+02	8.287930000000000064e+01	8.287260000000000559e+01	8.287279999999999802e+01	8.287539999999999907e+01	8.287680000000000291e+01	8.289870000000000516e+01	8.287649999999999295e+01	8.287170000000000414e+01	8.289140000000000441e+01	8.290919999999999845e+01	8.287500000000000000e+01	8.287390000000000612e+01	8.287220000000000653e+01	8.287340000000000373e+01	8.287699999999999534e+01	1.921699999999999875e+02	8.287350000000000705e+01	8.288729999999999620e+01	1.305349999999999966e+02	8.287420000000000186e+01	5.015650000000000119e+01	8.287179999999999325e+01	8.287420000000000186e+01	8.287160000000000082e+01	8.287649999999999295e+01	5.012250000000000227e+01	8.287829999999999586e+01	8.287199999999999989e+01	8.290579999999999927e+01	8.287120000000000175e+01	8.288739999999999952e+01	8.287999999999999545e+01	1.305070000000000050e+02	8.287489999999999668e+01	2.936189999999999856e+01	8.287460000000000093e+01	8.287139999999999418e+01
6.606530000000000200e+02	1.953880000000000052e+02	4.893530000000000086e+02	4.893129999999999882e+02	3.912239999999999895e+02	3.912230000000000132e+02	5.683630000000000564e+02	3.912259999999999991e+02	1.240070000000000050e+02	3.914710000000000036e+02	6.945520000000000209e+02	7.492369999999999663e+01	2.880299999999999727e+02	1.239749999999999943e+02	1.239800000000000040e+02	1.239869999999999948e+02	1.239779999999999944e+02	1.239689999999999941e+02	1.240960000000000036e+02	1.239710000000000036e+02	1.239710000000000036e+02	1.239779999999999944e+02	1.241359999999999957e+02	1.239689999999999941e+02	1.239800000000000040e+02	1.239759999999999991e+02	1.239710000000000036e+02	1.239729999999999990e+02	2.878559999999999945e+02	1.239719999999999942e+02	1.240580000000000069e+02	1.954000000000000057e+02	1.239689999999999941e+02	7.496370000000000289e+01	1.239719999999999942e+02	1.239789999999999992e+02	1.239710000000000036e+02	1.239849999999999994e+02	7.492770000000000152e+01	1.239869999999999948e+02	1.239659999999999940e+02	1.239860000000000042e+02	1.239669999999999987e+02	1.240570000000000022e+02	1.239749999999999943e+02	1.953839999999999861e+02	1.239680000000000035e+02	4.386780000000000257e+01	1.239699999999999989e+02	1.239639999999999986e+02
5.274039999999999964e+02	1.564459999999999980e+02	3.909569999999999936e+02	3.910090000000000146e+02	3.127620000000000005e+02	3.127599999999999909e+02	4.540550000000000068e+02	3.127610000000000241e+02	9.920520000000000493e+01	3.127799999999999727e+02	5.540800000000000409e+02	5.998299999999999699e+01	2.302649999999999864e+02	9.929840000000000089e+01	9.927790000000000248e+01	9.937269999999999470e+01	9.935529999999999973e+01	9.932959999999999923e+01	9.965460000000000207e+01	9.925570000000000448e+01	9.937439999999999429e+01	9.932880000000000109e+01	9.959399999999999409e+01	9.929500000000000171e+01	9.942489999999999384e+01	9.939260000000000161e+01	9.941209999999999525e+01	9.943250000000000455e+01	2.302170000000000130e+02	9.941030000000000655e+01	1.001680000000000064e+02	1.565910000000000082e+02	9.928109999999999502e+01	6.002649999999999864e+01	9.922889999999999588e+01	9.931829999999999359e+01	9.921020000000000039e+01	9.945390000000000441e+01	5.999249999999999972e+01	9.944559999999999889e+01	9.924049999999999727e+01	9.920589999999999975e+01	9.936400000000000432e+01	9.951590000000000202e+01	9.930530000000000257e+01	1.566440000000000055e+02	9.926300000000000523e+01	3.513230000000000075e+01	9.931699999999999307e+01	9.921059999999999945e+01
2.997869999999999777e+02	8.961719999999999686e+01	2.231430000000000007e+02	2.232460000000000093e+02	1.787210000000000036e+02	1.787199999999999989e+02	2.587799999999999727e+02	1.787210000000000036e+02	5.690939999999999799e+01	1.787529999999999859e+02	3.141100000000000136e+02	3.445230000000000103e+01	1.317350000000000136e+02	5.695029999999999859e+01	5.696099999999999852e+01	5.705490000000000350e+01	5.692730000000000246e+01	5.692289999999999850e+01	5.712639999999999674e+01	5.692479999999999762e+01	5.705389999999999873e+01	5.698389999999999844e+01	5.709020000000000294e+01	5.696390000000000242e+01	5.706009999999999849e+01	5.705789999999999651e+01	5.705660000000000309e+01	5.706719999999999970e+01	1.317220000000000084e+02	5.706150000000000233e+01	5.713009999999999877e+01	8.975740000000000407e+01	5.695589999999999975e+01	3.447809999999999775e+01	5.693249999999999744e+01	5.697549999999999670e+01	5.691009999999999991e+01	5.712969999999999970e+01	3.445380000000000109e+01	5.710399999999999920e+01	5.692269999999999897e+01	5.690979999999999706e+01	5.705270000000000152e+01	5.710510000000000019e+01	5.695250000000000057e+01	8.974620000000000175e+01	5.695069999999999766e+01	2.026790000000000092e+01	5.694409999999999883e+01	5.690939999999999799e+01
8.142380000000000564e+02	2.405500000000000114e+02	6.027160000000000082e+02	6.028170000000000073e+02	4.816929999999999836e+02	4.816730000000000018e+02	7.001340000000000146e+02	4.816750000000000114e+02	1.526680000000000064e+02	4.817110000000000127e+02	8.564840000000000373e+02	9.224660000000000082e+01	3.543670000000000186e+02	1.525589999999999975e+02	1.525370000000000061e+02	1.526469999999999914e+02	1.526790000000000020e+02	1.526879999999999882e+02	1.528909999999999911e+02	1.527050000000000125e+02	1.525300000000000011e+02	1.526860000000000070e+02	1.526980000000000075e+02	1.527150000000000034e+02	1.526699999999999875e+02	1.526769999999999925e+02	1.526229999999999905e+02	1.527980000000000018e+02	3.543279999999999745e+02	1.527179999999999893e+02	1.528979999999999961e+02	2.405289999999999964e+02	1.525709999999999980e+02	9.258270000000000266e+01	1.525740000000000123e+02	1.526119999999999948e+02	1.525060000000000002e+02	1.529509999999999934e+02	9.216450000000000387e+01	1.526740000000000066e+02	1.526579999999999870e+02	1.525180000000000007e+02	1.525300000000000011e+02	1.528470000000000084e+02	1.527410000000000139e+02	2.405920000000000130e+02	1.525720000000000027e+02	5.399280000000000257e+01	1.525540000000000020e+02	1.525140000000000100e+02
4.024950000000000045e+02	1.197510000000000048e+02	2.988519999999999754e+02	2.988430000000000177e+02	2.392040000000000077e+02	2.392019999999999982e+02	3.468919999999999959e+02	2.392110000000000127e+02	7.599540000000000362e+01	2.392510000000000048e+02	4.223890000000000100e+02	4.597359999999999758e+01	1.762009999999999934e+02	7.611579999999999302e+01	7.599670000000000414e+01	7.600579999999999359e+01	7.600220000000000198e+01	7.600149999999999295e+01	7.605849999999999511e+01	7.600929999999999609e+01	7.599739999999999895e+01	7.609459999999999980e+01	7.617239999999999611e+01	7.600239999999999441e+01	7.607580000000000098e+01	7.600000000000000000e+01	7.600060000000000571e+01	7.600620000000000687e+01	1.761579999999999870e+02	7.600209999999999866e+01	7.613269999999999982e+01	1.196749999999999972e+02	7.599729999999999563e+01	4.601189999999999714e+01	7.599649999999999750e+01	7.600620000000000687e+01	7.599639999999999418e+01	7.600329999999999586e+01	4.597610000000000241e+01	7.600320000000000675e+01	7.600020000000000664e+01	7.600119999999999720e+01	7.599569999999999936e+01	7.606040000000000134e+01	7.600820000000000221e+01	1.196719999999999970e+02	7.599630000000000507e+01	2.694729999999999848e+01	7.599710000000000321e+01	7.599509999999999366e+01
7.662199999999999818e+03	2.250400000000000091e+03	5.652810000000000400e+03	5.652859999999999673e+03	4.514960000000000036e+03	4.514319999999999709e+03	6.575069999999999709e+03	4.514399999999999636e+03	1.425019999999999982e+03	4.515279999999999745e+03	8.076109999999999673e+03	8.601960000000000264e+02	3.317949999999999818e+03	1.426000000000000000e+03	1.425400000000000091e+03	1.425809999999999945e+03	1.426099999999999909e+03	1.425700000000000045e+03	1.428349999999999909e+03	1.425809999999999945e+03	1.425480000000000018e+03	1.425630000000000109e+03	1.428230000000000018e+03	1.426000000000000000e+03	1.426329999999999927e+03	1.425930000000000064e+03	1.425809999999999945e+03	1.426589999999999918e+03	3.317809999999999945e+03	1.426180000000000064e+03	1.428410000000000082e+03	2.250309999999999945e+03	1.425519999999999982e+03	8.618239999999999554e+02	1.425309999999999945e+03	1.426210000000000036e+03	1.425019999999999982e+03	1.426869999999999891e+03	8.603970000000000482e+02	1.426269999999999982e+03	1.425529999999999973e+03	1.425259999999999991e+03	1.425420000000000073e+03	1.427519999999999982e+03	1.425720000000000027e+03	2.250710000000000036e+03	1.425589999999999918e+03	5.035350000000000250e+02	1.425589999999999918e+03	1.425059999999999945e+03
3.827039999999999964e+03	1.124799999999999955e+03	2.824409999999999854e+03	2.824579999999999927e+03	2.256010000000000218e+03	2.255800000000000182e+03	3.284760000000000218e+03	2.255809999999999945e+03	7.123669999999999618e+02	2.256630000000000109e+03	4.032690000000000055e+03	4.301499999999999773e+02	1.658079999999999927e+03	7.125499999999999545e+02	7.124729999999999563e+02	7.127989999999999782e+02	7.129230000000000018e+02	7.126939999999999600e+02	7.142179999999999609e+02	7.127870000000000346e+02	7.126399999999999864e+02	7.128179999999999836e+02	7.136100000000000136e+02	7.129210000000000491e+02	7.130170000000000528e+02	7.128120000000000118e+02	7.127999999999999545e+02	7.131929999999999836e+02	1.658039999999999964e+03	7.129750000000000227e+02	7.138310000000000173e+02	1.124869999999999891e+03	7.126459999999999582e+02	4.306709999999999923e+02	7.124429999999999836e+02	7.127319999999999709e+02	7.123650000000000091e+02	7.132949999999999591e+02	4.300830000000000268e+02	7.130330000000000155e+02	7.125839999999999463e+02	7.127989999999999782e+02	7.125549999999999500e+02	7.136760000000000446e+02	7.127440000000000282e+02	1.125170000000000073e+03	7.126559999999999491e+02	2.517810000000000059e+02	7.127380000000000564e+02	7.123640000000000327e+02
9.325049999999999272e+03	2.738619999999999891e+03	6.879289999999999964e+03	6.879789999999999964e+03	5.494270000000000437e+03	5.493470000000000255e+03	8.001529999999999745e+03	5.493489999999999782e+03	1.734009999999999991e+03	5.495640000000000327e+03	9.829069999999999709e+03	1.046880000000000109e+03	4.037349999999999909e+03	1.735079999999999927e+03	1.734369999999999891e+03	1.735339999999999918e+03	1.735740000000000009e+03	1.735319999999999936e+03	1.739630000000000109e+03	1.735420000000000073e+03	1.735039999999999964e+03	1.735210000000000036e+03	1.737829999999999927e+03	1.735730000000000018e+03	1.736339999999999918e+03	1.735339999999999918e+03	1.735579999999999927e+03	1.736910000000000082e+03	4.037510000000000218e+03	1.736059999999999945e+03	1.739289999999999964e+03	2.739829999999999927e+03	1.734980000000000018e+03	1.048619999999999891e+03	1.734210000000000036e+03	1.736099999999999909e+03	1.734410000000000082e+03	1.736579999999999927e+03	1.046869999999999891e+03	1.736089999999999918e+03	1.734980000000000018e+03	1.735089999999999918e+03	1.734720000000000027e+03	1.737730000000000018e+03	1.735450000000000045e+03	2.738920000000000073e+03	1.735059999999999945e+03	6.127590000000000146e+02	1.735200000000000045e+03	1.734150000000000091e+03
2.617670000000000073e+03	7.699310000000000400e+02	1.932599999999999909e+03	1.932700000000000045e+03	1.543869999999999891e+03	1.543640000000000100e+03	2.247260000000000218e+03	1.543660000000000082e+03	4.876469999999999914e+02	1.544380000000000109e+03	2.757719999999999800e+03	2.944150000000000205e+02	1.134750000000000000e+03	4.877690000000000055e+02	4.876779999999999973e+02	4.877579999999999814e+02	4.878070000000000164e+02	4.877300000000000182e+02	4.886909999999999741e+02	4.877420000000000186e+02	4.877210000000000036e+02	4.878399999999999750e+02	4.883650000000000091e+02	4.877029999999999745e+02	4.877909999999999968e+02	4.877629999999999768e+02	4.877400000000000091e+02	4.877570000000000050e+02	1.134670000000000073e+03	4.877459999999999809e+02	4.884820000000000277e+02	7.699360000000000355e+02	4.876800000000000068e+02	2.948430000000000177e+02	4.876909999999999741e+02	4.878629999999999995e+02	4.876390000000000100e+02	4.879610000000000127e+02	2.944370000000000118e+02	4.878750000000000000e+02	4.876429999999999723e+02	4.880330000000000155e+02	4.876480000000000246e+02	4.882509999999999764e+02	4.877300000000000182e+02	7.698049999999999500e+02	4.876539999999999964e+02	1.723499999999999943e+02	4.877169999999999845e+02	4.876259999999999764e+02
7.328099999999999454e+02	2.166719999999999970e+02	5.424410000000000309e+02	5.424600000000000364e+02	4.337239999999999895e+02	4.337239999999999895e+02	6.302799999999999727e+02	4.337239999999999895e+02	1.373810000000000002e+02	4.337590000000000146e+02	7.706399999999999864e+02	8.302330000000000609e+01	3.192069999999999936e+02	1.374060000000000059e+02	1.373919999999999959e+02	1.376610000000000014e+02	1.374290000000000020e+02	1.373940000000000055e+02	1.375029999999999859e+02	1.374029999999999916e+02	1.374749999999999943e+02	1.373909999999999911e+02	1.376719999999999970e+02	1.374519999999999982e+02	1.375260000000000105e+02	1.375509999999999877e+02	1.375000000000000000e+02	1.375879999999999939e+02	3.191650000000000205e+02	1.376229999999999905e+02	1.377510000000000048e+02	2.166829999999999927e+02	1.375769999999999982e+02	8.334730000000000416e+01	1.373839999999999861e+02	1.375260000000000105e+02	1.374079999999999870e+02	1.377489999999999952e+02	8.312500000000000000e+01	1.375409999999999968e+02	1.373859999999999957e+02	1.376109999999999900e+02	1.374259999999999877e+02	1.378930000000000007e+02	1.374120000000000061e+02	2.168909999999999911e+02	1.375790000000000077e+02	4.865959999999999752e+01	1.375970000000000084e+02	1.374739999999999895e+02
5.190720000000000027e+02	1.540469999999999970e+02	3.848179999999999836e+02	3.848269999999999982e+02	3.079859999999999900e+02	3.078570000000000277e+02	4.469110000000000014e+02	3.078570000000000277e+02	9.766670000000000584e+01	3.079110000000000014e+02	5.453010000000000446e+02	5.904630000000000223e+01	2.266279999999999859e+02	9.772889999999999588e+01	9.772849999999999682e+01	9.788630000000000564e+01	9.784780000000000655e+01	9.771020000000000039e+01	9.804340000000000543e+01	9.771920000000000073e+01	9.768760000000000332e+01	9.774479999999999791e+01	9.797159999999999513e+01	9.774259999999999593e+01	9.775570000000000448e+01	9.802750000000000341e+01	9.770980000000000132e+01	9.775600000000000023e+01	2.266080000000000041e+02	9.783910000000000196e+01	9.783329999999999416e+01	1.540579999999999927e+02	9.772180000000000177e+01	5.907520000000000238e+01	9.780589999999999407e+01	9.772669999999999391e+01	9.766240000000000521e+01	9.841589999999999350e+01	5.906660000000000110e+01	9.783110000000000639e+01	9.769029999999999347e+01	9.766930000000000689e+01	9.767340000000000089e+01	9.816630000000000678e+01	9.770560000000000400e+01	1.546419999999999959e+02	9.769190000000000396e+01	3.464059999999999917e+01	9.770579999999999643e+01	9.766330000000000666e+01
3.580840000000000146e+03	1.052339999999999918e+03	2.642920000000000073e+03	2.642969999999999800e+03	2.110880000000000109e+03	2.110860000000000127e+03	3.073599999999999909e+03	2.110869999999999891e+03	6.666250000000000000e+02	2.111420000000000073e+03	3.773210000000000036e+03	4.024350000000000023e+02	1.551680000000000064e+03	6.672269999999999754e+02	6.667340000000000373e+02	6.668949999999999818e+02	6.671100000000000136e+02	6.669880000000000564e+02	6.685209999999999582e+02	6.670009999999999764e+02	6.667609999999999673e+02	6.670149999999999864e+02	6.681910000000000309e+02	6.670660000000000309e+02	6.670230000000000246e+02	6.670370000000000346e+02	6.668369999999999891e+02	6.671230000000000473e+02	1.551430000000000064e+03	6.670470000000000255e+02	6.682250000000000227e+02	1.052430000000000064e+03	6.667400000000000091e+02	4.036519999999999868e+02	6.668049999999999500e+02	6.672759999999999536e+02	6.669059999999999491e+02	6.677709999999999582e+02	4.024590000000000032e+02	6.670610000000000355e+02	6.667930000000000064e+02	6.666879999999999882e+02	6.666530000000000200e+02	6.675950000000000273e+02	6.670099999999999909e+02	1.052480000000000018e+03	6.667100000000000364e+02	2.358129999999999882e+02	6.667409999999999854e+02	6.666040000000000418e+02
9.641230000000000473e+02	2.844809999999999945e+02	7.130119999999999436e+02	7.130320000000000391e+02	5.699589999999999463e+02	5.699429999999999836e+02	8.287300000000000182e+02	5.699500000000000455e+02	1.803590000000000089e+02	5.699539999999999509e+02	1.014509999999999991e+03	1.089639999999999986e+02	4.192139999999999986e+02	1.804029999999999916e+02	1.803720000000000141e+02	1.803799999999999955e+02	1.803770000000000095e+02	1.803689999999999998e+02	1.804759999999999991e+02	1.803770000000000095e+02	1.803979999999999961e+02	1.803839999999999861e+02	1.805159999999999911e+02	1.803720000000000141e+02	1.804050000000000011e+02	1.803810000000000002e+02	1.803880000000000052e+02	1.803899999999999864e+02	4.191789999999999736e+02	1.803950000000000102e+02	1.805740000000000123e+02	2.844540000000000077e+02	1.803739999999999952e+02	1.092289999999999992e+02	1.803640000000000043e+02	1.803899999999999864e+02	1.805020000000000095e+02	1.804099999999999966e+02	1.089740000000000038e+02	1.803890000000000100e+02	1.803619999999999948e+02	1.803810000000000002e+02	1.803720000000000141e+02	1.804670000000000130e+02	1.803770000000000095e+02	2.843999999999999773e+02	1.803779999999999859e+02	6.381269999999999953e+01	1.803789999999999907e+02	1.803679999999999950e+02
1.878329999999999984e+02	5.673640000000000327e+01	1.405730000000000075e+02	1.405629999999999882e+02	1.129489999999999981e+02	1.127900000000000063e+02	1.627299999999999898e+02	1.127900000000000063e+02	3.610560000000000258e+01	1.127950000000000017e+02	1.960740000000000123e+02	2.189760000000000062e+01	8.327700000000000102e+01	3.611679999999999779e+01	3.611509999999999820e+01	3.611379999999999768e+01	3.612049999999999983e+01	3.611269999999999669e+01	3.623010000000000019e+01	3.612120000000000175e+01	3.611730000000000018e+01	3.611650000000000205e+01	3.622259999999999991e+01	3.611489999999999867e+01	3.613609999999999900e+01	3.611829999999999785e+01	3.611910000000000309e+01	3.612369999999999948e+01	8.327549999999999386e+01	3.612250000000000227e+01	3.613060000000000116e+01	5.680749999999999744e+01	3.611500000000000199e+01	2.189920000000000044e+01	3.611030000000000229e+01	3.611180000000000234e+01	3.610660000000000025e+01	3.612149999999999750e+01	2.189669999999999916e+01	3.612219999999999942e+01	3.611379999999999768e+01	3.610600000000000165e+01	3.611140000000000327e+01	3.614470000000000027e+01	3.611410000000000053e+01	5.672610000000000241e+01	3.611390000000000100e+01	1.285989999999999966e+01	3.611569999999999681e+01	3.610589999999999833e+01
4.441310000000000400e+03	1.304759999999999991e+03	3.277530000000000200e+03	3.277590000000000146e+03	2.618250000000000000e+03	2.617599999999999909e+03	3.811849999999999909e+03	2.617630000000000109e+03	8.265170000000000528e+02	2.618280000000000200e+03	4.680420000000000073e+03	4.989519999999999982e+02	1.923900000000000091e+03	8.272089999999999463e+02	8.267129999999999654e+02	8.271059999999999945e+02	8.270420000000000300e+02	8.268700000000000045e+02	8.286269999999999527e+02	8.269249999999999545e+02	8.269900000000000091e+02	8.272000000000000455e+02	8.283559999999999945e+02	8.269610000000000127e+02	8.273160000000000309e+02	8.271639999999999873e+02	8.271730000000000018e+02	8.274460000000000264e+02	1.923990000000000009e+03	8.271970000000000027e+02	8.284410000000000309e+02	1.305309999999999945e+03	8.267939999999999827e+02	4.998609999999999900e+02	8.265629999999999882e+02	8.275650000000000546e+02	8.265779999999999745e+02	8.273659999999999854e+02	4.990910000000000082e+02	8.273669999999999618e+02	8.267899999999999636e+02	8.266090000000000373e+02	8.268959999999999582e+02	8.281870000000000118e+02	8.269170000000000300e+02	1.306029999999999973e+03	8.267720000000000482e+02	2.923690000000000282e+02	8.269139999999999873e+02	8.266340000000000146e+02
2.736070000000000164e+03	8.044070000000000391e+02	2.019890000000000100e+03	2.019910000000000082e+03	1.613400000000000091e+03	1.613390000000000100e+03	2.348860000000000127e+03	1.613400000000000091e+03	5.096240000000000236e+02	1.614049999999999955e+03	2.882579999999999927e+03	3.076970000000000027e+02	1.186109999999999900e+03	5.099449999999999932e+02	5.097490000000000236e+02	5.100029999999999859e+02	5.097250000000000227e+02	5.097459999999999809e+02	5.104230000000000018e+02	5.097139999999999986e+02	5.099449999999999932e+02	5.099449999999999932e+02	5.106519999999999868e+02	5.098020000000000209e+02	5.101030000000000086e+02	5.099549999999999841e+02	5.099859999999999900e+02	5.100989999999999895e+02	1.185900000000000091e+03	5.100240000000000009e+02	5.105470000000000255e+02	8.046100000000000136e+02	5.097780000000000200e+02	3.081890000000000214e+02	5.096560000000000059e+02	5.102939999999999827e+02	5.096159999999999854e+02	5.101150000000000091e+02	3.077139999999999986e+02	5.100950000000000273e+02	5.096659999999999968e+02	5.096739999999999782e+02	5.099239999999999782e+02	5.103729999999999905e+02	5.097789999999999964e+02	8.047690000000000055e+02	5.097789999999999964e+02	1.802470000000000141e+02	5.098059999999999832e+02	5.096390000000000100e+02
4.161949999999999818e+03	1.222720000000000027e+03	3.071690000000000055e+03	3.071460000000000036e+03	2.453179999999999836e+03	2.453039999999999964e+03	3.572110000000000127e+03	2.453059999999999945e+03	7.745789999999999509e+02	2.454099999999999909e+03	4.385819999999999709e+03	4.676120000000000232e+02	1.803140000000000100e+03	7.753099999999999454e+02	7.747150000000000318e+02	7.749710000000000036e+02	7.747709999999999582e+02	7.747930000000000064e+02	7.757079999999999700e+02	7.747490000000000236e+02	7.749260000000000446e+02	7.750270000000000437e+02	7.762010000000000218e+02	7.748590000000000373e+02	7.751499999999999773e+02	7.749349999999999454e+02	7.749980000000000473e+02	7.752730000000000246e+02	1.802930000000000064e+03	7.750639999999999645e+02	7.759900000000000091e+02	1.223130000000000109e+03	7.748260000000000218e+02	4.683659999999999854e+02	7.746119999999999663e+02	7.756630000000000109e+02	7.745789999999999509e+02	7.752450000000000045e+02	4.676299999999999955e+02	7.751910000000000309e+02	7.746490000000000009e+02	7.747789999999999964e+02	7.748940000000000055e+02	7.756900000000000546e+02	7.747720000000000482e+02	1.223059999999999945e+03	7.748759999999999764e+02	2.737989999999999782e+02	7.748819999999999482e+02	7.745879999999999654e+02
2.822150000000000091e+03	8.298579999999999472e+02	2.083500000000000000e+03	2.083250000000000000e+03	1.664180000000000064e+03	1.664059999999999945e+03	2.422690000000000055e+03	1.664069999999999936e+03	5.256140000000000327e+02	1.664559999999999945e+03	2.973300000000000182e+03	3.174329999999999927e+02	1.223180000000000064e+03	5.261649999999999636e+02	5.257169999999999845e+02	5.260539999999999736e+02	5.257910000000000537e+02	5.257640000000000100e+02	5.266570000000000391e+02	5.257699999999999818e+02	5.259619999999999891e+02	5.258630000000000564e+02	5.269600000000000364e+02	5.258490000000000464e+02	5.259829999999999472e+02	5.259980000000000473e+02	5.260099999999999909e+02	5.262419999999999618e+02	1.223309999999999945e+03	5.261509999999999536e+02	5.266159999999999854e+02	8.302569999999999482e+02	5.259349999999999454e+02	3.180219999999999914e+02	5.256349999999999909e+02	5.261779999999999973e+02	5.258469999999999800e+02	5.262519999999999527e+02	3.174809999999999945e+02	5.260489999999999782e+02	5.256870000000000118e+02	5.259840000000000373e+02	5.258600000000000136e+02	5.266749999999999545e+02	5.257699999999999818e+02	8.300570000000000164e+02	5.259790000000000418e+02	1.857090000000000032e+02	5.259589999999999463e+02	5.256420000000000528e+02
1.383279999999999973e+03	4.076600000000000250e+02	1.022210000000000036e+03	1.022230000000000018e+03	8.167799999999999727e+02	8.167730000000000246e+02	1.188319999999999936e+03	8.167770000000000437e+02	2.582450000000000045e+02	8.171960000000000264e+02	1.456410000000000082e+03	1.559720000000000084e+02	6.006760000000000446e+02	2.585799999999999841e+02	2.582970000000000255e+02	2.585720000000000027e+02	2.583750000000000000e+02	2.583109999999999786e+02	2.589929999999999950e+02	2.583210000000000264e+02	2.584449999999999932e+02	2.583559999999999945e+02	2.589359999999999786e+02	2.583480000000000132e+02	2.584119999999999777e+02	2.584420000000000073e+02	2.584279999999999973e+02	2.584499999999999886e+02	6.005449999999999591e+02	2.585230000000000246e+02	2.589560000000000173e+02	4.079859999999999900e+02	2.584200000000000159e+02	1.562290000000000134e+02	2.582710000000000150e+02	2.584049999999999727e+02	2.582819999999999823e+02	2.586200000000000045e+02	1.559720000000000084e+02	2.583990000000000009e+02	2.582710000000000150e+02	2.583879999999999768e+02	2.583140000000000214e+02	2.588500000000000227e+02	2.583690000000000282e+02	4.076059999999999945e+02	2.584139999999999873e+02	9.123969999999999914e+01	2.584239999999999782e+02	2.582420000000000186e+02
5.396199999999999818e+03	1.585200000000000045e+03	3.982110000000000127e+03	3.982269999999999982e+03	3.180619999999999891e+03	3.179909999999999854e+03	4.631050000000000182e+03	3.179920000000000073e+03	1.004169999999999959e+03	3.181550000000000182e+03	5.687130000000000109e+03	6.064180000000000064e+02	2.337090000000000146e+03	1.004320000000000050e+03	1.004009999999999991e+03	1.004049999999999955e+03	1.004259999999999991e+03	1.004190000000000055e+03	1.005059999999999945e+03	1.004139999999999986e+03	1.004139999999999986e+03	1.004250000000000000e+03	1.005250000000000000e+03	1.004289999999999964e+03	1.004250000000000000e+03	1.004120000000000005e+03	1.004169999999999959e+03	1.004250000000000000e+03	2.337019999999999982e+03	1.004250000000000000e+03	1.005950000000000045e+03	1.585029999999999973e+03	1.004070000000000050e+03	6.064750000000000227e+02	1.004080000000000041e+03	1.004830000000000041e+03	1.004029999999999973e+03	1.004909999999999968e+03	6.060960000000000036e+02	1.004379999999999995e+03	1.003970000000000027e+03	1.005059999999999945e+03	1.004000000000000000e+03	1.004889999999999986e+03	1.004100000000000023e+03	1.584839999999999918e+03	1.004009999999999991e+03	3.545480000000000018e+02	1.004120000000000005e+03	1.003940000000000055e+03
6.529670000000000073e+03	1.917789999999999964e+03	4.818000000000000000e+03	4.818310000000000400e+03	3.848099999999999909e+03	3.847389999999999873e+03	5.603449999999999818e+03	3.847400000000000091e+03	1.214789999999999964e+03	3.849429999999999836e+03	6.882109999999999673e+03	7.335420000000000300e+02	2.827530000000000200e+03	1.215029999999999973e+03	1.214650000000000091e+03	1.214710000000000036e+03	1.214910000000000082e+03	1.214839999999999918e+03	1.215930000000000064e+03	1.214799999999999955e+03	1.214829999999999927e+03	1.214970000000000027e+03	1.216259999999999991e+03	1.214950000000000045e+03	1.214980000000000018e+03	1.214779999999999973e+03	1.214859999999999900e+03	1.214930000000000064e+03	2.827469999999999800e+03	1.214920000000000073e+03	1.217299999999999955e+03	1.917569999999999936e+03	1.214710000000000036e+03	7.336989999999999554e+02	1.214710000000000036e+03	1.215609999999999900e+03	1.214720000000000027e+03	1.215609999999999900e+03	7.332229999999999563e+02	1.215079999999999927e+03	1.214599999999999909e+03	1.215690000000000055e+03	1.214640000000000100e+03	1.215819999999999936e+03	1.214750000000000000e+03	1.917430000000000064e+03	1.214650000000000091e+03	4.288960000000000150e+02	1.214769999999999982e+03	1.214559999999999945e+03
2.542670000000000073e+03	7.478540000000000418e+02	1.877160000000000082e+03	1.877450000000000045e+03	1.499539999999999964e+03	1.499509999999999991e+03	2.182960000000000036e+03	1.499509999999999991e+03	4.736809999999999832e+02	1.499730000000000018e+03	2.678710000000000036e+03	2.860939999999999941e+02	1.102240000000000009e+03	4.738380000000000223e+02	4.737930000000000064e+02	4.740989999999999895e+02	4.739610000000000127e+02	4.739139999999999873e+02	4.749789999999999850e+02	4.739220000000000255e+02	4.739619999999999891e+02	4.744889999999999759e+02	4.744859999999999900e+02	4.739839999999999804e+02	4.741209999999999809e+02	4.740849999999999795e+02	4.740609999999999786e+02	4.742909999999999968e+02	1.102259999999999991e+03	4.742180000000000177e+02	4.749529999999999745e+02	7.479489999999999554e+02	4.739420000000000073e+02	2.864909999999999854e+02	4.737200000000000273e+02	4.742169999999999845e+02	4.737570000000000050e+02	4.742970000000000255e+02	2.860190000000000055e+02	4.741139999999999759e+02	4.738659999999999854e+02	4.737309999999999945e+02	4.738999999999999773e+02	4.746709999999999923e+02	4.739329999999999927e+02	7.482069999999999936e+02	4.739440000000000168e+02	1.673360000000000127e+02	4.739449999999999932e+02	4.736890000000000214e+02
4.413570000000000277e+02	1.311419999999999959e+02	3.275099999999999909e+02	3.276039999999999850e+02	2.620869999999999891e+02	2.620869999999999891e+02	3.802320000000000277e+02	2.620880000000000223e+02	8.321590000000000487e+01	2.622660000000000196e+02	4.633589999999999804e+02	5.033100000000000307e+01	1.930780000000000030e+02	8.339679999999999893e+01	8.322220000000000084e+01	8.322450000000000614e+01	8.322339999999999804e+01	8.322490000000000521e+01	8.329240000000000066e+01	8.322599999999999909e+01	8.322990000000000066e+01	8.323329999999999984e+01	8.347150000000000603e+01	8.323489999999999611e+01	8.323699999999999477e+01	8.322610000000000241e+01	8.324030000000000484e+01	8.323480000000000700e+01	1.929710000000000036e+02	8.324819999999999709e+01	8.332399999999999807e+01	1.312009999999999934e+02	8.322700000000000387e+01	5.045879999999999654e+01	8.322060000000000457e+01	8.323309999999999320e+01	8.321840000000000259e+01	8.328810000000000002e+01	5.033899999999999864e+01	8.324060000000000059e+01	8.321779999999999688e+01	8.321819999999999595e+01	8.322310000000000230e+01	8.327419999999999334e+01	8.323309999999999320e+01	1.310989999999999895e+02	8.322740000000000293e+01	2.954380000000000095e+01	8.322669999999999391e+01	8.322039999999999793e+01
7.309550000000000409e+02	2.162750000000000057e+02	5.410560000000000400e+02	5.410470000000000255e+02	4.326340000000000146e+02	4.326340000000000146e+02	6.286920000000000073e+02	4.327830000000000155e+02	1.370449999999999875e+02	4.326360000000000241e+02	7.686889999999999645e+02	8.281279999999999575e+01	3.183670000000000186e+02	1.371589999999999918e+02	1.370440000000000111e+02	1.370680000000000121e+02	1.370519999999999925e+02	1.370399999999999920e+02	1.371539999999999964e+02	1.370550000000000068e+02	1.370589999999999975e+02	1.372009999999999934e+02	1.373830000000000098e+02	1.370620000000000118e+02	1.371080000000000041e+02	1.371069999999999993e+02	1.370939999999999941e+02	1.371040000000000134e+02	3.182959999999999923e+02	1.371020000000000039e+02	1.375130000000000052e+02	2.160540000000000020e+02	1.370689999999999884e+02	8.323239999999999839e+01	1.370360000000000014e+02	1.371750000000000114e+02	1.370339999999999918e+02	1.371119999999999948e+02	8.281640000000000157e+01	1.371150000000000091e+02	1.370409999999999968e+02	1.372259999999999991e+02	1.370480000000000018e+02	1.371719999999999970e+02	1.370480000000000018e+02	2.162820000000000107e+02	1.370550000000000068e+02	4.852669999999999817e+01	1.371210000000000093e+02	1.370370000000000061e+02
2.498199999999999932e+02	7.499660000000000082e+01	1.862539999999999907e+02	1.862560000000000002e+02	1.492969999999999970e+02	1.492969999999999970e+02	2.159149999999999920e+02	1.494459999999999980e+02	4.764000000000000057e+01	1.492969999999999970e+02	2.614320000000000164e+02	2.884890000000000043e+01	1.101009999999999991e+02	4.772729999999999961e+01	4.763020000000000209e+01	4.763210000000000122e+01	4.763689999999999714e+01	4.763150000000000261e+01	4.769039999999999679e+01	4.764159999999999684e+01	4.763389999999999702e+01	4.763230000000000075e+01	4.787279999999999802e+01	4.763989999999999725e+01	4.768289999999999651e+01	4.763470000000000226e+01	4.765319999999999823e+01	4.764750000000000085e+01	1.101059999999999945e+02	4.764529999999999887e+01	4.793480000000000274e+01	7.489919999999999334e+01	4.764170000000000016e+01	2.895120000000000005e+01	4.762749999999999773e+01	4.763289999999999935e+01	4.762590000000000146e+01	4.763929999999999865e+01	2.884969999999999857e+01	4.763799999999999812e+01	4.763179999999999836e+01	4.780949999999999989e+01	4.763040000000000163e+01	4.766329999999999956e+01	4.762910000000000110e+01	7.494360000000000355e+01	4.763700000000000045e+01	1.692399999999999949e+01	4.765509999999999735e+01	4.762619999999999720e+01
1.554470000000000027e+03	4.578740000000000236e+02	1.148380000000000109e+03	1.148490000000000009e+03	9.175769999999999982e+02	9.175760000000000218e+02	1.335180000000000064e+03	9.175779999999999745e+02	2.900570000000000164e+02	9.182899999999999636e+02	1.636880000000000109e+03	1.751750000000000114e+02	6.747269999999999754e+02	2.902269999999999754e+02	2.902699999999999818e+02	2.902839999999999918e+02	2.900860000000000127e+02	2.900749999999999886e+02	2.907889999999999873e+02	2.901030000000000086e+02	2.902350000000000136e+02	2.903100000000000023e+02	2.906909999999999741e+02	2.901549999999999727e+02	2.902789999999999964e+02	2.904150000000000205e+02	2.902740000000000009e+02	2.902780000000000200e+02	6.746150000000000091e+02	2.903079999999999927e+02	2.905679999999999836e+02	4.578210000000000264e+02	2.901349999999999909e+02	1.754749999999999943e+02	2.902239999999999895e+02	2.901290000000000191e+02	2.901469999999999914e+02	2.905629999999999882e+02	1.752709999999999866e+02	2.904239999999999782e+02	2.900729999999999791e+02	2.901429999999999723e+02	2.902139999999999986e+02	2.906209999999999809e+02	2.901419999999999959e+02	4.578870000000000005e+02	2.901299999999999955e+02	1.024770000000000039e+02	2.901220000000000141e+02	2.902060000000000173e+02
2.540809999999999945e+03	7.472609999999999673e+02	1.875769999999999982e+03	1.876000000000000000e+03	1.498420000000000073e+03	1.498420000000000073e+03	2.181369999999999891e+03	1.498420000000000073e+03	4.733380000000000223e+02	1.499690000000000055e+03	2.676750000000000000e+03	2.857980000000000018e+02	1.101519999999999982e+03	4.737860000000000014e+02	4.738489999999999895e+02	4.743229999999999791e+02	4.734879999999999995e+02	4.734750000000000227e+02	4.750500000000000114e+02	4.734599999999999795e+02	4.739639999999999986e+02	4.735810000000000173e+02	4.750129999999999768e+02	4.736730000000000018e+02	4.740910000000000082e+02	4.744540000000000077e+02	4.740629999999999882e+02	4.741390000000000100e+02	1.101460000000000036e+03	4.742799999999999727e+02	4.748000000000000114e+02	7.480510000000000446e+02	4.737010000000000218e+02	2.862719999999999914e+02	4.737500000000000000e+02	4.735120000000000005e+02	4.735889999999999986e+02	4.750679999999999836e+02	2.858990000000000009e+02	4.743410000000000082e+02	4.734089999999999918e+02	4.734409999999999741e+02	4.738639999999999759e+02	4.750520000000000209e+02	4.735980000000000132e+02	7.479429999999999836e+02	4.736680000000000064e+02	1.672129999999999939e+02	4.736850000000000023e+02	4.734889999999999759e+02
1.460089999999999918e+03	4.301820000000000164e+02	1.078789999999999964e+03	1.078890000000000100e+03	8.619990000000000236e+02	8.619990000000000236e+02	1.254210000000000036e+03	8.620000000000000000e+02	2.725199999999999818e+02	8.627079999999999700e+02	1.537380000000000109e+03	1.645900000000000034e+02	6.338909999999999627e+02	2.726730000000000018e+02	2.726840000000000259e+02	2.726000000000000227e+02	2.725450000000000159e+02	2.725369999999999777e+02	2.730960000000000036e+02	2.725609999999999786e+02	2.725529999999999973e+02	2.727359999999999900e+02	2.730419999999999732e+02	2.725810000000000173e+02	2.725980000000000132e+02	2.727339999999999804e+02	2.725869999999999891e+02	2.725960000000000036e+02	6.337759999999999536e+02	2.726250000000000000e+02	2.728990000000000009e+02	4.300470000000000255e+02	2.725550000000000068e+02	1.647309999999999945e+02	2.726779999999999973e+02	2.725849999999999795e+02	2.726080000000000041e+02	2.728709999999999809e+02	1.646860000000000070e+02	2.727429999999999950e+02	2.725240000000000009e+02	2.726050000000000182e+02	2.725339999999999918e+02	2.728829999999999814e+02	2.725710000000000264e+02	4.301530000000000200e+02	2.725529999999999973e+02	9.628870000000000573e+01	2.725539999999999736e+02	2.726689999999999827e+02
3.034979999999999905e+02	9.076690000000000680e+01	2.258420000000000130e+02	2.258880000000000052e+02	1.809000000000000057e+02	1.809000000000000057e+02	2.619549999999999841e+02	1.809000000000000057e+02	5.759729999999999706e+01	1.811270000000000095e+02	3.180110000000000241e+02	3.486789999999999878e+01	1.333309999999999889e+02	5.762839999999999918e+01	5.761659999999999826e+01	5.760999999999999943e+01	5.760470000000000113e+01	5.760079999999999956e+01	5.772169999999999845e+01	5.760349999999999682e+01	5.760560000000000258e+01	5.765820000000000078e+01	5.771050000000000324e+01	5.760459999999999781e+01	5.760379999999999967e+01	5.765789999999999793e+01	5.761319999999999908e+01	5.760649999999999693e+01	1.333189999999999884e+02	5.761010000000000275e+01	5.768249999999999744e+01	9.071309999999999718e+01	5.760269999999999868e+01	3.488100000000000023e+01	5.761030000000000229e+01	5.760750000000000171e+01	5.760379999999999967e+01	5.767320000000000135e+01	3.496090000000000231e+01	5.765240000000000009e+01	5.759899999999999665e+01	5.761359999999999815e+01	5.760150000000000148e+01	5.773250000000000171e+01	5.761399999999999721e+01	9.069660000000000366e+01	5.760049999999999670e+01	2.045260000000000034e+01	5.760410000000000252e+01	5.773980000000000246e+01
4.552289999999999850e+02	1.352479999999999905e+02	3.377629999999999768e+02	3.377989999999999782e+02	2.702599999999999909e+02	2.702599999999999909e+02	3.921379999999999768e+02	2.702599999999999909e+02	8.579800000000000182e+01	2.702789999999999964e+02	4.779920000000000186e+02	5.188920000000000243e+01	1.990200000000000102e+02	8.584900000000000375e+01	8.593840000000000146e+01	8.585680000000000689e+01	8.580410000000000537e+01	8.580519999999999925e+01	8.618370000000000175e+01	8.580660000000000309e+01	8.580580000000000496e+01	8.586599999999999966e+01	8.598739999999999384e+01	8.581640000000000157e+01	8.581159999999999854e+01	8.593880000000000052e+01	8.581480000000000530e+01	8.582330000000000325e+01	1.989770000000000039e+02	8.584659999999999513e+01	8.589889999999999759e+01	1.351529999999999916e+02	8.580259999999999820e+01	5.194319999999999737e+01	8.593949999999999534e+01	8.580509999999999593e+01	8.579900000000000659e+01	8.601479999999999393e+01	5.188960000000000150e+01	8.593619999999999948e+01	8.579540000000000077e+01	8.584919999999999618e+01	8.580129999999999768e+01	8.589350000000000307e+01	8.582380000000000564e+01	1.353470000000000084e+02	8.579919999999999902e+01	3.039339999999999975e+01	8.580129999999999768e+01	8.579890000000000327e+01
3.904719999999999800e+02	1.161830000000000069e+02	2.901539999999999964e+02	2.901059999999999945e+02	2.321179999999999950e+02	2.321179999999999950e+02	3.365720000000000027e+02	2.321200000000000045e+02	7.376390000000000668e+01	2.321829999999999927e+02	4.097069999999999936e+02	4.462250000000000227e+01	1.709780000000000086e+02	7.377249999999999375e+01	7.376900000000000546e+01	7.380889999999999418e+01	7.385179999999999723e+01	7.380929999999999325e+01	7.382670000000000243e+01	7.385229999999999961e+01	7.376879999999999882e+01	7.378730000000000189e+01	7.382510000000000616e+01	7.394459999999999411e+01	7.379540000000000077e+01	7.378820000000000334e+01	7.380819999999999936e+01	7.399169999999999447e+01	1.709559999999999889e+02	7.392149999999999466e+01	7.383419999999999561e+01	1.161979999999999933e+02	7.388249999999999318e+01	4.473680000000000234e+01	7.376439999999999486e+01	7.383969999999999345e+01	7.376789999999999736e+01	7.389100000000000534e+01	4.462319999999999709e+01	7.380670000000000641e+01	7.381029999999999802e+01	7.377519999999999811e+01	7.376600000000000534e+01	7.393569999999999709e+01	7.381250000000000000e+01	1.162279999999999944e+02	7.393829999999999814e+01	2.615070000000000050e+01	7.389499999999999602e+01	7.375889999999999702e+01
4.200720000000000027e+02	1.249180000000000064e+02	3.118899999999999864e+02	3.118650000000000091e+02	2.495550000000000068e+02	2.495550000000000068e+02	3.619739999999999895e+02	2.495579999999999927e+02	7.926080000000000325e+01	2.495869999999999891e+02	4.409230000000000018e+02	4.794570000000000221e+01	1.837700000000000102e+02	7.928879999999999484e+01	7.927549999999999386e+01	7.928449999999999420e+01	7.932699999999999818e+01	7.931270000000000664e+01	7.947090000000000032e+01	7.930089999999999861e+01	7.927639999999999532e+01	7.928050000000000352e+01	7.938989999999999725e+01	7.931610000000000582e+01	7.937749999999999773e+01	7.928149999999999409e+01	7.929810000000000514e+01	7.936419999999999675e+01	1.837700000000000102e+02	7.931409999999999627e+01	7.945810000000000173e+01	1.248919999999999959e+02	7.930759999999999366e+01	4.807979999999999876e+01	7.927200000000000557e+01	7.954500000000000171e+01	7.926290000000000191e+01	7.936660000000000537e+01	4.795550000000000068e+01	7.934959999999999525e+01	7.927760000000000673e+01	7.927219999999999800e+01	7.926940000000000452e+01	7.941289999999999338e+01	7.930100000000000193e+01	1.249560000000000031e+02	7.932760000000000389e+01	2.816910000000000025e+01	7.932030000000000314e+01	7.926090000000000657e+01
2.933090000000000259e+02	8.774250000000000682e+01	2.183679999999999950e+02	2.183609999999999900e+02	1.749060000000000059e+02	1.749060000000000059e+02	2.532230000000000132e+02	1.749060000000000059e+02	5.570830000000000126e+01	1.749089999999999918e+02	3.072810000000000059e+02	3.372729999999999961e+01	1.289159999999999968e+02	5.590250000000000341e+01	5.571459999999999724e+01	5.571379999999999910e+01	5.572549999999999670e+01	5.572099999999999653e+01	5.589200000000000301e+01	5.573069999999999879e+01	5.571130000000000138e+01	5.580590000000000117e+01	5.603790000000000049e+01	5.571920000000000073e+01	5.575399999999999778e+01	5.571269999999999811e+01	5.572390000000000043e+01	5.573749999999999716e+01	1.289190000000000111e+02	5.572409999999999997e+01	5.595649999999999835e+01	8.766819999999999879e+01	5.571379999999999910e+01	3.380649999999999977e+01	5.571039999999999992e+01	5.572829999999999728e+01	5.570600000000000307e+01	5.571730000000000160e+01	3.372610000000000241e+01	5.572330000000000183e+01	5.571820000000000306e+01	5.570669999999999789e+01	5.571059999999999945e+01	5.574499999999999744e+01	5.571759999999999735e+01	8.770929999999999893e+01	5.571320000000000050e+01	1.977670000000000172e+01	5.571130000000000138e+01	5.570589999999999975e+01
3.423500000000000227e+02	1.020610000000000070e+02	2.545339999999999918e+02	2.545649999999999977e+02	2.037849999999999966e+02	2.037849999999999966e+02	2.952950000000000159e+02	2.037860000000000014e+02	6.483379999999999654e+01	2.038760000000000048e+02	3.589820000000000277e+02	3.922639999999999816e+01	1.501469999999999914e+02	6.483629999999999427e+01	6.482510000000000616e+01	6.482609999999999673e+01	6.482200000000000273e+01	6.482200000000000273e+01	6.497719999999999629e+01	6.482819999999999538e+01	6.482309999999999661e+01	6.483620000000000516e+01	6.487239999999999895e+01	6.482479999999999620e+01	6.482840000000000202e+01	6.482659999999999911e+01	6.483350000000000080e+01	6.482500000000000284e+01	1.501359999999999957e+02	6.482640000000000668e+01	6.486520000000000152e+01	1.020550000000000068e+02	6.482009999999999650e+01	3.926709999999999923e+01	6.482319999999999993e+01	6.488739999999999952e+01	6.481860000000000355e+01	6.483849999999999625e+01	3.922659999999999769e+01	6.483440000000000225e+01	6.481910000000000593e+01	6.486020000000000607e+01	6.482120000000000459e+01	6.487019999999999698e+01	6.482319999999999993e+01	1.020409999999999968e+02	6.481929999999999836e+01	2.305539999999999878e+01	6.481950000000000500e+01	6.481879999999999598e+01
1.086279999999999973e+03	3.204580000000000268e+02	8.032569999999999482e+02	8.032029999999999745e+02	6.418709999999999809e+02	6.418669999999999618e+02	9.335119999999999436e+02	6.418769999999999527e+02	2.030540000000000020e+02	6.420009999999999764e+02	1.143279999999999973e+03	1.227570000000000050e+02	4.721440000000000055e+02	2.032379999999999995e+02	2.030790000000000077e+02	2.031009999999999991e+02	2.031539999999999964e+02	2.031699999999999875e+02	2.034530000000000030e+02	2.031560000000000059e+02	2.030790000000000077e+02	2.031059999999999945e+02	2.034850000000000136e+02	2.032160000000000082e+02	2.031620000000000061e+02	2.031129999999999995e+02	2.031339999999999861e+02	2.031889999999999930e+02	4.720670000000000073e+02	2.031649999999999920e+02	2.038650000000000091e+02	3.203149999999999977e+02	2.031250000000000000e+02	1.228059999999999974e+02	2.030809999999999889e+02	2.031630000000000109e+02	2.030589999999999975e+02	2.033180000000000121e+02	1.226700000000000017e+02	2.031740000000000066e+02	2.030840000000000032e+02	2.031080000000000041e+02	2.030670000000000073e+02	2.033420000000000130e+02	2.031299999999999955e+02	3.204660000000000082e+02	2.030900000000000034e+02	7.187139999999999418e+01	2.031399999999999864e+02	2.030629999999999882e+02
1.346269999999999982e+03	3.968589999999999804e+02	9.948029999999999973e+02	9.948120000000000118e+02	7.950049999999999955e+02	7.949779999999999518e+02	1.156569999999999936e+03	7.949829999999999472e+02	2.513669999999999902e+02	7.950700000000000500e+02	1.417390000000000100e+03	1.518240000000000123e+02	5.847780000000000200e+02	2.516430000000000007e+02	2.514159999999999968e+02	2.514170000000000016e+02	2.517199999999999989e+02	2.514960000000000093e+02	2.522820000000000107e+02	2.515929999999999893e+02	2.514099999999999966e+02	2.515550000000000068e+02	2.521069999999999993e+02	2.515430000000000064e+02	2.515639999999999930e+02	2.514430000000000121e+02	2.514540000000000077e+02	2.515910000000000082e+02	5.845489999999999782e+02	2.515149999999999864e+02	2.518940000000000055e+02	3.965269999999999868e+02	2.514389999999999930e+02	1.520430000000000064e+02	2.514149999999999920e+02	2.515860000000000127e+02	2.513810000000000002e+02	2.516150000000000091e+02	1.518609999999999900e+02	2.515780000000000030e+02	2.514660000000000082e+02	2.514319999999999879e+02	2.513959999999999866e+02	2.517580000000000098e+02	2.515500000000000114e+02	3.966929999999999836e+02	2.514619999999999891e+02	8.883450000000000557e+01	2.514610000000000127e+02	2.513750000000000000e+02
1.045559999999999945e+03	3.086100000000000136e+02	7.730570000000000164e+02	7.730810000000000173e+02	6.179149999999999636e+02	6.178930000000000291e+02	8.985850000000000364e+02	6.178959999999999582e+02	1.954879999999999995e+02	6.179840000000000373e+02	1.100359999999999900e+03	1.180960000000000036e+02	4.546610000000000014e+02	1.957599999999999909e+02	1.955380000000000109e+02	1.955380000000000109e+02	1.958379999999999939e+02	1.956160000000000139e+02	1.963909999999999911e+02	1.957119999999999891e+02	1.955310000000000059e+02	1.956670000000000016e+02	1.962110000000000127e+02	1.956630000000000109e+02	1.956829999999999927e+02	1.955649999999999977e+02	1.955749999999999886e+02	1.957110000000000127e+02	4.544329999999999927e+02	1.956349999999999909e+02	1.959749999999999943e+02	3.083430000000000177e+02	1.955610000000000070e+02	1.182669999999999959e+02	1.955370000000000061e+02	1.957030000000000030e+02	1.955020000000000095e+02	1.957359999999999900e+02	1.181340000000000003e+02	1.956980000000000075e+02	1.955879999999999939e+02	1.954979999999999905e+02	1.955180000000000007e+02	1.958629999999999995e+02	1.956709999999999923e+02	3.085070000000000050e+02	1.955829999999999984e+02	6.911740000000000350e+01	1.955819999999999936e+02	1.954970000000000141e+02
8.466390000000000100e+02	2.500999999999999943e+02	6.263469999999999800e+02	6.264139999999999873e+02	5.009279999999999973e+02	5.007440000000000282e+02	7.279220000000000255e+02	5.007459999999999809e+02	1.585279999999999916e+02	5.007649999999999864e+02	8.906259999999999764e+02	9.578329999999999700e+01	3.683399999999999750e+02	1.585970000000000084e+02	1.585440000000000111e+02	1.585900000000000034e+02	1.586970000000000027e+02	1.586870000000000118e+02	1.590039999999999907e+02	1.587079999999999984e+02	1.585639999999999930e+02	1.586020000000000039e+02	1.588350000000000080e+02	1.586959999999999980e+02	1.587309999999999945e+02	1.585680000000000121e+02	1.586620000000000061e+02	1.588290000000000077e+02	3.684069999999999823e+02	1.587019999999999982e+02	1.590130000000000052e+02	2.501339999999999861e+02	1.585819999999999936e+02	9.593319999999999936e+01	1.585300000000000011e+02	1.588449999999999989e+02	1.585289999999999964e+02	1.586479999999999961e+02	9.579420000000000357e+01	1.586529999999999916e+02	1.586810000000000116e+02	1.585970000000000084e+02	1.585589999999999975e+02	1.588110000000000070e+02	1.586860000000000070e+02	2.500989999999999895e+02	1.586140000000000043e+02	5.611290000000000333e+01	1.585939999999999941e+02	1.585380000000000109e+02
4.385799999999999841e+02	1.303389999999999986e+02	3.255079999999999814e+02	3.255160000000000196e+02	2.604519999999999982e+02	2.604519999999999982e+02	3.778500000000000227e+02	2.604519999999999982e+02	8.269939999999999714e+01	2.604669999999999845e+02	4.604329999999999927e+02	5.001830000000000354e+01	1.917829999999999870e+02	8.292529999999999291e+01	8.272110000000000696e+01	8.270919999999999561e+01	8.272549999999999670e+01	8.272329999999999472e+01	8.284300000000000352e+01	8.272679999999999723e+01	8.271160000000000423e+01	8.285110000000000241e+01	8.309640000000000271e+01	8.272809999999999775e+01	8.274710000000000321e+01	8.272509999999999764e+01	8.272679999999999723e+01	8.273510000000000275e+01	1.917719999999999914e+02	8.272679999999999723e+01	8.298789999999999623e+01	1.305409999999999968e+02	8.271670000000000300e+01	5.003390000000000271e+01	8.272190000000000509e+01	8.272969999999999402e+01	8.271049999999999613e+01	8.278979999999999961e+01	5.002609999999999957e+01	8.277460000000000662e+01	8.270740000000000691e+01	8.270350000000000534e+01	8.270359999999999445e+01	8.279449999999999932e+01	8.271590000000000487e+01	1.303520000000000039e+02	8.271309999999999718e+01	2.936260000000000048e+01	8.271920000000000073e+01	8.270029999999999859e+01
2.090179999999999836e+03	6.150359999999999445e+02	1.543670000000000073e+03	1.543640000000000100e+03	1.233069999999999936e+03	1.233059999999999945e+03	1.794869999999999891e+03	1.233140000000000100e+03	3.896209999999999809e+02	1.233609999999999900e+03	2.201690000000000055e+03	2.353470000000000084e+02	9.064950000000000045e+02	3.899759999999999991e+02	3.897719999999999914e+02	3.899649999999999750e+02	3.901279999999999859e+02	3.898740000000000236e+02	3.908679999999999950e+02	3.897819999999999823e+02	3.897239999999999895e+02	3.898039999999999736e+02	3.906469999999999914e+02	3.898519999999999754e+02	3.898790000000000191e+02	3.899399999999999977e+02	3.898260000000000218e+02	3.899230000000000018e+02	9.066420000000000528e+02	3.899689999999999941e+02	3.907459999999999809e+02	6.149130000000000109e+02	3.898039999999999736e+02	2.357319999999999993e+02	3.897679999999999723e+02	3.898860000000000241e+02	3.896859999999999786e+02	3.903410000000000082e+02	2.352750000000000057e+02	3.899250000000000114e+02	3.896680000000000064e+02	3.896990000000000123e+02	3.896680000000000064e+02	3.902950000000000159e+02	3.898659999999999854e+02	6.149579999999999700e+02	3.897789999999999964e+02	1.376260000000000048e+02	3.898210000000000264e+02	3.896129999999999995e+02
1.835730000000000018e+03	5.403319999999999936e+02	1.355960000000000036e+03	1.355960000000000036e+03	1.083430000000000064e+03	1.083220000000000027e+03	1.576509999999999991e+03	1.083259999999999991e+03	3.423389999999999986e+02	1.083470000000000027e+03	1.933430000000000064e+03	2.067189999999999941e+02	7.965410000000000537e+02	3.425830000000000268e+02	3.423709999999999809e+02	3.424710000000000036e+02	3.424630000000000223e+02	3.424200000000000159e+02	3.429649999999999750e+02	3.424599999999999795e+02	3.423650000000000091e+02	3.424180000000000064e+02	3.429309999999999832e+02	3.425419999999999732e+02	3.424569999999999936e+02	3.425330000000000155e+02	3.424340000000000259e+02	3.425029999999999859e+02	7.963319999999999936e+02	3.425249999999999773e+02	3.429200000000000159e+02	5.402820000000000391e+02	3.424150000000000205e+02	2.072170000000000130e+02	3.424279999999999973e+02	3.425520000000000209e+02	3.423460000000000036e+02	3.430350000000000250e+02	2.067309999999999945e+02	3.425459999999999923e+02	3.423509999999999991e+02	3.424689999999999941e+02	3.423399999999999750e+02	3.430090000000000146e+02	3.424150000000000205e+02	5.403759999999999764e+02	3.423790000000000191e+02	1.211490000000000009e+02	3.423879999999999768e+02	3.423220000000000027e+02
3.985139999999999873e+03	1.170990000000000009e+03	2.940960000000000036e+03	2.941199999999999818e+03	2.349170000000000073e+03	2.348969999999999800e+03	3.420500000000000000e+03	2.349010000000000218e+03	7.417569999999999482e+02	2.349329999999999927e+03	4.199500000000000000e+03	4.478860000000000241e+02	1.726829999999999927e+03	7.423289999999999509e+02	7.419880000000000564e+02	7.423250000000000455e+02	7.425430000000000064e+02	7.422430000000000518e+02	7.439310000000000400e+02	7.422240000000000464e+02	7.421240000000000236e+02	7.422820000000000391e+02	7.434800000000000182e+02	7.423750000000000000e+02	7.424009999999999536e+02	7.423769999999999527e+02	7.422759999999999536e+02	7.428260000000000218e+02	1.726529999999999973e+03	7.426000000000000227e+02	7.437730000000000246e+02	1.171509999999999991e+03	7.422110000000000127e+02	4.484730000000000132e+02	7.419220000000000255e+02	7.427910000000000537e+02	7.420489999999999782e+02	7.429320000000000164e+02	4.479350000000000023e+02	7.425639999999999645e+02	7.420599999999999454e+02	7.418099999999999454e+02	7.419840000000000373e+02	7.432160000000000082e+02	7.421710000000000491e+02	1.171690000000000055e+03	7.422749999999999773e+02	2.622210000000000036e+02	7.423189999999999600e+02	7.418719999999999573e+02
2.923949999999999818e+02	8.741289999999999338e+01	2.176819999999999879e+02	2.176949999999999932e+02	1.743609999999999900e+02	1.743609999999999900e+02	2.524300000000000068e+02	1.743669999999999902e+02	5.553520000000000323e+01	1.744679999999999893e+02	3.063050000000000068e+02	3.362219999999999942e+01	1.285169999999999959e+02	5.557900000000000063e+01	5.553860000000000241e+01	5.553670000000000329e+01	5.554690000000000083e+01	5.554639999999999844e+01	5.560020000000000095e+01	5.555530000000000257e+01	5.553699999999999903e+01	5.559770000000000323e+01	5.565209999999999724e+01	5.554959999999999809e+01	5.557159999999999656e+01	5.553970000000000340e+01	5.554910000000000281e+01	5.555700000000000216e+01	1.285159999999999911e+02	5.554679999999999751e+01	5.578050000000000352e+01	8.742350000000000421e+01	5.554370000000000118e+01	3.366239999999999810e+01	5.553770000000000095e+01	5.559300000000000352e+01	5.553929999999999723e+01	5.554899999999999949e+01	3.362310000000000088e+01	5.554950000000000188e+01	5.554359999999999786e+01	5.553580000000000183e+01	5.553580000000000183e+01	5.556280000000000285e+01	5.554140000000000299e+01	8.745390000000000441e+01	5.554249999999999687e+01	1.971760000000000090e+01	5.554500000000000171e+01	5.553439999999999799e+01
1.945869999999999891e+03	5.727419999999999618e+02	1.437029999999999973e+03	1.437170000000000073e+03	1.148329999999999927e+03	1.148059999999999945e+03	1.670950000000000045e+03	1.148059999999999945e+03	3.627819999999999823e+02	1.148240000000000009e+03	2.049510000000000218e+03	2.190660000000000025e+02	8.440789999999999509e+02	3.630179999999999723e+02	3.630230000000000246e+02	3.632799999999999727e+02	3.630190000000000055e+02	3.630310000000000059e+02	3.640439999999999827e+02	3.630760000000000218e+02	3.630740000000000123e+02	3.632590000000000146e+02	3.639189999999999827e+02	3.631820000000000164e+02	3.632640000000000100e+02	3.633000000000000114e+02	3.632119999999999891e+02	3.634529999999999745e+02	8.441779999999999973e+02	3.634329999999999927e+02	3.640350000000000250e+02	5.730410000000000537e+02	3.630620000000000118e+02	2.195819999999999936e+02	3.629950000000000045e+02	3.632559999999999718e+02	3.629449999999999932e+02	3.638039999999999736e+02	2.190749999999999886e+02	3.634150000000000205e+02	3.629610000000000127e+02	3.628469999999999800e+02	3.630049999999999955e+02	3.638249999999999886e+02	3.631209999999999809e+02	5.732010000000000218e+02	3.630579999999999927e+02	1.283060000000000116e+02	3.630779999999999745e+02	3.627880000000000109e+02
1.933799999999999955e+02	5.837550000000000239e+01	1.446440000000000055e+02	1.446649999999999920e+02	1.160589999999999975e+02	1.160589999999999975e+02	1.674919999999999902e+02	1.160589999999999975e+02	3.713989999999999725e+01	1.161269999999999953e+02	2.019269999999999925e+02	2.251849999999999952e+01	8.567619999999999436e+01	3.714110000000000156e+01	3.713790000000000191e+01	3.714309999999999690e+01	3.714070000000000249e+01	3.713989999999999725e+01	3.714639999999999986e+01	3.713889999999999958e+01	3.714039999999999964e+01	3.714090000000000202e+01	3.715840000000000032e+01	3.713949999999999818e+01	3.714170000000000016e+01	3.713989999999999725e+01	3.714690000000000225e+01	3.714390000000000214e+01	8.567759999999999820e+01	3.714339999999999975e+01	3.715780000000000172e+01	5.833670000000000044e+01	3.714119999999999777e+01	2.268410000000000082e+01	3.713739999999999952e+01	3.715529999999999688e+01	3.713880000000000337e+01	3.715129999999999910e+01	2.251899999999999835e+01	3.714159999999999684e+01	3.713790000000000191e+01	3.714090000000000202e+01	3.713839999999999719e+01	3.720369999999999777e+01	3.713790000000000191e+01	5.835710000000000264e+01	3.714260000000000161e+01	1.322600000000000087e+01	3.714459999999999695e+01	3.713730000000000331e+01
4.098929999999999723e+02	1.219180000000000064e+02	3.043079999999999927e+02	3.043330000000000268e+02	2.437980000000000018e+02	2.435610000000000070e+02	3.532420000000000186e+02	2.435610000000000070e+02	7.737420000000000186e+01	2.436349999999999909e+02	4.301929999999999836e+02	4.680120000000000147e+01	1.793660000000000139e+02	7.738020000000000209e+01	7.737050000000000693e+01	7.737619999999999720e+01	7.737930000000000064e+01	7.738710000000000377e+01	7.739910000000000423e+01	7.737800000000000011e+01	7.737319999999999709e+01	7.750629999999999598e+01	7.744899999999999807e+01	7.737709999999999866e+01	7.737669999999999959e+01	7.737290000000000134e+01	7.738150000000000261e+01	7.737720000000000198e+01	1.793609999999999900e+02	7.737749999999999773e+01	7.740389999999999304e+01	1.218419999999999987e+02	7.737420000000000186e+01	4.700019999999999953e+01	7.736969999999999459e+01	7.739109999999999445e+01	7.737099999999999511e+01	7.738660000000000139e+01	4.680210000000000292e+01	7.737699999999999534e+01	7.737050000000000693e+01	7.737569999999999482e+01	7.737080000000000268e+01	7.745889999999999986e+01	7.737609999999999388e+01	1.218539999999999992e+02	7.737489999999999668e+01	2.742539999999999978e+01	7.737760000000000105e+01	7.736939999999999884e+01
3.483650000000000091e+03	1.024299999999999955e+03	2.571019999999999982e+03	2.571139999999999873e+03	2.053800000000000182e+03	2.053650000000000091e+03	2.990250000000000000e+03	2.053659999999999854e+03	6.485309999999999491e+02	2.054119999999999891e+03	3.670800000000000182e+03	3.918149999999999977e+02	1.509589999999999918e+03	6.492010000000000218e+02	6.488250000000000455e+02	6.492530000000000427e+02	6.494299999999999500e+02	6.490489999999999782e+02	6.510309999999999491e+02	6.490990000000000464e+02	6.489450000000000500e+02	6.491230000000000473e+02	6.505460000000000491e+02	6.492290000000000418e+02	6.495099999999999909e+02	6.492549999999999955e+02	6.492269999999999754e+02	6.497910000000000537e+02	1.509589999999999918e+03	6.495280000000000200e+02	6.509930000000000518e+02	1.024619999999999891e+03	6.490529999999999973e+02	3.921349999999999909e+02	6.487300000000000182e+02	6.492129999999999654e+02	6.488350000000000364e+02	6.497999999999999545e+02	3.915819999999999936e+02	6.494420000000000073e+02	6.489819999999999709e+02	6.487190000000000509e+02	6.488490000000000464e+02	6.502279999999999518e+02	6.490489999999999782e+02	1.025039999999999964e+03	6.491109999999999900e+02	2.294439999999999884e+02	6.491159999999999854e+02	6.485430000000000064e+02
8.234990000000000521e+01	2.580170000000000030e+01	6.276570000000000249e+01	6.277830000000000155e+01	5.067369999999999663e+01	5.067369999999999663e+01	7.223600000000000421e+01	5.067369999999999663e+01	1.650550000000000139e+01	5.067819999999999681e+01	8.486790000000000589e+01	1.006589999999999918e+01	3.764410000000000167e+01	1.650939999999999941e+01	1.650929999999999964e+01	1.652489999999999881e+01	1.650720000000000098e+01	1.650679999999999836e+01	1.652120000000000033e+01	1.650939999999999941e+01	1.652420000000000044e+01	1.650880000000000081e+01	1.652359999999999829e+01	1.651219999999999999e+01	1.651379999999999981e+01	1.651709999999999923e+01	1.652149999999999963e+01	1.653640000000000043e+01	3.764800000000000324e+01	1.653859999999999886e+01	1.651879999999999882e+01	2.592490000000000094e+01	1.651679999999999993e+01	1.006910000000000061e+01	1.650609999999999999e+01	1.653440000000000154e+01	1.650890000000000057e+01	1.651589999999999847e+01	1.006719999999999970e+01	1.651770000000000138e+01	1.650769999999999982e+01	1.650690000000000168e+01	1.651630000000000109e+01	1.653819999999999979e+01	1.650900000000000034e+01	2.585650000000000048e+01	1.652430000000000021e+01	5.944790000000000241e+00	1.652390000000000114e+01	1.650769999999999982e+01
2.128160000000000025e+02	6.406770000000000209e+01	1.589650000000000034e+02	1.589840000000000089e+02	1.275019999999999953e+02	1.275019999999999953e+02	1.841620000000000061e+02	1.275019999999999953e+02	4.074819999999999709e+01	1.275070000000000050e+02	2.224130000000000109e+02	2.469780000000000086e+01	9.411960000000000548e+01	4.075430000000000064e+01	4.075070000000000192e+01	4.076830000000000354e+01	4.090520000000000067e+01	4.077450000000000330e+01	4.093260000000000076e+01	4.079999999999999716e+01	4.075789999999999935e+01	4.075209999999999866e+01	4.079330000000000211e+01	4.076550000000000296e+01	4.075730000000000075e+01	4.075869999999999749e+01	4.076200000000000045e+01	4.078799999999999670e+01	9.409929999999999950e+01	4.078349999999999653e+01	4.078679999999999950e+01	6.410250000000000625e+01	4.076080000000000325e+01	2.471259999999999835e+01	4.074900000000000233e+01	4.079099999999999682e+01	4.075119999999999720e+01	4.076769999999999783e+01	2.470949999999999847e+01	4.076409999999999911e+01	4.079610000000000269e+01	4.075050000000000239e+01	4.075339999999999918e+01	4.081280000000000285e+01	4.076310000000000144e+01	6.412850000000000250e+01	4.076899999999999835e+01	1.458200000000000074e+01	4.077069999999999794e+01	4.075249999999999773e+01
9.354539999999999509e+02	2.760350000000000250e+02	6.918920000000000528e+02	6.919149999999999636e+02	5.532830000000000155e+02	5.530520000000000209e+02	8.041240000000000236e+02	5.530539999999999736e+02	1.750740000000000123e+02	5.531230000000000473e+02	9.842740000000000009e+02	1.057439999999999998e+02	4.068149999999999977e+02	1.750709999999999980e+02	1.750999999999999943e+02	1.752589999999999861e+02	1.752019999999999982e+02	1.750629999999999882e+02	1.755730000000000075e+02	1.750989999999999895e+02	1.752030000000000030e+02	1.750720000000000027e+02	1.753930000000000007e+02	1.750920000000000130e+02	1.752700000000000102e+02	1.752040000000000077e+02	1.752319999999999993e+02	1.752280000000000086e+02	4.068629999999999995e+02	1.752270000000000039e+02	1.753069999999999879e+02	2.762459999999999809e+02	1.750860000000000127e+02	1.059849999999999994e+02	1.750500000000000114e+02	1.751349999999999909e+02	1.750360000000000014e+02	1.752510000000000048e+02	1.057579999999999956e+02	1.752189999999999941e+02	1.750900000000000034e+02	1.750420000000000016e+02	1.751910000000000025e+02	1.753959999999999866e+02	1.751020000000000039e+02	2.761449999999999818e+02	1.750900000000000034e+02	6.204169999999999874e+01	1.750850000000000080e+02	1.750320000000000107e+02
1.501720000000000027e+03	4.423799999999999955e+02	1.109440000000000055e+03	1.109490000000000009e+03	8.867490000000000236e+02	8.865180000000000291e+02	1.289930000000000064e+03	8.865199999999999818e+02	2.802980000000000018e+02	8.865950000000000273e+02	1.581279999999999973e+03	1.692529999999999859e+02	6.518460000000000036e+02	2.803120000000000118e+02	2.803279999999999745e+02	2.804929999999999950e+02	2.804470000000000027e+02	2.803070000000000164e+02	2.809110000000000014e+02	2.803559999999999945e+02	2.804460000000000264e+02	2.804289999999999736e+02	2.806759999999999877e+02	2.803639999999999759e+02	2.805090000000000146e+02	2.804440000000000168e+02	2.804759999999999991e+02	2.804789999999999850e+02	6.518840000000000146e+02	2.804889999999999759e+02	2.807479999999999905e+02	4.424409999999999741e+02	2.803310000000000173e+02	1.696210000000000093e+02	2.802749999999999773e+02	2.803899999999999864e+02	2.802690000000000055e+02	2.805190000000000055e+02	1.692729999999999961e+02	2.804669999999999845e+02	2.803170000000000073e+02	2.802690000000000055e+02	2.804230000000000018e+02	2.807069999999999936e+02	2.803430000000000177e+02	4.422250000000000227e+02	2.803299999999999841e+02	9.922469999999999857e+01	2.803299999999999841e+02	2.802590000000000146e+02
6.140109999999999673e+03	1.804069999999999936e+03	4.530369999999999891e+03	4.530560000000000400e+03	3.618230000000000018e+03	3.618000000000000000e+03	5.269260000000000218e+03	3.618019999999999982e+03	1.142210000000000036e+03	3.618619999999999891e+03	6.471430000000000291e+03	6.896660000000000537e+02	2.659170000000000073e+03	1.142799999999999955e+03	1.142579999999999927e+03	1.143869999999999891e+03	1.142609999999999900e+03	1.142569999999999936e+03	1.145589999999999918e+03	1.142700000000000045e+03	1.143279999999999973e+03	1.143059999999999945e+03	1.144710000000000036e+03	1.143009999999999991e+03	1.143619999999999891e+03	1.143890000000000100e+03	1.143440000000000055e+03	1.143950000000000045e+03	2.659199999999999818e+03	1.144009999999999991e+03	1.145259999999999991e+03	1.804589999999999918e+03	1.143109999999999900e+03	6.908669999999999618e+02	1.142529999999999973e+03	1.143710000000000036e+03	1.142789999999999964e+03	1.145240000000000009e+03	6.897409999999999854e+02	1.143930000000000064e+03	1.142460000000000036e+03	1.142819999999999936e+03	1.142990000000000009e+03	1.145450000000000045e+03	1.142839999999999918e+03	1.804859999999999900e+03	1.143039999999999964e+03	4.035910000000000082e+02	1.143180000000000064e+03	1.142329999999999927e+03
7.371659999999999854e+03	2.165429999999999836e+03	5.438550000000000182e+03	5.438659999999999854e+03	4.343460000000000036e+03	4.343229999999999563e+03	6.325819999999999709e+03	4.343270000000000437e+03	1.371200000000000045e+03	4.343949999999999818e+03	7.769810000000000400e+03	8.277050000000000409e+02	3.192070000000000164e+03	1.372000000000000000e+03	1.371589999999999918e+03	1.372309999999999945e+03	1.371940000000000055e+03	1.371609999999999900e+03	1.375200000000000045e+03	1.371650000000000091e+03	1.371990000000000009e+03	1.372099999999999909e+03	1.374839999999999918e+03	1.371779999999999973e+03	1.372630000000000109e+03	1.372299999999999955e+03	1.372250000000000000e+03	1.372549999999999955e+03	3.192059999999999945e+03	1.372400000000000091e+03	1.375130000000000109e+03	2.165550000000000182e+03	1.371609999999999900e+03	8.297150000000000318e+02	1.371329999999999927e+03	1.371759999999999991e+03	1.371200000000000045e+03	1.372940000000000055e+03	8.277930000000000064e+02	1.372559999999999945e+03	1.371369999999999891e+03	1.371710000000000036e+03	1.371809999999999945e+03	1.373940000000000055e+03	1.371789999999999964e+03	2.165769999999999982e+03	1.371549999999999955e+03	4.845939999999999941e+02	1.371609999999999900e+03	1.371049999999999955e+03
1.508190000000000055e+03	4.443059999999999832e+02	1.114309999999999945e+03	1.114380000000000109e+03	8.903339999999999463e+02	8.903319999999999936e+02	1.295509999999999991e+03	8.903999999999999773e+02	2.814739999999999895e+02	8.903990000000000009e+02	1.588099999999999909e+03	1.699929999999999950e+02	6.546449999999999818e+02	2.815230000000000246e+02	2.814780000000000086e+02	2.815260000000000105e+02	2.815230000000000246e+02	2.814820000000000277e+02	2.818580000000000041e+02	2.815029999999999859e+02	2.815249999999999773e+02	2.817620000000000005e+02	2.817019999999999982e+02	2.814940000000000282e+02	2.815310000000000059e+02	2.815310000000000059e+02	2.815079999999999814e+02	2.815140000000000100e+02	6.545869999999999891e+02	2.815160000000000196e+02	2.817309999999999945e+02	4.441730000000000018e+02	2.814769999999999754e+02	1.702700000000000102e+02	2.814680000000000177e+02	2.815380000000000109e+02	2.814689999999999941e+02	2.815769999999999982e+02	1.699869999999999948e+02	2.815500000000000114e+02	2.814669999999999845e+02	2.818750000000000000e+02	2.814759999999999991e+02	2.816990000000000123e+02	2.814979999999999905e+02	4.443109999999999786e+02	2.814780000000000086e+02	9.968219999999999459e+01	2.814839999999999804e+02	2.814549999999999841e+02
1.835730000000000018e+03	5.404339999999999691e+02	1.355829999999999927e+03	1.355910000000000082e+03	1.083230000000000018e+03	1.083220000000000027e+03	1.576519999999999982e+03	1.083289999999999964e+03	3.423380000000000223e+02	1.083299999999999955e+03	1.933430000000000064e+03	2.067280000000000086e+02	7.963890000000000100e+02	3.424030000000000200e+02	3.423539999999999850e+02	3.423960000000000150e+02	3.424499999999999886e+02	3.423709999999999809e+02	3.427970000000000255e+02	3.423919999999999959e+02	3.423940000000000055e+02	3.426340000000000146e+02	3.426340000000000146e+02	3.423729999999999905e+02	3.424309999999999832e+02	3.424130000000000109e+02	3.423809999999999718e+02	3.423990000000000009e+02	7.963189999999999600e+02	3.423969999999999914e+02	3.427239999999999895e+02	5.402960000000000491e+02	3.423539999999999850e+02	2.071169999999999902e+02	3.423840000000000146e+02	3.424230000000000018e+02	3.423399999999999750e+02	3.426000000000000227e+02	2.067230000000000132e+02	3.424959999999999809e+02	3.423389999999999986e+02	3.427420000000000186e+02	3.423410000000000082e+02	3.426419999999999959e+02	3.423750000000000000e+02	5.403959999999999582e+02	3.423489999999999895e+02	1.212180000000000035e+02	3.423550000000000182e+02	3.423179999999999836e+02
2.328920000000000073e+03	6.853600000000000136e+02	1.719630000000000109e+03	1.719589999999999918e+03	1.373650000000000091e+03	1.373640000000000100e+03	1.999609999999999900e+03	1.373710000000000036e+03	4.339979999999999905e+02	1.373789999999999964e+03	2.453369999999999891e+03	2.620400000000000205e+02	1.009860000000000014e+03	4.341209999999999809e+02	4.341250000000000000e+02	4.345059999999999718e+02	4.341539999999999964e+02	4.340389999999999873e+02	4.349649999999999750e+02	4.340790000000000077e+02	4.343439999999999941e+02	4.343389999999999986e+02	4.347160000000000082e+02	4.341399999999999864e+02	4.344350000000000023e+02	4.344970000000000141e+02	4.343489999999999895e+02	4.343770000000000095e+02	1.009740000000000009e+03	4.344270000000000209e+02	4.348020000000000209e+02	6.853780000000000427e+02	4.341109999999999900e+02	2.624769999999999754e+02	4.341170000000000186e+02	4.342760000000000105e+02	4.339900000000000091e+02	4.349139999999999873e+02	2.620339999999999918e+02	4.345079999999999814e+02	4.340129999999999768e+02	4.343910000000000196e+02	4.342769999999999868e+02	4.348799999999999955e+02	4.341159999999999854e+02	6.853440000000000509e+02	4.340860000000000127e+02	1.536129999999999995e+02	4.340779999999999745e+02	4.339580000000000268e+02
1.058509999999999991e+03	3.123340000000000032e+02	7.826910000000000309e+02	7.827609999999999673e+02	6.255220000000000482e+02	6.255209999999999582e+02	9.096979999999999791e+02	6.255230000000000246e+02	1.979089999999999918e+02	6.255739999999999554e+02	1.114019999999999982e+03	1.195540000000000020e+02	4.600629999999999882e+02	1.979519999999999982e+02	1.979079999999999870e+02	1.979269999999999925e+02	1.979540000000000077e+02	1.979219999999999970e+02	1.982630000000000052e+02	1.979370000000000118e+02	1.979650000000000034e+02	1.980629999999999882e+02	1.980550000000000068e+02	1.979300000000000068e+02	1.979639999999999986e+02	1.979159999999999968e+02	1.979449999999999932e+02	1.979499999999999886e+02	4.600120000000000005e+02	1.979499999999999886e+02	1.981100000000000136e+02	3.123029999999999973e+02	1.979159999999999968e+02	1.197609999999999957e+02	1.978990000000000009e+02	1.979279999999999973e+02	1.979099999999999966e+02	1.979590000000000032e+02	1.195510000000000019e+02	1.979449999999999932e+02	1.979060000000000059e+02	1.983060000000000116e+02	1.979159999999999968e+02	1.980360000000000014e+02	1.979350000000000023e+02	3.121999999999999886e+02	1.979180000000000064e+02	7.012909999999999400e+01	1.979219999999999970e+02	1.978950000000000102e+02
5.172409999999999854e+02	1.536479999999999961e+02	3.835260000000000105e+02	3.834619999999999891e+02	3.067789999999999964e+02	3.067669999999999959e+02	4.453229999999999791e+02	3.067690000000000055e+02	9.731350000000000477e+01	3.068399999999999750e+02	5.433500000000000227e+02	5.883990000000000009e+01	2.259010000000000105e+02	9.737709999999999866e+01	9.732710000000000150e+01	9.732580000000000098e+01	9.737369999999999948e+01	9.734139999999999304e+01	9.752330000000000609e+01	9.735060000000000002e+01	9.732949999999999591e+01	9.738020000000000209e+01	9.754510000000000502e+01	9.734310000000000684e+01	9.737550000000000239e+01	9.733029999999999404e+01	9.734380000000000166e+01	9.734149999999999636e+01	2.258050000000000068e+02	9.735009999999999764e+01	9.753860000000000241e+01	1.534679999999999893e+02	9.732970000000000255e+01	5.894890000000000185e+01	9.732250000000000512e+01	9.733329999999999416e+01	9.732009999999999650e+01	9.737380000000000280e+01	5.883939999999999770e+01	9.735309999999999775e+01	9.732269999999999754e+01	9.732290000000000418e+01	9.732210000000000605e+01	9.738209999999999411e+01	9.733809999999999718e+01	1.533720000000000141e+02	9.732559999999999434e+01	3.457849999999999824e+01	9.732739999999999725e+01	9.731350000000000477e+01
5.209420000000000073e+02	1.547330000000000041e+02	3.862540000000000191e+02	3.861920000000000073e+02	3.089580000000000268e+02	3.089460000000000264e+02	4.484979999999999905e+02	3.089490000000000123e+02	9.802190000000000225e+01	3.090190000000000055e+02	5.472519999999999527e+02	5.925500000000000256e+01	2.275020000000000095e+02	9.806480000000000530e+01	9.801479999999999393e+01	9.801349999999999341e+01	9.806140000000000612e+01	9.802909999999999968e+01	9.821089999999999520e+01	9.803830000000000666e+01	9.801680000000000348e+01	9.806789999999999452e+01	9.823279999999999745e+01	9.803060000000000684e+01	9.806319999999999482e+01	9.801789999999999736e+01	9.803140000000000498e+01	9.802920000000000300e+01	2.274070000000000107e+02	9.803730000000000189e+01	9.822629999999999484e+01	1.545099999999999909e+02	9.801730000000000587e+01	5.936390000000000100e+01	9.801019999999999754e+01	9.802100000000000080e+01	9.800579999999999359e+01	9.806090000000000373e+01	5.925450000000000017e+01	9.804070000000000107e+01	9.801040000000000418e+01	9.800939999999999941e+01	9.800979999999999848e+01	9.806959999999999411e+01	9.802580000000000382e+01	1.544569999999999936e+02	9.801330000000000098e+01	3.482110000000000127e+01	9.801510000000000389e+01	9.800119999999999720e+01
4.626530000000000200e+02	1.375970000000000084e+02	3.433249999999999886e+02	3.432060000000000173e+02	2.746220000000000141e+02	2.746190000000000282e+02	3.984889999999999759e+02	2.746220000000000141e+02	8.719010000000000105e+01	2.746870000000000118e+02	4.857959999999999923e+02	5.271620000000000061e+01	2.022649999999999864e+02	8.724190000000000111e+01	8.729789999999999850e+01	8.763830000000000098e+01	8.723380000000000223e+01	8.719689999999999941e+01	8.769029999999999347e+01	8.721580000000000155e+01	8.747679999999999723e+01	8.723449999999999704e+01	8.759409999999999741e+01	8.729110000000000014e+01	8.753119999999999834e+01	8.760980000000000700e+01	8.749479999999999791e+01	8.750480000000000302e+01	2.022069999999999936e+02	8.754739999999999611e+01	8.760020000000000095e+01	1.377290000000000134e+02	8.728660000000000707e+01	5.276530000000000342e+01	8.726019999999999754e+01	8.737760000000000105e+01	8.717950000000000443e+01	8.781990000000000407e+01	5.271699999999999875e+01	8.753029999999999688e+01	8.720319999999999538e+01	8.717860000000000298e+01	8.746280000000000143e+01	8.776229999999999620e+01	8.726390000000000668e+01	1.375900000000000034e+02	8.726640000000000441e+01	3.093969999999999843e+01	8.725230000000000530e+01	8.716949999999999932e+01
2.831490000000000009e+02	8.470390000000000441e+01	2.109199999999999875e+02	2.108410000000000082e+02	1.689130000000000109e+02	1.689120000000000061e+02	2.444910000000000139e+02	1.689130000000000109e+02	5.383529999999999660e+01	1.689790000000000134e+02	2.965500000000000114e+02	3.258440000000000225e+01	1.245709999999999980e+02	5.388139999999999930e+01	5.391879999999999740e+01	5.418619999999999948e+01	5.386970000000000169e+01	5.383039999999999736e+01	5.427179999999999893e+01	5.384109999999999729e+01	5.411399999999999721e+01	5.387700000000000244e+01	5.421529999999999916e+01	5.389800000000000324e+01	5.414549999999999841e+01	5.411260000000000048e+01	5.412440000000000140e+01	5.411650000000000205e+01	1.245379999999999967e+02	5.412100000000000222e+01	5.421269999999999811e+01	8.499920000000000186e+01	5.391369999999999862e+01	3.260829999999999984e+01	5.383760000000000190e+01	5.396719999999999828e+01	5.381710000000000349e+01	5.412299999999999756e+01	3.258469999999999800e+01	5.411469999999999914e+01	5.384230000000000160e+01	5.382079999999999842e+01	5.410549999999999926e+01	5.424819999999999709e+01	5.389639999999999986e+01	8.492010000000000502e+01	5.390420000000000300e+01	1.911489999999999867e+01	5.388759999999999906e+01	5.381470000000000198e+01
3.479200000000000159e+02	1.037139999999999986e+02	2.587259999999999991e+02	2.586050000000000182e+02	2.070540000000000020e+02	2.070540000000000020e+02	3.000570000000000164e+02	2.070550000000000068e+02	6.587059999999999604e+01	2.071210000000000093e+02	3.648349999999999795e+02	3.984850000000000136e+01	1.525970000000000084e+02	6.591819999999999879e+01	6.597679999999999723e+01	6.631690000000000396e+01	6.590730000000000643e+01	6.586589999999999634e+01	6.633939999999999770e+01	6.587820000000000675e+01	6.615389999999999304e+01	6.591299999999999670e+01	6.626279999999999859e+01	6.595839999999999748e+01	6.618349999999999511e+01	6.628749999999999432e+01	6.616970000000000596e+01	6.617310000000000514e+01	1.525629999999999882e+02	6.622050000000000125e+01	6.626179999999999382e+01	1.040139999999999958e+02	6.596429999999999438e+01	3.988179999999999836e+01	6.593949999999999534e+01	6.604819999999999425e+01	6.585790000000000077e+01	6.649009999999999820e+01	3.984890000000000043e+01	6.619880000000000564e+01	6.587770000000000437e+01	6.585760000000000502e+01	6.614209999999999923e+01	6.643089999999999407e+01	6.593750000000000000e+01	1.039389999999999930e+02	6.594429999999999836e+01	2.335770000000000124e+01	6.592839999999999634e+01	6.584990000000000521e+01
6.680449999999999591e+02	1.976200000000000045e+02	4.946600000000000250e+02	4.947099999999999795e+02	3.955830000000000268e+02	3.955819999999999936e+02	5.747140000000000555e+02	3.955939999999999941e+02	1.253409999999999940e+02	3.956039999999999850e+02	7.023559999999999945e+02	7.585009999999999764e+01	2.910649999999999977e+02	1.254000000000000057e+02	1.253619999999999948e+02	1.254020000000000010e+02	1.253769999999999953e+02	1.253679999999999950e+02	1.255480000000000018e+02	1.253599999999999994e+02	1.253619999999999948e+02	1.253649999999999949e+02	1.256989999999999981e+02	1.253589999999999947e+02	1.254590000000000032e+02	1.254200000000000017e+02	1.253750000000000000e+02	1.253709999999999951e+02	2.910590000000000259e+02	1.253670000000000044e+02	1.256800000000000068e+02	1.975900000000000034e+02	1.253539999999999992e+02	7.601720000000000255e+01	1.253529999999999944e+02	1.253659999999999997e+02	1.253539999999999992e+02	1.254489999999999981e+02	7.575639999999999930e+01	1.254129999999999967e+02	1.253499999999999943e+02	1.257259999999999991e+02	1.253529999999999944e+02	1.255810000000000031e+02	1.253529999999999944e+02	1.978139999999999930e+02	1.253499999999999943e+02	4.447330000000000183e+01	1.253550000000000040e+02	1.253400000000000034e+02
1.460150000000000091e+03	4.299730000000000132e+02	1.078890000000000100e+03	1.078920000000000073e+03	8.620000000000000000e+02	8.619990000000000236e+02	1.254210000000000036e+03	8.620030000000000427e+02	2.726669999999999732e+02	8.622649999999999864e+02	1.537380000000000109e+03	1.646810000000000116e+02	6.338490000000000464e+02	2.726589999999999918e+02	2.725640000000000214e+02	2.727110000000000127e+02	2.727839999999999918e+02	2.727509999999999764e+02	2.732989999999999782e+02	2.728369999999999891e+02	2.725699999999999932e+02	2.727350000000000136e+02	2.730049999999999955e+02	2.730219999999999914e+02	2.728330000000000268e+02	2.727610000000000241e+02	2.727099999999999795e+02	2.731179999999999950e+02	6.339470000000000027e+02	2.729700000000000273e+02	2.733249999999999886e+02	4.300919999999999845e+02	2.727629999999999768e+02	1.648110000000000070e+02	2.726100000000000136e+02	2.726870000000000118e+02	2.725840000000000032e+02	2.734300000000000068e+02	1.645889999999999986e+02	2.728799999999999955e+02	2.727200000000000273e+02	2.725620000000000118e+02	2.725600000000000023e+02	2.731510000000000105e+02	2.728260000000000218e+02	4.303009999999999877e+02	2.728100000000000023e+02	9.636310000000000286e+01	2.727529999999999859e+02	2.725129999999999768e+02
4.487570000000000050e+02	1.332630000000000052e+02	3.329970000000000141e+02	3.330529999999999973e+02	2.666449999999999818e+02	2.664460000000000264e+02	3.865819999999999936e+02	2.664470000000000027e+02	8.459139999999999304e+01	2.664680000000000177e+02	4.711630000000000109e+02	5.116239999999999810e+01	1.962740000000000009e+02	8.459850000000000136e+01	8.460410000000000252e+01	8.461360000000000525e+01	8.463410000000000366e+01	8.462019999999999698e+01	8.475360000000000582e+01	8.462000000000000455e+01	8.460080000000000666e+01	8.465479999999999450e+01	8.464459999999999695e+01	8.461209999999999809e+01	8.461209999999999809e+01	8.465380000000000393e+01	8.462210000000000321e+01	8.463339999999999463e+01	1.961970000000000027e+02	8.462019999999999698e+01	8.474479999999999791e+01	1.332740000000000009e+02	8.460779999999999745e+01	5.127499999999999858e+01	8.459789999999999566e+01	8.475820000000000221e+01	8.459310000000000684e+01	8.465829999999999700e+01	5.116749999999999687e+01	8.465730000000000643e+01	8.460450000000000159e+01	8.468040000000000589e+01	8.459810000000000230e+01	8.470380000000000109e+01	8.460809999999999320e+01	1.335209999999999866e+02	8.459709999999999752e+01	3.002730000000000032e+01	8.464199999999999591e+01	8.459839999999999804e+01
1.114950000000000045e+03	3.288299999999999841e+02	8.242770000000000437e+02	8.243350000000000364e+02	6.587690000000000055e+02	6.587590000000000146e+02	9.581200000000000045e+02	6.587590000000000146e+02	2.084219999999999970e+02	6.588780000000000427e+02	1.173519999999999982e+03	1.258780000000000001e+02	4.845529999999999973e+02	2.087539999999999907e+02	2.084269999999999925e+02	2.085180000000000007e+02	2.084190000000000111e+02	2.084319999999999879e+02	2.087820000000000107e+02	2.084410000000000025e+02	2.084240000000000066e+02	2.084939999999999998e+02	2.090900000000000034e+02	2.084730000000000132e+02	2.084579999999999984e+02	2.085579999999999927e+02	2.084389999999999930e+02	2.085509999999999877e+02	4.844590000000000032e+02	2.085300000000000011e+02	2.087740000000000009e+02	3.287169999999999845e+02	2.084579999999999984e+02	1.259869999999999948e+02	2.084610000000000127e+02	2.087069999999999936e+02	2.083909999999999911e+02	2.088149999999999977e+02	1.259809999999999945e+02	2.085370000000000061e+02	2.084029999999999916e+02	2.088559999999999945e+02	2.084089999999999918e+02	2.087350000000000136e+02	2.084310000000000116e+02	3.288550000000000182e+02	2.084790000000000134e+02	7.379240000000000066e+01	2.084770000000000039e+02	2.085399999999999920e+02
5.135209999999999582e+02	1.522880000000000109e+02	3.807420000000000186e+02	3.807400000000000091e+02	3.045869999999999891e+02	3.045869999999999891e+02	4.421480000000000246e+02	3.045880000000000223e+02	9.667539999999999623e+01	3.046139999999999759e+02	5.394479999999999791e+02	5.842560000000000286e+01	2.242139999999999986e+02	9.664870000000000516e+01	9.663530000000000086e+01	9.664360000000000639e+01	9.669950000000000045e+01	9.667959999999999354e+01	9.684059999999999491e+01	9.669740000000000180e+01	9.663790000000000191e+01	9.665600000000000591e+01	9.673329999999999984e+01	9.668649999999999523e+01	9.665919999999999845e+01	9.663819999999999766e+01	9.664339999999999975e+01	9.667130000000000223e+01	2.242019999999999982e+02	9.666070000000000562e+01	9.685840000000000316e+01	1.522899999999999920e+02	9.664109999999999445e+01	5.856790000000000163e+01	9.664180000000000348e+01	9.671779999999999688e+01	9.662699999999999534e+01	9.671359999999999957e+01	5.844210000000000349e+01	9.670099999999999341e+01	9.664090000000000202e+01	9.665900000000000603e+01	9.663400000000000034e+01	9.675629999999999598e+01	9.667730000000000246e+01	1.522609999999999957e+02	9.664130000000000109e+01	3.427830000000000155e+01	9.664379999999999882e+01	9.663720000000000709e+01
5.634980000000000473e+02	1.669840000000000089e+02	4.175919999999999845e+02	4.176050000000000182e+02	3.340110000000000241e+02	3.340110000000000241e+02	4.850129999999999768e+02	3.340110000000000241e+02	1.059120000000000061e+02	3.340389999999999873e+02	5.921250000000000000e+02	6.402859999999999729e+01	2.458240000000000123e+02	1.059609999999999985e+02	1.059260000000000019e+02	1.059849999999999994e+02	1.059440000000000026e+02	1.059260000000000019e+02	1.060109999999999957e+02	1.059350000000000023e+02	1.059270000000000067e+02	1.062630000000000052e+02	1.061239999999999952e+02	1.059300000000000068e+02	1.060819999999999936e+02	1.059770000000000039e+02	1.059459999999999980e+02	1.059489999999999981e+02	2.458290000000000077e+02	1.059380000000000024e+02	1.061050000000000040e+02	1.670610000000000070e+02	1.059290000000000020e+02	6.406990000000000407e+01	1.059170000000000016e+02	1.059579999999999984e+02	1.059129999999999967e+02	1.059809999999999945e+02	6.404739999999999611e+01	1.059849999999999994e+02	1.059200000000000017e+02	1.059120000000000061e+02	1.059210000000000065e+02	1.061059999999999945e+02	1.059389999999999930e+02	1.671479999999999961e+02	1.059170000000000016e+02	3.771110000000000184e+01	1.059650000000000034e+02	1.059129999999999967e+02
4.459820000000000277e+02	1.324770000000000039e+02	3.309750000000000227e+02	3.309039999999999964e+02	2.648120000000000118e+02	2.648109999999999786e+02	3.842010000000000218e+02	2.648129999999999882e+02	8.407580000000000098e+01	2.648260000000000218e+02	4.682370000000000232e+02	5.085029999999999717e+01	1.949759999999999991e+02	8.408199999999999363e+01	8.408010000000000161e+01	8.408339999999999748e+01	8.417359999999999332e+01	8.408729999999999905e+01	8.425069999999999482e+01	8.409329999999999927e+01	8.408839999999999293e+01	8.418040000000000589e+01	8.412510000000000332e+01	8.408689999999999998e+01	8.408520000000000039e+01	8.408499999999999375e+01	8.409749999999999659e+01	8.409439999999999316e+01	1.949739999999999895e+02	8.409149999999999636e+01	8.413909999999999911e+01	1.324199999999999875e+02	8.408240000000000691e+01	5.103970000000000340e+01	8.407670000000000243e+01	8.409619999999999607e+01	8.407800000000000296e+01	8.410269999999999868e+01	5.084980000000000189e+01	8.409420000000000073e+01	8.408140000000000214e+01	8.408289999999999509e+01	8.408459999999999468e+01	8.418300000000000693e+01	8.408079999999999643e+01	1.324190000000000111e+02	8.408220000000000027e+01	2.981569999999999965e+01	8.408459999999999468e+01	8.407559999999999434e+01
6.199339999999999691e+02	1.836210000000000093e+02	4.592570000000000050e+02	4.593260000000000218e+02	3.672490000000000236e+02	3.672479999999999905e+02	5.334349999999999454e+02	3.672500000000000000e+02	1.164279999999999973e+02	3.674680000000000177e+02	6.516299999999999955e+02	7.035819999999999652e+01	2.702420000000000186e+02	1.165160000000000053e+02	1.166590000000000060e+02	1.167570000000000050e+02	1.164320000000000022e+02	1.164380000000000024e+02	1.172360000000000042e+02	1.164459999999999980e+02	1.167049999999999983e+02	1.165319999999999965e+02	1.169579999999999984e+02	1.165120000000000005e+02	1.167469999999999999e+02	1.168880000000000052e+02	1.167279999999999944e+02	1.167439999999999998e+02	2.702470000000000141e+02	1.167560000000000002e+02	1.169950000000000045e+02	1.836560000000000059e+02	1.164989999999999952e+02	7.040689999999999316e+01	1.165739999999999981e+02	1.165490000000000066e+02	1.164020000000000010e+02	1.169710000000000036e+02	7.036260000000000048e+01	1.168910000000000053e+02	1.164339999999999975e+02	1.164009999999999962e+02	1.166989999999999981e+02	1.168760000000000048e+02	1.165199999999999960e+02	1.839060000000000059e+02	1.164879999999999995e+02	4.125549999999999784e+01	1.164770000000000039e+02	1.164050000000000011e+02
9.076910000000000309e+02	2.679399999999999977e+02	6.715339999999999918e+02	6.715420000000000300e+02	5.367300000000000182e+02	5.367060000000000173e+02	7.803079999999999927e+02	5.367060000000000173e+02	1.698799999999999955e+02	5.367640000000000100e+02	9.550080000000000382e+02	1.026350000000000051e+02	3.947939999999999827e+02	1.698820000000000050e+02	1.698770000000000095e+02	1.699070000000000107e+02	1.699300000000000068e+02	1.699219999999999970e+02	1.699869999999999948e+02	1.699170000000000016e+02	1.698760000000000048e+02	1.700440000000000111e+02	1.699569999999999936e+02	1.699209999999999923e+02	1.699199999999999875e+02	1.698810000000000002e+02	1.698930000000000007e+02	1.699790000000000134e+02	3.947719999999999914e+02	1.699079999999999870e+02	1.701399999999999864e+02	2.679230000000000018e+02	1.699190000000000111e+02	1.027150000000000034e+02	1.698770000000000095e+02	1.701750000000000114e+02	1.698750000000000000e+02	1.699619999999999891e+02	1.026500000000000057e+02	1.699470000000000027e+02	1.698899999999999864e+02	1.698919999999999959e+02	1.698720000000000141e+02	1.700960000000000036e+02	1.698979999999999961e+02	2.678299999999999841e+02	1.699420000000000073e+02	6.009329999999999927e+01	1.699339999999999975e+02	1.698710000000000093e+02
1.370329999999999927e+03	4.036709999999999923e+02	1.012649999999999977e+03	1.012759999999999991e+03	8.091839999999999691e+02	8.091449999999999818e+02	1.177210000000000036e+03	8.091490000000000009e+02	2.558369999999999891e+02	8.094819999999999709e+02	1.442759999999999991e+03	1.545240000000000009e+02	5.951490000000000009e+02	2.560269999999999868e+02	2.558689999999999998e+02	2.559079999999999870e+02	2.561709999999999923e+02	2.559929999999999950e+02	2.564549999999999841e+02	2.559600000000000080e+02	2.558940000000000055e+02	2.559379999999999882e+02	2.563659999999999854e+02	2.559259999999999877e+02	2.559550000000000125e+02	2.559199999999999875e+02	2.559540000000000077e+02	2.560000000000000000e+02	5.949809999999999945e+02	2.559569999999999936e+02	2.564420000000000073e+02	4.036750000000000114e+02	2.559269999999999925e+02	1.548950000000000102e+02	2.559050000000000011e+02	2.560539999999999736e+02	2.559780000000000086e+02	2.562200000000000273e+02	1.545370000000000061e+02	2.560969999999999800e+02	2.559190000000000111e+02	2.559929999999999950e+02	2.558679999999999950e+02	2.563419999999999845e+02	2.559850000000000136e+02	4.037740000000000009e+02	2.559130000000000109e+02	9.042400000000000659e+01	2.559660000000000082e+02	2.558410000000000082e+02
1.552619999999999891e+03	4.571530000000000200e+02	1.147069999999999936e+03	1.147180000000000064e+03	9.165249999999999773e+02	9.164859999999999900e+02	1.333589999999999918e+03	9.164900000000000091e+02	2.897080000000000268e+02	9.168429999999999609e+02	1.634930000000000064e+03	1.749679999999999893e+02	6.740199999999999818e+02	2.900860000000000127e+02	2.897850000000000250e+02	2.898349999999999795e+02	2.902850000000000250e+02	2.900869999999999891e+02	2.910939999999999941e+02	2.900760000000000218e+02	2.897819999999999823e+02	2.899610000000000127e+02	2.906309999999999718e+02	2.900380000000000109e+02	2.900020000000000095e+02	2.898949999999999818e+02	2.899390000000000214e+02	2.901890000000000214e+02	6.738750000000000000e+02	2.900000000000000000e+02	2.906600000000000250e+02	4.571890000000000214e+02	2.898570000000000277e+02	1.754070000000000107e+02	2.898220000000000027e+02	2.902189999999999941e+02	2.898500000000000227e+02	2.903179999999999836e+02	1.749850000000000136e+02	2.902080000000000268e+02	2.899499999999999886e+02	2.898779999999999859e+02	2.897620000000000005e+02	2.904590000000000032e+02	2.901050000000000182e+02	4.574560000000000173e+02	2.898460000000000036e+02	1.023739999999999952e+02	2.899220000000000255e+02	2.897139999999999986e+02
9.363750000000000000e+02	2.763220000000000027e+02	6.926309999999999718e+02	6.926480000000000246e+02	5.536209999999999809e+02	5.535969999999999800e+02	8.049160000000000537e+02	5.535979999999999563e+02	1.752259999999999991e+02	5.537599999999999909e+02	9.852490000000000236e+02	1.058520000000000039e+02	4.072280000000000086e+02	1.752390000000000043e+02	1.752069999999999936e+02	1.752239999999999895e+02	1.753050000000000068e+02	1.752119999999999891e+02	1.753729999999999905e+02	1.752220000000000084e+02	1.752189999999999941e+02	1.753220000000000027e+02	1.752769999999999868e+02	1.752230000000000132e+02	1.752210000000000036e+02	1.752640000000000100e+02	1.752429999999999950e+02	1.752439999999999998e+02	4.071630000000000109e+02	1.752340000000000089e+02	1.753609999999999900e+02	2.763059999999999832e+02	1.752270000000000039e+02	1.060280000000000058e+02	1.752019999999999982e+02	1.752179999999999893e+02	1.752680000000000007e+02	1.752630000000000052e+02	1.058670000000000044e+02	1.752630000000000052e+02	1.752069999999999936e+02	1.752489999999999952e+02	1.752090000000000032e+02	1.753120000000000118e+02	1.752179999999999893e+02	2.762880000000000109e+02	1.752189999999999941e+02	6.193869999999999720e+01	1.752630000000000052e+02	1.752050000000000125e+02
5.560869999999999891e+02	1.648129999999999882e+02	4.121209999999999809e+02	4.121419999999999959e+02	3.296549999999999727e+02	3.296519999999999868e+02	4.786630000000000109e+02	3.296549999999999727e+02	1.045400000000000063e+02	3.296709999999999923e+02	5.843210000000000264e+02	6.319709999999999894e+01	2.426289999999999907e+02	1.045660000000000025e+02	1.045510000000000019e+02	1.047630000000000052e+02	1.046530000000000058e+02	1.045570000000000022e+02	1.048359999999999985e+02	1.045750000000000028e+02	1.046310000000000002e+02	1.046889999999999930e+02	1.047060000000000031e+02	1.046039999999999992e+02	1.046009999999999991e+02	1.046940000000000026e+02	1.046640000000000015e+02	1.046989999999999981e+02	2.426270000000000095e+02	1.047500000000000000e+02	1.047120000000000033e+02	1.649370000000000118e+02	1.046970000000000027e+02	6.323230000000000217e+01	1.045430000000000064e+02	1.045979999999999990e+02	1.046140000000000043e+02	1.048179999999999978e+02	6.320020000000000238e+01	1.046260000000000048e+02	1.045529999999999973e+02	1.045510000000000019e+02	1.045829999999999984e+02	1.049030000000000058e+02	1.046119999999999948e+02	1.648979999999999961e+02	1.046880000000000024e+02	3.701100000000000279e+01	1.046919999999999931e+02	1.045360000000000014e+02
5.422039999999999509e+02	1.608089999999999975e+02	4.018799999999999955e+02	4.018879999999999768e+02	3.214809999999999945e+02	3.214789999999999850e+02	4.667559999999999718e+02	3.214789999999999850e+02	1.019590000000000032e+02	3.214959999999999809e+02	5.696889999999999645e+02	6.173360000000000269e+01	2.366140000000000043e+02	1.019869999999999948e+02	1.019710000000000036e+02	1.019659999999999940e+02	1.020199999999999960e+02	1.020570000000000022e+02	1.021640000000000015e+02	1.019959999999999951e+02	1.019699999999999989e+02	1.020139999999999958e+02	1.020619999999999976e+02	1.020300000000000011e+02	1.020169999999999959e+02	1.019809999999999945e+02	1.019860000000000042e+02	1.020909999999999940e+02	2.366519999999999868e+02	1.020139999999999958e+02	1.022770000000000010e+02	1.607769999999999868e+02	1.020120000000000005e+02	6.182039999999999935e+01	1.019650000000000034e+02	1.020639999999999930e+02	1.019569999999999936e+02	1.020580000000000069e+02	6.164330000000000354e+01	1.020660000000000025e+02	1.019759999999999991e+02	1.019740000000000038e+02	1.019659999999999940e+02	1.020810000000000031e+02	1.020300000000000011e+02	1.607249999999999943e+02	1.020270000000000010e+02	3.621050000000000324e+01	1.020570000000000022e+02	1.019579999999999984e+02
7.125149999999999295e+01	2.252410000000000068e+01	5.458239999999999981e+01	5.460819999999999652e+01	4.413519999999999754e+01	4.413519999999999754e+01	6.271039999999999992e+01	4.413519999999999754e+01	1.444319999999999915e+01	4.413799999999999812e+01	7.316200000000000614e+01	8.914889999999999759e+00	3.283870000000000289e+01	1.444239999999999924e+01	1.444239999999999924e+01	1.444250000000000078e+01	1.444330000000000069e+01	1.444299999999999962e+01	1.444439999999999991e+01	1.444369999999999976e+01	1.444289999999999985e+01	1.445260000000000034e+01	1.444599999999999973e+01	1.444330000000000069e+01	1.445490000000000030e+01	1.444280000000000008e+01	1.444299999999999962e+01	1.444539999999999935e+01	3.283509999999999707e+01	1.444379999999999953e+01	1.444449999999999967e+01	2.253509999999999991e+01	1.444469999999999921e+01	8.823199999999999932e+00	1.444239999999999924e+01	1.444619999999999926e+01	1.444239999999999924e+01	1.444420000000000037e+01	8.821120000000000516e+00	1.444660000000000011e+01	1.444260000000000055e+01	1.444229999999999947e+01	1.444260000000000055e+01	1.444940000000000069e+01	1.444270000000000032e+01	2.252629999999999910e+01	1.444510000000000005e+01	5.241119999999999557e+00	1.445040000000000013e+01	1.444239999999999924e+01
7.392889999999999873e+02	2.185140000000000100e+02	5.472029999999999745e+02	5.472250000000000227e+02	4.375409999999999968e+02	4.375380000000000109e+02	6.358360000000000127e+02	4.375419999999999732e+02	1.385929999999999893e+02	4.375579999999999927e+02	7.774690000000000509e+02	8.374739999999999895e+01	3.219510000000000218e+02	1.385869999999999891e+02	1.385790000000000077e+02	1.385920000000000130e+02	1.385900000000000034e+02	1.385819999999999936e+02	1.386270000000000095e+02	1.385840000000000032e+02	1.385819999999999936e+02	1.386850000000000023e+02	1.386210000000000093e+02	1.385829999999999984e+02	1.385809999999999889e+02	1.385840000000000032e+02	1.385900000000000034e+02	1.385939999999999941e+02	3.218849999999999909e+02	1.385960000000000036e+02	1.386390000000000100e+02	2.184439999999999884e+02	1.385850000000000080e+02	8.423329999999999984e+01	1.385780000000000030e+02	1.386059999999999945e+02	1.385790000000000077e+02	1.385960000000000036e+02	8.374580000000000268e+01	1.385869999999999891e+02	1.385790000000000077e+02	1.387599999999999909e+02	1.385790000000000077e+02	1.386759999999999877e+02	1.385790000000000077e+02	2.184420000000000073e+02	1.385910000000000082e+02	4.902199999999999847e+01	1.385970000000000084e+02	1.385769999999999982e+02
7.957549999999999955e+02	2.350529999999999973e+02	5.888250000000000455e+02	5.889120000000000346e+02	4.707780000000000200e+02	4.707749999999999773e+02	6.842580000000000382e+02	4.707760000000000105e+02	1.490709999999999980e+02	4.708079999999999927e+02	8.369729999999999563e+02	9.007909999999999684e+01	3.463509999999999991e+02	1.491959999999999980e+02	1.493050000000000068e+02	1.497139999999999986e+02	1.493460000000000036e+02	1.493060000000000116e+02	1.504610000000000127e+02	1.493449999999999989e+02	1.496579999999999870e+02	1.491990000000000123e+02	1.498540000000000134e+02	1.494590000000000032e+02	1.498770000000000095e+02	1.497470000000000141e+02	1.497589999999999861e+02	1.499629999999999939e+02	3.463580000000000041e+02	1.498139999999999930e+02	1.504079999999999870e+02	2.355310000000000059e+02	1.492959999999999923e+02	9.026760000000000161e+01	1.491510000000000105e+02	1.491610000000000014e+02	1.490759999999999934e+02	1.498799999999999955e+02	9.008079999999999643e+01	1.498950000000000102e+02	1.492779999999999916e+02	1.490759999999999934e+02	1.496589999999999918e+02	1.499780000000000086e+02	1.494610000000000127e+02	2.358100000000000023e+02	1.492829999999999870e+02	5.285869999999999891e+01	1.492789999999999964e+02	1.490730000000000075e+02
1.659009999999999991e+03	4.885179999999999723e+02	1.225660000000000082e+03	1.225569999999999936e+03	9.792269999999999754e+02	9.791480000000000246e+02	1.424880000000000109e+03	9.791549999999999727e+02	3.095129999999999768e+02	9.792250000000000227e+02	1.747109999999999900e+03	1.870020000000000095e+02	7.200370000000000346e+02	3.095120000000000005e+02	3.095430000000000064e+02	3.096970000000000027e+02	3.095690000000000168e+02	3.096039999999999850e+02	3.099089999999999918e+02	3.095520000000000209e+02	3.096460000000000150e+02	3.097040000000000077e+02	3.097389999999999759e+02	3.096159999999999854e+02	3.096750000000000114e+02	3.096680000000000064e+02	3.096770000000000209e+02	3.097250000000000227e+02	7.198759999999999764e+02	3.096840000000000259e+02	3.100369999999999777e+02	4.884540000000000077e+02	3.095649999999999977e+02	1.874240000000000066e+02	3.095009999999999764e+02	3.097470000000000141e+02	3.094990000000000236e+02	3.097629999999999768e+02	1.869050000000000011e+02	3.097440000000000282e+02	3.095099999999999909e+02	3.096709999999999923e+02	3.096320000000000050e+02	3.099940000000000282e+02	3.095989999999999895e+02	4.882570000000000050e+02	3.095559999999999832e+02	1.094410000000000025e+02	3.095880000000000223e+02	3.094809999999999945e+02
4.154420000000000073e+02	1.234959999999999951e+02	3.083980000000000246e+02	3.084209999999999923e+02	2.468300000000000125e+02	2.468300000000000125e+02	3.580059999999999718e+02	2.468300000000000125e+02	7.840770000000000550e+01	2.468499999999999943e+02	4.360459999999999923e+02	4.742690000000000339e+01	1.818269999999999982e+02	7.841230000000000189e+01	7.840219999999999345e+01	7.840340000000000487e+01	7.840389999999999304e+01	7.840439999999999543e+01	7.841840000000000543e+01	7.840460000000000207e+01	7.840460000000000207e+01	7.841519999999999868e+01	7.847709999999999297e+01	7.840399999999999636e+01	7.841429999999999723e+01	7.840319999999999823e+01	7.840560000000000684e+01	7.840869999999999607e+01	1.817640000000000100e+02	7.840529999999999688e+01	7.842870000000000630e+01	1.234689999999999941e+02	7.840800000000000125e+01	4.766299999999999670e+01	7.840130000000000621e+01	7.841540000000000532e+01	7.840850000000000364e+01	7.841020000000000323e+01	4.742470000000000141e+01	7.841320000000000334e+01	7.840179999999999438e+01	7.841100000000000136e+01	7.840210000000000434e+01	7.844050000000000011e+01	7.840460000000000207e+01	1.234569999999999936e+02	7.840730000000000643e+01	2.778450000000000131e+01	7.840919999999999845e+01	7.840130000000000621e+01
1.035369999999999891e+03	3.056329999999999814e+02	7.655420000000000300e+02	7.656069999999999709e+02	6.119030000000000200e+02	6.118990000000000009e+02	8.898540000000000418e+02	6.118999999999999773e+02	1.936239999999999952e+02	6.119690000000000509e+02	1.089630000000000109e+03	1.169560000000000031e+02	4.501190000000000282e+02	1.937410000000000139e+02	1.936090000000000089e+02	1.936879999999999882e+02	1.936150000000000091e+02	1.936179999999999950e+02	1.936769999999999925e+02	1.936210000000000093e+02	1.936080000000000041e+02	1.936670000000000016e+02	1.937800000000000011e+02	1.936210000000000093e+02	1.936359999999999957e+02	1.936260000000000048e+02	1.936160000000000139e+02	1.936320000000000050e+02	4.500049999999999955e+02	1.936289999999999907e+02	1.937129999999999939e+02	3.053190000000000168e+02	1.936200000000000045e+02	1.173020000000000067e+02	1.936479999999999961e+02	1.936330000000000098e+02	1.936040000000000134e+02	1.937740000000000009e+02	1.169560000000000031e+02	1.936970000000000027e+02	1.936030000000000086e+02	1.936179999999999950e+02	1.935999999999999943e+02	1.938379999999999939e+02	1.936140000000000043e+02	3.053050000000000068e+02	1.936150000000000091e+02	6.849330000000000496e+01	1.936189999999999998e+02	1.935960000000000036e+02
1.849629999999999927e+04	5.430170000000000073e+03	1.364250000000000000e+04	1.364279999999999927e+04	1.089479999999999927e+04	1.089429999999999927e+04	1.586979999999999927e+04	1.089439999999999964e+04	3.438510000000000218e+03	1.089829999999999927e+04	1.949820000000000073e+04	2.075300000000000182e+03	8.006529999999999745e+03	3.440300000000000182e+03	3.439210000000000036e+03	3.441849999999999909e+03	3.439869999999999891e+03	3.439630000000000109e+03	3.446329999999999927e+03	3.439900000000000091e+03	3.440750000000000000e+03	3.439679999999999836e+03	3.445039999999999964e+03	3.440789999999999964e+03	3.442219999999999800e+03	3.441820000000000164e+03	3.441300000000000182e+03	3.443190000000000055e+03	8.006319999999999709e+03	3.442570000000000164e+03	3.447429999999999836e+03	5.431430000000000291e+03	3.440480000000000018e+03	2.079199999999999818e+03	3.438780000000000200e+03	3.442199999999999818e+03	3.439550000000000182e+03	3.444420000000000073e+03	2.075679999999999836e+03	3.442260000000000218e+03	3.439260000000000218e+03	3.439719999999999800e+03	3.440050000000000182e+03	3.446070000000000164e+03	3.440000000000000000e+03	5.432539999999999964e+03	3.440539999999999964e+03	1.214210000000000036e+03	3.440590000000000146e+03	3.438289999999999964e+03
1.103839999999999918e+03	3.255129999999999768e+02	8.160750000000000455e+02	8.161349999999999909e+02	6.522279999999999518e+02	6.522200000000000273e+02	9.485950000000000273e+02	6.522290000000000418e+02	2.063660000000000139e+02	6.523350000000000364e+02	1.161809999999999945e+03	1.246329999999999956e+02	4.798679999999999950e+02	2.064170000000000016e+02	2.063590000000000089e+02	2.064540000000000077e+02	2.063449999999999989e+02	2.063360000000000127e+02	2.066399999999999864e+02	2.063600000000000136e+02	2.063990000000000009e+02	2.064670000000000130e+02	2.066479999999999961e+02	2.063729999999999905e+02	2.064399999999999977e+02	2.065399999999999920e+02	2.064159999999999968e+02	2.064130000000000109e+02	4.796669999999999732e+02	2.064360000000000070e+02	2.068199999999999932e+02	3.254809999999999945e+02	2.063640000000000043e+02	1.249099999999999966e+02	2.063899999999999864e+02	2.064869999999999948e+02	2.063360000000000127e+02	2.067179999999999893e+02	1.246359999999999957e+02	2.064629999999999939e+02	2.063340000000000032e+02	2.063880000000000052e+02	2.063489999999999895e+02	2.066479999999999961e+02	2.063779999999999859e+02	3.257230000000000132e+02	2.063400000000000034e+02	7.303189999999999316e+01	2.063909999999999911e+02	2.063249999999999886e+02
4.450520000000000209e+02	1.322129999999999939e+02	3.302320000000000277e+02	3.302470000000000141e+02	2.642660000000000196e+02	2.642660000000000196e+02	3.834069999999999823e+02	2.642669999999999959e+02	8.392680000000000007e+01	2.642789999999999964e+02	4.672620000000000005e+02	5.074600000000000222e+01	1.946150000000000091e+02	8.394859999999999900e+01	8.390959999999999752e+01	8.391110000000000468e+01	8.391490000000000293e+01	8.391469999999999629e+01	8.404420000000000357e+01	8.391889999999999361e+01	8.391540000000000532e+01	8.397230000000000416e+01	8.407470000000000709e+01	8.391209999999999525e+01	8.393989999999999441e+01	8.391160000000000707e+01	8.393720000000000425e+01	8.392359999999999332e+01	1.945769999999999982e+02	8.391670000000000584e+01	8.407080000000000553e+01	1.322050000000000125e+02	8.391070000000000562e+01	5.086330000000000240e+01	8.390529999999999688e+01	8.397350000000000136e+01	8.390560000000000684e+01	8.391859999999999786e+01	5.074770000000000181e+01	8.392130000000000223e+01	8.390940000000000509e+01	8.394809999999999661e+01	8.391249999999999432e+01	8.393819999999999482e+01	8.392069999999999652e+01	1.321589999999999918e+02	8.391009999999999991e+01	2.972309999999999874e+01	8.390959999999999752e+01	8.390840000000000032e+01
5.930969999999999800e+02	1.756630000000000109e+02	4.393910000000000196e+02	4.394230000000000018e+02	3.514470000000000027e+02	3.514470000000000027e+02	5.104169999999999732e+02	3.514479999999999791e+02	1.114360000000000070e+02	3.514610000000000127e+02	6.233410000000000082e+02	6.735009999999999764e+01	2.586709999999999923e+02	1.114609999999999985e+02	1.114230000000000018e+02	1.114270000000000067e+02	1.115079999999999956e+02	1.114629999999999939e+02	1.117049999999999983e+02	1.114429999999999978e+02	1.114279999999999973e+02	1.115729999999999933e+02	1.116119999999999948e+02	1.114260000000000019e+02	1.114560000000000031e+02	1.114240000000000066e+02	1.114519999999999982e+02	1.114489999999999981e+02	2.586329999999999814e+02	1.114369999999999976e+02	1.115949999999999989e+02	1.756250000000000000e+02	1.114210000000000065e+02	6.748430000000000462e+01	1.114159999999999968e+02	1.114939999999999998e+02	1.114150000000000063e+02	1.114389999999999930e+02	6.735139999999999816e+01	1.114380000000000024e+02	1.114260000000000019e+02	1.114599999999999937e+02	1.114249999999999972e+02	1.114689999999999941e+02	1.114459999999999980e+02	1.756469999999999914e+02	1.114230000000000018e+02	3.943110000000000070e+01	1.114210000000000065e+02	1.114180000000000064e+02
4.078639999999999873e+03	1.198519999999999982e+03	3.009929999999999836e+03	3.010000000000000000e+03	2.404130000000000109e+03	2.404010000000000218e+03	3.500690000000000055e+03	2.404030000000000200e+03	7.591760000000000446e+02	2.404530000000000200e+03	4.298029999999999745e+03	4.584590000000000032e+02	1.767180000000000064e+03	7.596900000000000546e+02	7.592780000000000200e+02	7.595869999999999891e+02	7.598390000000000555e+02	7.597759999999999536e+02	7.616079999999999472e+02	7.598210000000000264e+02	7.596490000000000009e+02	7.595199999999999818e+02	7.611209999999999809e+02	7.599180000000000064e+02	7.602569999999999482e+02	7.596480000000000246e+02	7.598890000000000100e+02	7.604009999999999536e+02	1.767269999999999982e+03	7.600190000000000055e+02	7.621509999999999536e+02	1.199059999999999945e+03	7.593980000000000246e+02	4.592970000000000255e+02	7.591649999999999636e+02	7.599809999999999945e+02	7.591960000000000264e+02	7.602190000000000509e+02	4.585120000000000005e+02	7.600059999999999718e+02	7.596109999999999900e+02	7.592619999999999436e+02	7.595130000000000337e+02	7.606960000000000264e+02	7.598609999999999900e+02	1.198769999999999982e+03	7.593999999999999773e+02	2.681779999999999973e+02	7.594420000000000073e+02	7.592019999999999982e+02
2.980340000000000146e+03	8.762740000000000009e+02	2.199909999999999854e+03	2.199989999999999782e+03	1.757349999999999909e+03	1.757230000000000018e+03	2.558429999999999836e+03	1.757240000000000009e+03	5.550570000000000164e+02	1.757630000000000109e+03	3.140119999999999891e+03	3.352760000000000105e+02	1.291799999999999955e+03	5.555030000000000427e+02	5.551789999999999736e+02	5.554750000000000227e+02	5.555950000000000273e+02	5.556009999999999991e+02	5.571839999999999691e+02	5.556920000000000073e+02	5.554900000000000091e+02	5.553060000000000400e+02	5.565919999999999845e+02	5.557859999999999445e+02	5.560489999999999782e+02	5.555149999999999864e+02	5.557160000000000082e+02	5.562269999999999754e+02	1.291970000000000027e+03	5.558780000000000427e+02	5.573310000000000173e+02	8.767590000000000146e+02	5.552799999999999727e+02	3.358439999999999941e+02	5.550750000000000455e+02	5.558400000000000318e+02	5.550950000000000273e+02	5.560510000000000446e+02	3.352359999999999900e+02	5.558469999999999800e+02	5.555009999999999764e+02	5.551459999999999582e+02	5.554039999999999964e+02	5.563099999999999454e+02	5.556989999999999554e+02	8.765270000000000437e+02	5.552949999999999591e+02	1.961080000000000041e+02	5.552849999999999682e+02	5.550149999999999864e+02
3.469750000000000227e+02	1.034479999999999933e+02	2.579329999999999927e+02	2.579259999999999877e+02	2.065089999999999861e+02	2.065089999999999861e+02	2.992649999999999864e+02	2.065949999999999989e+02	6.567929999999999779e+01	2.065730000000000075e+02	3.638589999999999804e+02	3.983879999999999910e+01	1.522019999999999982e+02	6.579160000000000252e+01	6.568229999999999791e+01	6.572350000000000136e+01	6.577240000000000464e+01	6.572910000000000252e+01	6.577209999999999468e+01	6.577649999999999864e+01	6.568680000000000518e+01	6.568460000000000321e+01	6.582030000000000314e+01	6.587139999999999418e+01	6.572889999999999588e+01	6.570319999999999538e+01	6.572459999999999525e+01	6.590130000000000621e+01	1.521399999999999864e+02	6.584520000000000550e+01	6.579859999999999332e+01	1.034620000000000033e+02	6.580209999999999582e+01	3.991310000000000002e+01	6.568240000000000123e+01	6.594070000000000675e+01	6.568550000000000466e+01	6.583679999999999666e+01	3.974710000000000321e+01	6.572910000000000252e+01	6.572960000000000491e+01	6.569039999999999679e+01	6.568449999999999989e+01	6.586390000000000100e+01	6.573739999999999384e+01	1.033850000000000051e+02	6.585540000000000305e+01	2.329909999999999926e+01	6.581159999999999854e+01	6.567900000000000205e+01
2.581510000000000105e+02	7.738020000000000209e+01	1.925219999999999914e+02	1.924869999999999948e+02	1.542009999999999934e+02	1.542009999999999934e+02	2.230589999999999975e+02	1.542009999999999934e+02	4.917329999999999757e+01	1.542659999999999911e+02	2.702119999999999891e+02	2.978249999999999886e+01	1.137019999999999982e+02	4.918010000000000304e+01	4.918249999999999744e+01	4.920439999999999969e+01	4.935569999999999879e+01	4.921189999999999998e+01	4.939820000000000277e+01	4.922670000000000101e+01	4.918690000000000140e+01	4.917710000000000292e+01	4.924170000000000158e+01	4.919959999999999667e+01	4.919539999999999935e+01	4.928370000000000317e+01	4.921790000000000020e+01	4.922379999999999711e+01	1.137079999999999984e+02	4.921640000000000015e+01	4.938880000000000337e+01	7.737340000000000373e+01	4.920060000000000144e+01	2.982130000000000081e+01	4.917680000000000007e+01	4.921350000000000335e+01	4.917739999999999867e+01	4.927420000000000044e+01	2.979380000000000095e+01	4.928509999999999991e+01	4.922209999999999752e+01	4.917490000000000094e+01	4.918240000000000123e+01	4.930910000000000082e+01	4.919610000000000127e+01	7.753040000000000020e+01	4.917929999999999779e+01	1.747129999999999939e+01	4.927120000000000033e+01	4.917519999999999669e+01
5.560869999999999891e+02	1.647820000000000107e+02	4.122529999999999859e+02	4.121970000000000027e+02	3.296519999999999868e+02	3.296519999999999868e+02	4.786630000000000109e+02	3.296610000000000014e+02	1.045439999999999969e+02	3.297189999999999941e+02	5.843210000000000264e+02	6.320349999999999824e+01	2.426279999999999859e+02	1.045639999999999930e+02	1.045969999999999942e+02	1.047150000000000034e+02	1.047339999999999947e+02	1.045789999999999935e+02	1.049369999999999976e+02	1.046020000000000039e+02	1.046929999999999978e+02	1.045480000000000018e+02	1.047369999999999948e+02	1.046029999999999944e+02	1.047019999999999982e+02	1.047980000000000018e+02	1.047259999999999991e+02	1.047319999999999993e+02	2.427520000000000095e+02	1.047270000000000039e+02	1.048840000000000003e+02	1.648499999999999943e+02	1.046059999999999945e+02	6.334199999999999875e+01	1.045529999999999973e+02	1.046209999999999951e+02	1.045400000000000063e+02	1.048050000000000068e+02	6.321269999999999811e+01	1.047960000000000065e+02	1.045990000000000038e+02	1.045490000000000066e+02	1.046869999999999976e+02	1.048490000000000038e+02	1.045990000000000038e+02	1.650900000000000034e+02	1.045799999999999983e+02	3.706580000000000297e+01	1.046659999999999968e+02	1.045430000000000064e+02
1.246329999999999927e+03	3.673559999999999945e+02	9.212369999999999663e+02	9.212530000000000427e+02	7.361330000000000382e+02	7.361319999999999482e+02	1.070839999999999918e+03	7.361409999999999627e+02	2.328079999999999927e+02	7.362069999999999936e+02	1.312039999999999964e+03	1.406220000000000141e+02	5.414139999999999873e+02	2.328300000000000125e+02	2.328619999999999948e+02	2.329830000000000041e+02	2.330109999999999957e+02	2.328520000000000039e+02	2.333280000000000030e+02	2.328789999999999907e+02	2.329639999999999986e+02	2.328679999999999950e+02	2.330329999999999870e+02	2.328729999999999905e+02	2.329759999999999991e+02	2.330649999999999977e+02	2.330060000000000002e+02	2.330049999999999955e+02	5.414189999999999827e+02	2.329979999999999905e+02	2.331850000000000023e+02	3.673269999999999982e+02	2.328729999999999905e+02	1.410089999999999861e+02	2.328160000000000025e+02	2.329190000000000111e+02	2.328079999999999927e+02	2.330829999999999984e+02	1.407319999999999993e+02	2.330740000000000123e+02	2.328629999999999995e+02	2.328350000000000080e+02	2.329540000000000077e+02	2.331970000000000027e+02	2.328700000000000045e+02	3.675280000000000200e+02	2.328470000000000084e+02	8.232739999999999725e+01	2.329339999999999975e+02	2.328319999999999936e+02
9.188229999999999791e+02	2.714399999999999977e+02	6.795990000000000464e+02	6.796929999999999836e+02	5.432509999999999764e+02	5.432440000000000282e+02	7.898440000000000509e+02	5.432459999999999809e+02	1.719339999999999975e+02	5.432780000000000200e+02	9.667140000000000555e+02	1.039719999999999942e+02	3.995729999999999791e+02	1.722829999999999870e+02	1.719660000000000082e+02	1.719679999999999893e+02	1.719600000000000080e+02	1.719859999999999900e+02	1.725900000000000034e+02	1.720389999999999873e+02	1.719600000000000080e+02	1.719799999999999898e+02	1.725349999999999966e+02	1.720370000000000061e+02	1.720060000000000002e+02	1.719739999999999895e+02	1.719830000000000041e+02	1.720169999999999959e+02	3.995679999999999836e+02	1.720180000000000007e+02	1.724590000000000032e+02	2.712379999999999995e+02	1.719559999999999889e+02	1.041700000000000017e+02	1.719739999999999895e+02	1.720730000000000075e+02	1.719389999999999930e+02	1.720949999999999989e+02	1.038799999999999955e+02	1.720569999999999879e+02	1.719449999999999932e+02	1.719670000000000130e+02	1.719499999999999886e+02	1.721289999999999907e+02	1.720380000000000109e+02	2.712579999999999814e+02	1.719559999999999889e+02	6.079070000000000107e+01	1.719619999999999891e+02	1.719329999999999927e+02
6.458440000000000509e+02	1.911579999999999870e+02	4.783029999999999973e+02	4.783090000000000259e+02	3.825049999999999955e+02	3.825049999999999955e+02	5.556620000000000346e+02	3.825120000000000005e+02	1.212159999999999940e+02	3.825489999999999782e+02	6.789429999999999836e+02	7.326600000000000534e+01	2.814710000000000036e+02	1.214549999999999983e+02	1.213610000000000042e+02	1.213310000000000031e+02	1.214150000000000063e+02	1.212750000000000057e+02	1.216730000000000018e+02	1.213289999999999935e+02	1.212379999999999995e+02	1.213010000000000019e+02	1.216689999999999969e+02	1.214249999999999972e+02	1.213029999999999973e+02	1.213880000000000052e+02	1.212909999999999968e+02	1.214830000000000041e+02	2.814959999999999809e+02	1.214339999999999975e+02	1.215870000000000033e+02	1.910790000000000077e+02	1.213499999999999943e+02	7.357280000000000086e+01	1.213589999999999947e+02	1.213449999999999989e+02	1.212819999999999965e+02	1.215660000000000025e+02	7.327760000000000673e+01	1.213970000000000056e+02	1.212729999999999961e+02	1.213250000000000028e+02	1.212279999999999944e+02	1.214819999999999993e+02	1.212900000000000063e+02	1.913300000000000125e+02	1.213990000000000009e+02	4.289119999999999777e+01	1.213569999999999993e+02	1.212249999999999943e+02
5.968099999999999454e+02	1.769610000000000127e+02	4.422049999999999841e+02	4.422699999999999818e+02	3.536940000000000168e+02	3.536259999999999764e+02	5.135900000000000318e+02	3.536270000000000095e+02	1.121089999999999947e+02	3.537370000000000232e+02	6.272419999999999618e+02	6.776319999999999766e+01	2.602540000000000191e+02	1.121899999999999977e+02	1.121200000000000045e+02	1.121290000000000049e+02	1.121219999999999999e+02	1.121149999999999949e+02	1.123859999999999957e+02	1.121329999999999956e+02	1.121290000000000049e+02	1.121340000000000003e+02	1.123649999999999949e+02	1.121329999999999956e+02	1.121830000000000069e+02	1.121839999999999975e+02	1.121659999999999968e+02	1.121580000000000013e+02	2.602400000000000091e+02	1.121479999999999961e+02	1.125130000000000052e+02	1.768209999999999980e+02	1.121359999999999957e+02	6.781149999999999523e+01	1.121099999999999994e+02	1.121509999999999962e+02	1.121039999999999992e+02	1.121889999999999930e+02	6.778199999999999648e+01	1.121919999999999931e+02	1.121119999999999948e+02	1.121110000000000042e+02	1.121200000000000045e+02	1.122579999999999956e+02	1.121200000000000045e+02	1.768820000000000050e+02	1.121140000000000043e+02	3.967810000000000059e+01	1.121659999999999968e+02	1.121039999999999992e+02
6.939710000000000036e+02	2.055999999999999943e+02	5.139660000000000082e+02	5.139880000000000564e+02	4.112760000000000105e+02	4.108389999999999986e+02	5.969400000000000546e+02	4.108389999999999986e+02	1.301579999999999870e+02	4.108620000000000232e+02	7.296689999999999827e+02	7.866219999999999857e+01	3.023700000000000045e+02	1.301850000000000023e+02	1.301769999999999925e+02	1.301699999999999875e+02	1.303640000000000043e+02	1.302019999999999982e+02	1.305999999999999943e+02	1.302549999999999955e+02	1.301699999999999875e+02	1.301889999999999930e+02	1.303000000000000114e+02	1.302290000000000134e+02	1.301899999999999977e+02	1.301870000000000118e+02	1.301889999999999930e+02	1.302050000000000125e+02	3.022860000000000014e+02	1.302170000000000130e+02	1.302700000000000102e+02	2.053779999999999859e+02	1.301810000000000116e+02	7.873779999999999291e+01	1.301709999999999923e+02	1.302439999999999998e+02	1.301579999999999870e+02	1.302479999999999905e+02	7.869429999999999836e+01	1.302050000000000125e+02	1.302139999999999986e+02	1.301659999999999968e+02	1.301620000000000061e+02	1.302949999999999875e+02	1.301870000000000118e+02	2.052520000000000095e+02	1.301719999999999970e+02	4.607159999999999656e+01	1.301740000000000066e+02	1.301649999999999920e+02
1.392569999999999936e+03	4.101770000000000209e+02	1.029180000000000064e+03	1.029049999999999955e+03	8.222540000000000191e+02	8.222219999999999800e+02	1.196259999999999991e+03	8.222240000000000464e+02	2.599649999999999750e+02	8.227559999999999718e+02	1.466170000000000073e+03	1.571069999999999993e+02	6.046240000000000236e+02	2.600769999999999982e+02	2.600040000000000191e+02	2.600670000000000073e+02	2.601859999999999786e+02	2.601190000000000282e+02	2.607420000000000186e+02	2.602060000000000173e+02	2.600539999999999736e+02	2.601050000000000182e+02	2.605409999999999968e+02	2.602749999999999773e+02	2.603360000000000127e+02	2.601009999999999991e+02	2.601039999999999850e+02	2.603240000000000123e+02	6.045710000000000264e+02	2.602139999999999986e+02	2.608609999999999900e+02	4.102839999999999918e+02	2.601299999999999955e+02	1.572570000000000050e+02	2.600040000000000191e+02	2.601750000000000114e+02	2.600529999999999973e+02	2.602989999999999782e+02	1.572319999999999993e+02	2.601979999999999791e+02	2.600579999999999927e+02	2.601530000000000200e+02	2.599970000000000141e+02	2.604879999999999995e+02	2.601730000000000018e+02	4.104309999999999832e+02	2.601659999999999968e+02	9.196689999999999543e+01	2.601720000000000255e+02	2.600020000000000095e+02
1.637719999999999914e+02	4.967560000000000286e+01	1.228100000000000023e+02	1.228160000000000025e+02	9.862309999999999377e+01	9.862309999999999377e+01	1.420910000000000082e+02	9.862350000000000705e+01	3.163700000000000045e+01	9.862340000000000373e+01	1.707110000000000127e+02	1.919790000000000063e+01	7.286939999999999884e+01	3.164189999999999969e+01	3.163599999999999923e+01	3.163599999999999923e+01	3.163619999999999877e+01	3.163690000000000069e+01	3.164110000000000156e+01	3.163960000000000150e+01	3.163560000000000016e+01	3.164249999999999829e+01	3.166410000000000124e+01	3.163749999999999929e+01	3.163929999999999865e+01	3.163569999999999993e+01	3.163619999999999877e+01	3.163670000000000115e+01	7.286549999999999727e+01	3.163639999999999830e+01	3.165109999999999957e+01	4.965769999999999840e+01	3.163650000000000162e+01	1.931729999999999947e+01	3.163599999999999923e+01	3.164069999999999894e+01	3.163560000000000016e+01	3.163769999999999882e+01	1.919910000000000139e+01	3.163870000000000005e+01	3.163579999999999970e+01	3.163919999999999888e+01	3.163550000000000040e+01	3.164920000000000044e+01	3.163690000000000069e+01	4.965100000000000335e+01	3.163589999999999947e+01	1.128870000000000040e+01	3.163599999999999923e+01	3.163569999999999993e+01
6.782200000000000273e+02	2.007439999999999998e+02	5.022719999999999914e+02	5.022780000000000200e+02	4.015760000000000218e+02	4.015760000000000218e+02	5.834450000000000500e+02	4.015760000000000218e+02	1.272609999999999957e+02	4.016209999999999809e+02	7.130860000000000127e+02	7.689560000000000173e+01	2.955470000000000255e+02	1.273020000000000067e+02	1.272690000000000055e+02	1.272750000000000057e+02	1.273110000000000070e+02	1.272960000000000065e+02	1.277249999999999943e+02	1.273379999999999939e+02	1.272579999999999956e+02	1.272740000000000009e+02	1.274519999999999982e+02	1.273439999999999941e+02	1.272759999999999962e+02	1.273280000000000030e+02	1.272909999999999968e+02	1.273419999999999987e+02	2.954780000000000086e+02	1.273280000000000030e+02	1.275600000000000023e+02	2.006819999999999879e+02	1.272650000000000006e+02	7.703060000000000684e+01	1.272740000000000009e+02	1.274740000000000038e+02	1.272349999999999994e+02	1.274159999999999968e+02	7.702129999999999654e+01	1.274090000000000060e+02	1.272510000000000048e+02	1.272690000000000055e+02	1.272489999999999952e+02	1.274330000000000069e+02	1.273799999999999955e+02	2.008350000000000080e+02	1.272530000000000001e+02	4.501709999999999923e+01	1.273280000000000030e+02	1.273769999999999953e+02
1.426779999999999973e+03	4.204610000000000127e+02	1.054400000000000091e+03	1.054420000000000073e+03	8.424220000000000255e+02	8.423830000000000382e+02	1.225630000000000109e+03	8.423830000000000382e+02	2.663240000000000123e+02	8.425660000000000309e+02	1.502259999999999991e+03	1.608499999999999943e+02	6.194400000000000546e+02	2.664820000000000277e+02	2.665049999999999955e+02	2.667160000000000082e+02	2.668039999999999736e+02	2.667189999999999941e+02	2.674019999999999868e+02	2.667559999999999718e+02	2.664940000000000282e+02	2.665310000000000059e+02	2.669780000000000086e+02	2.669159999999999968e+02	2.668070000000000164e+02	2.666990000000000123e+02	2.666850000000000023e+02	2.672909999999999968e+02	6.196499999999999773e+02	2.669920000000000186e+02	2.671759999999999877e+02	4.205980000000000132e+02	2.667189999999999941e+02	1.610910000000000082e+02	2.664839999999999804e+02	2.670210000000000150e+02	2.664119999999999777e+02	2.671370000000000005e+02	1.608799999999999955e+02	2.668260000000000218e+02	2.666800000000000068e+02	2.663770000000000095e+02	2.664209999999999923e+02	2.671560000000000059e+02	2.667330000000000041e+02	4.206779999999999973e+02	2.668199999999999932e+02	9.422190000000000509e+01	2.667300000000000182e+02	2.663299999999999841e+02
2.674030000000000200e+02	8.008610000000000184e+01	1.992340000000000089e+02	1.992709999999999866e+02	1.596500000000000057e+02	1.596500000000000057e+02	2.309970000000000141e+02	1.596500000000000057e+02	5.089280000000000115e+01	1.596560000000000059e+02	2.799669999999999845e+02	3.082150000000000034e+01	1.177109999999999985e+02	5.089739999999999753e+01	5.089650000000000318e+01	5.095130000000000337e+01	5.090039999999999765e+01	5.089730000000000132e+01	5.092179999999999751e+01	5.090200000000000102e+01	5.092609999999999815e+01	5.090209999999999724e+01	5.100610000000000355e+01	5.090409999999999968e+01	5.098120000000000118e+01	5.090469999999999828e+01	5.092360000000000042e+01	5.091230000000000189e+01	1.177060000000000031e+02	5.091270000000000095e+01	5.109899999999999665e+01	8.016769999999999641e+01	5.090570000000000306e+01	3.085920000000000130e+01	5.089330000000000354e+01	5.091369999999999862e+01	5.103649999999999665e+01	5.093220000000000169e+01	3.091339999999999932e+01	5.090610000000000213e+01	5.089489999999999981e+01	5.104899999999999949e+01	5.090240000000000009e+01	5.103949999999999676e+01	5.091259999999999764e+01	8.008689999999999998e+01	5.090489999999999782e+01	1.808119999999999905e+01	5.090570000000000306e+01	5.091449999999999676e+01
1.295420000000000016e+02	3.963709999999999667e+01	9.756740000000000634e+01	9.757599999999999341e+01	7.846259999999999479e+01	7.846259999999999479e+01	1.127199999999999989e+02	7.846259999999999479e+01	2.527400000000000091e+01	7.846280000000000143e+01	1.346179999999999950e+02	1.535999999999999943e+01	5.805420000000000158e+01	2.531559999999999988e+01	2.542040000000000077e+01	2.533800000000000097e+01	2.528940000000000055e+01	2.528320000000000078e+01	2.551289999999999836e+01	2.529860000000000042e+01	2.532750000000000057e+01	2.528430000000000177e+01	2.546529999999999916e+01	2.530559999999999832e+01	2.532179999999999964e+01	2.541969999999999885e+01	2.530089999999999861e+01	2.531360000000000099e+01	5.805749999999999744e+01	2.533139999999999858e+01	2.533630000000000138e+01	3.974320000000000164e+01	2.528130000000000166e+01	1.537720000000000020e+01	2.541809999999999903e+01	2.528079999999999927e+01	2.528359999999999985e+01	2.548499999999999943e+01	1.535950000000000060e+01	2.541769999999999996e+01	2.528249999999999886e+01	2.527919999999999945e+01	2.528729999999999833e+01	2.537430000000000163e+01	2.529860000000000042e+01	3.983780000000000143e+01	2.527819999999999823e+01	9.045339999999999492e+00	2.527749999999999986e+01	2.527420000000000044e+01
3.071960000000000264e+02	9.176049999999999329e+01	2.285579999999999927e+02	2.285780000000000030e+02	1.834389999999999930e+02	1.830800000000000125e+02	2.651299999999999955e+02	1.830790000000000077e+02	5.828490000000000038e+01	1.830829999999999984e+02	3.219130000000000109e+02	3.528549999999999898e+01	1.349250000000000114e+02	5.833279999999999887e+01	5.843310000000000315e+01	5.835920000000000130e+01	5.831320000000000192e+01	5.830449999999999733e+01	5.855669999999999931e+01	5.832739999999999725e+01	5.834369999999999834e+01	5.834709999999999752e+01	5.852029999999999887e+01	5.833059999999999690e+01	5.841479999999999961e+01	5.843650000000000233e+01	5.831900000000000261e+01	5.834440000000000026e+01	1.349259999999999877e+02	5.835470000000000113e+01	5.837489999999999668e+01	9.186090000000000089e+01	5.830120000000000147e+01	3.530700000000000216e+01	5.843099999999999739e+01	5.833599999999999852e+01	5.835609999999999786e+01	5.850679999999999836e+01	3.528710000000000235e+01	5.843939999999999912e+01	5.830120000000000147e+01	5.829910000000000281e+01	5.829959999999999809e+01	5.843249999999999744e+01	5.832410000000000139e+01	9.194320000000000448e+01	5.829849999999999710e+01	2.069369999999999976e+01	5.829749999999999943e+01	5.828540000000000276e+01
3.765830000000000268e+02	1.121730000000000018e+02	2.797839999999999918e+02	2.797810000000000059e+02	2.239490000000000123e+02	2.239449999999999932e+02	3.246650000000000205e+02	2.239459999999999980e+02	7.118399999999999750e+01	2.239490000000000123e+02	3.950749999999999886e+02	4.306539999999999679e+01	1.649480000000000075e+02	7.130939999999999657e+01	7.120399999999999352e+01	7.121200000000000330e+01	7.134749999999999659e+01	7.134080000000000155e+01	7.164289999999999736e+01	7.135989999999999611e+01	7.121020000000000039e+01	7.118800000000000239e+01	7.145319999999999538e+01	7.134470000000000312e+01	7.137090000000000600e+01	7.123229999999999507e+01	7.127339999999999520e+01	7.145109999999999673e+01	1.651370000000000005e+02	7.131570000000000675e+01	7.152530000000000143e+01	1.122609999999999957e+02	7.122289999999999566e+01	4.320729999999999649e+01	7.119190000000000396e+01	7.128770000000000095e+01	7.124230000000000018e+01	7.126890000000000214e+01	4.306940000000000168e+01	7.130719999999999459e+01	7.134260000000000446e+01	7.119190000000000396e+01	7.120730000000000359e+01	7.134380000000000166e+01	7.133350000000000080e+01	1.122600000000000051e+02	7.123590000000000089e+01	2.523999999999999844e+01	7.121630000000000393e+01	7.118550000000000466e+01
1.230619999999999891e+03	3.626449999999999818e+02	9.097640000000000100e+02	9.097050000000000409e+02	7.268930000000000291e+02	7.268680000000000518e+02	1.057349999999999909e+03	7.268700000000000045e+02	2.298789999999999907e+02	7.269729999999999563e+02	1.295460000000000036e+03	1.388499999999999943e+02	5.345359999999999445e+02	2.300480000000000018e+02	2.299859999999999900e+02	2.300749999999999886e+02	2.300219999999999914e+02	2.300039999999999907e+02	2.308269999999999982e+02	2.300130000000000052e+02	2.299650000000000034e+02	2.303350000000000080e+02	2.304830000000000041e+02	2.300720000000000027e+02	2.301030000000000086e+02	2.301740000000000066e+02	2.299660000000000082e+02	2.301040000000000134e+02	5.344930000000000518e+02	2.300850000000000080e+02	2.307050000000000125e+02	3.629529999999999745e+02	2.299660000000000082e+02	1.389149999999999920e+02	2.301080000000000041e+02	2.300550000000000068e+02	2.298890000000000100e+02	2.308259999999999934e+02	1.388619999999999948e+02	2.303640000000000043e+02	2.299010000000000105e+02	2.298940000000000055e+02	2.299099999999999966e+02	2.305399999999999920e+02	2.300409999999999968e+02	3.631080000000000041e+02	2.299639999999999986e+02	8.162220000000000653e+01	2.299710000000000036e+02	2.298810000000000002e+02
8.309039999999999964e+02	2.453729999999999905e+02	6.150209999999999582e+02	6.149279999999999973e+02	4.915029999999999859e+02	4.914809999999999945e+02	7.144230000000000018e+02	4.914820000000000277e+02	1.556030000000000086e+02	4.915779999999999745e+02	8.740420000000000300e+02	9.401869999999999550e+01	3.615470000000000255e+02	1.557589999999999861e+02	1.556990000000000123e+02	1.557969999999999970e+02	1.557429999999999950e+02	1.557270000000000039e+02	1.564279999999999973e+02	1.557319999999999993e+02	1.556870000000000118e+02	1.559310000000000116e+02	1.561440000000000055e+02	1.557930000000000064e+02	1.558199999999999932e+02	1.558890000000000100e+02	1.556860000000000070e+02	1.558209999999999980e+02	3.615389999999999873e+02	1.558029999999999973e+02	1.563849999999999909e+02	2.457100000000000080e+02	1.556870000000000118e+02	9.404149999999999920e+01	1.558249999999999886e+02	1.557649999999999864e+02	1.556119999999999948e+02	1.565300000000000011e+02	9.402889999999999304e+01	1.560699999999999932e+02	1.556250000000000000e+02	1.556109999999999900e+02	1.556339999999999861e+02	1.562069999999999936e+02	1.557620000000000005e+02	2.458389999999999986e+02	1.556839999999999975e+02	5.529569999999999652e+01	1.556870000000000118e+02	1.556059999999999945e+02
4.774429999999999836e+02	1.418319999999999936e+02	3.541909999999999741e+02	3.541349999999999909e+02	2.833380000000000223e+02	2.833369999999999891e+02	4.111899999999999977e+02	2.833380000000000223e+02	8.992040000000000077e+01	2.833530000000000086e+02	5.014039999999999964e+02	5.437720000000000198e+01	2.086370000000000005e+02	8.997849999999999682e+01	8.998470000000000368e+01	9.007529999999999859e+01	8.997679999999999723e+01	8.995019999999999527e+01	9.019700000000000273e+01	8.994700000000000273e+01	9.008580000000000609e+01	8.995229999999999393e+01	9.025180000000000291e+01	8.998080000000000211e+01	9.010460000000000491e+01	9.008199999999999363e+01	9.008599999999999852e+01	9.009350000000000591e+01	2.085989999999999895e+02	9.009959999999999525e+01	9.016530000000000200e+01	1.419149999999999920e+02	8.997230000000000416e+01	5.441949999999999932e+01	8.993899999999999295e+01	8.995459999999999923e+01	8.992789999999999395e+01	9.010639999999999361e+01	5.437850000000000250e+01	9.009959999999999525e+01	8.994140000000000157e+01	8.992589999999999861e+01	9.007640000000000668e+01	9.014319999999999311e+01	8.997050000000000125e+01	1.417700000000000102e+02	8.996920000000000073e+01	3.185249999999999915e+01	8.996280000000000143e+01	8.992260000000000275e+01
3.081200000000000045e+02	9.200700000000000500e+01	2.292549999999999955e+02	2.292529999999999859e+02	1.836239999999999952e+02	1.836239999999999952e+02	2.659239999999999782e+02	1.836250000000000000e+02	5.845940000000000225e+01	1.836299999999999955e+02	3.228890000000000100e+02	3.538830000000000098e+01	1.353309999999999889e+02	5.846390000000000242e+01	5.846300000000000097e+01	5.846039999999999992e+01	5.846000000000000085e+01	5.845949999999999847e+01	5.849380000000000024e+01	5.846549999999999869e+01	5.850469999999999970e+01	5.847350000000000136e+01	5.848429999999999751e+01	5.846770000000000067e+01	5.849139999999999873e+01	5.846490000000000009e+01	5.846739999999999782e+01	5.846829999999999927e+01	1.353230000000000075e+02	5.847740000000000293e+01	5.848490000000000322e+01	9.219389999999999930e+01	5.846240000000000236e+01	3.548199999999999932e+01	5.846070000000000277e+01	5.847299999999999898e+01	5.846350000000000335e+01	5.848669999999999902e+01	3.539000000000000057e+01	5.848049999999999926e+01	5.845810000000000173e+01	5.847529999999999717e+01	5.846580000000000155e+01	5.848449999999999704e+01	5.846549999999999869e+01	9.199649999999999750e+01	5.846170000000000044e+01	2.080969999999999942e+01	5.846170000000000044e+01	5.845770000000000266e+01
1.436950000000000045e+03	4.232459999999999809e+02	1.061730000000000018e+03	1.061799999999999955e+03	8.483780000000000427e+02	8.483769999999999527e+02	1.234359999999999900e+03	8.483790000000000191e+02	2.682200000000000273e+02	8.485230000000000246e+02	1.512990000000000009e+03	1.620900000000000034e+02	6.238509999999999991e+02	2.683659999999999854e+02	2.682970000000000255e+02	2.683960000000000150e+02	2.682699999999999818e+02	2.682980000000000018e+02	2.688709999999999809e+02	2.683500000000000227e+02	2.684130000000000109e+02	2.685930000000000177e+02	2.687010000000000218e+02	2.683849999999999909e+02	2.684429999999999836e+02	2.684150000000000205e+02	2.684230000000000018e+02	2.684719999999999800e+02	6.238360000000000127e+02	2.684599999999999795e+02	2.687429999999999950e+02	4.233779999999999859e+02	2.682939999999999827e+02	1.621659999999999968e+02	2.682660000000000196e+02	2.683849999999999909e+02	2.683729999999999905e+02	2.685470000000000255e+02	1.620180000000000007e+02	2.685249999999999773e+02	2.682490000000000236e+02	2.682710000000000150e+02	2.683809999999999718e+02	2.685899999999999750e+02	2.683849999999999909e+02	4.232679999999999723e+02	2.682860000000000014e+02	9.486979999999999791e+01	2.683009999999999877e+02	2.682230000000000132e+02
9.197160000000000082e+02	2.714630000000000223e+02	6.802480000000000473e+02	6.802549999999999955e+02	5.437899999999999636e+02	5.437889999999999873e+02	7.906390000000000100e+02	5.437920000000000300e+02	1.721150000000000091e+02	5.446250000000000000e+02	9.676900000000000546e+02	1.039809999999999945e+02	3.999719999999999800e+02	1.721639999999999873e+02	1.721500000000000057e+02	1.724339999999999975e+02	1.721990000000000123e+02	1.721599999999999966e+02	1.723309999999999889e+02	1.721519999999999868e+02	1.722079999999999984e+02	1.723050000000000068e+02	1.723029999999999973e+02	1.722230000000000132e+02	1.722189999999999941e+02	1.724159999999999968e+02	1.722379999999999995e+02	1.723609999999999900e+02	3.999719999999999800e+02	1.724250000000000114e+02	1.725399999999999920e+02	2.714610000000000127e+02	1.723259999999999934e+02	1.043529999999999944e+02	1.721939999999999884e+02	1.724439999999999884e+02	1.721349999999999909e+02	1.728629999999999995e+02	1.039849999999999994e+02	1.723650000000000091e+02	1.721220000000000141e+02	1.721380000000000052e+02	1.721579999999999870e+02	1.726730000000000018e+02	1.721479999999999961e+02	2.716630000000000109e+02	1.723170000000000073e+02	6.092499999999999716e+01	1.723249999999999886e+02	1.721100000000000136e+02
3.124650000000000091e+03	9.187019999999999982e+02	2.306429999999999836e+03	2.306420000000000073e+03	1.842240000000000009e+03	1.842240000000000009e+03	2.682260000000000218e+03	1.842269999999999982e+03	5.818650000000000091e+02	1.842460000000000036e+03	3.292289999999999964e+03	3.512810000000000059e+02	1.354250000000000000e+03	5.825850000000000364e+02	5.820489999999999782e+02	5.821000000000000227e+02	5.824099999999999682e+02	5.822100000000000364e+02	5.836799999999999500e+02	5.821900000000000546e+02	5.819020000000000437e+02	5.822949999999999591e+02	5.835910000000000082e+02	5.822300000000000182e+02	5.822500000000000000e+02	5.822269999999999754e+02	5.820810000000000173e+02	5.823769999999999527e+02	1.354099999999999909e+03	5.822100000000000364e+02	5.845230000000000246e+02	9.183020000000000209e+02	5.819819999999999709e+02	3.527400000000000091e+02	5.820860000000000127e+02	5.826000000000000227e+02	5.818400000000000318e+02	5.827720000000000482e+02	3.514800000000000182e+02	5.823949999999999818e+02	5.820320000000000391e+02	5.822140000000000555e+02	5.818830000000000382e+02	5.827530000000000427e+02	5.821799999999999500e+02	9.185399999999999636e+02	5.819779999999999518e+02	2.054550000000000125e+02	5.820090000000000146e+02	5.819779999999999518e+02
3.958309999999999945e+03	1.163470000000000027e+03	2.921190000000000055e+03	2.921230000000000018e+03	2.333190000000000055e+03	2.333170000000000073e+03	3.397480000000000018e+03	2.333210000000000036e+03	7.367759999999999536e+02	2.333429999999999836e+03	4.171210000000000036e+03	4.447830000000000155e+02	1.714990000000000009e+03	7.375349999999999682e+02	7.369690000000000509e+02	7.370280000000000200e+02	7.373569999999999709e+02	7.371539999999999964e+02	7.387219999999999800e+02	7.371250000000000000e+02	7.368339999999999463e+02	7.372749999999999773e+02	7.386689999999999827e+02	7.371630000000000109e+02	7.371950000000000500e+02	7.371539999999999964e+02	7.370149999999999864e+02	7.373189999999999600e+02	1.714829999999999927e+03	7.371620000000000346e+02	7.395610000000000355e+02	1.162960000000000036e+03	7.369059999999999491e+02	4.464809999999999945e+02	7.370019999999999527e+02	7.375449999999999591e+02	7.367540000000000191e+02	7.377269999999999754e+02	4.449940000000000282e+02	7.373410000000000082e+02	7.369470000000000027e+02	7.371960000000000264e+02	7.368079999999999927e+02	7.377720000000000482e+02	7.371119999999999663e+02	1.163140000000000100e+03	7.369009999999999536e+02	2.601220000000000141e+02	7.369349999999999454e+02	7.368899999999999864e+02
6.105859999999999673e+03	1.793740000000000009e+03	4.504890000000000327e+03	4.504949999999999818e+03	3.597869999999999891e+03	3.597840000000000146e+03	5.239899999999999636e+03	3.597880000000000109e+03	1.135839999999999918e+03	3.598510000000000218e+03	6.435329999999999927e+03	6.856430000000000291e+02	2.644400000000000091e+03	1.136950000000000045e+03	1.136259999999999991e+03	1.136750000000000000e+03	1.136650000000000091e+03	1.136309999999999945e+03	1.139029999999999973e+03	1.136390000000000100e+03	1.136109999999999900e+03	1.136430000000000064e+03	1.138869999999999891e+03	1.136519999999999982e+03	1.136579999999999927e+03	1.136900000000000091e+03	1.136410000000000082e+03	1.136869999999999891e+03	2.644090000000000146e+03	1.136819999999999936e+03	1.139809999999999945e+03	1.793049999999999955e+03	1.136369999999999891e+03	6.877690000000000055e+02	1.136279999999999973e+03	1.136980000000000018e+03	1.135910000000000082e+03	1.137920000000000073e+03	6.859729999999999563e+02	1.137029999999999973e+03	1.136089999999999918e+03	1.136799999999999955e+03	1.135980000000000018e+03	1.138069999999999936e+03	1.136390000000000100e+03	1.793849999999999909e+03	1.136329999999999927e+03	4.011549999999999727e+02	1.136480000000000018e+03	1.136109999999999900e+03
4.635559999999999832e+02	1.377630000000000052e+02	3.438910000000000196e+02	3.439220000000000255e+02	2.751659999999999968e+02	2.751639999999999873e+02	3.992830000000000155e+02	2.751650000000000205e+02	8.734189999999999543e+01	2.751680000000000064e+02	4.867719999999999914e+02	5.282249999999999801e+01	2.025949999999999989e+02	8.736509999999999820e+01	8.734569999999999368e+01	8.734619999999999607e+01	8.736960000000000548e+01	8.736129999999999995e+01	8.741429999999999723e+01	8.735380000000000678e+01	8.734650000000000603e+01	8.740389999999999304e+01	8.745900000000000318e+01	8.735200000000000387e+01	8.736350000000000193e+01	8.734650000000000603e+01	8.734770000000000323e+01	8.734890000000000043e+01	2.025800000000000125e+02	8.735899999999999466e+01	8.742889999999999873e+01	1.376639999999999873e+02	8.734569999999999368e+01	5.295709999999999695e+01	8.734510000000000218e+01	8.735320000000000107e+01	8.734180000000000632e+01	8.737390000000000612e+01	5.283509999999999707e+01	8.736079999999999757e+01	8.734369999999999834e+01	8.741110000000000468e+01	8.734449999999999648e+01	8.740349999999999397e+01	8.735439999999999827e+01	1.376150000000000091e+02	8.734499999999999886e+01	3.094650000000000034e+01	8.734730000000000416e+01	8.734170000000000300e+01
2.241030000000000200e+03	6.593129999999999882e+02	1.654849999999999909e+03	1.654750000000000000e+03	1.321880000000000109e+03	1.321880000000000109e+03	1.924180000000000064e+03	1.321880000000000109e+03	4.176689999999999827e+02	1.322250000000000000e+03	2.360690000000000055e+03	2.521709999999999923e+02	9.721069999999999709e+02	4.178650000000000091e+02	4.176990000000000123e+02	4.178929999999999723e+02	4.179470000000000027e+02	4.178310000000000173e+02	4.183279999999999745e+02	4.179209999999999923e+02	4.178109999999999786e+02	4.180840000000000032e+02	4.181800000000000068e+02	4.181179999999999950e+02	4.179959999999999809e+02	4.178940000000000055e+02	4.179239999999999782e+02	4.183890000000000100e+02	9.717269999999999754e+02	4.181669999999999732e+02	4.185339999999999918e+02	6.591240000000000236e+02	4.179900000000000091e+02	2.529950000000000045e+02	4.176519999999999868e+02	4.183480000000000132e+02	4.176490000000000009e+02	4.181720000000000255e+02	2.521850000000000023e+02	4.179970000000000141e+02	4.177789999999999964e+02	4.176850000000000023e+02	4.177909999999999968e+02	4.183310000000000173e+02	4.178330000000000268e+02	6.593179999999999836e+02	4.181120000000000232e+02	1.476479999999999961e+02	4.180190000000000055e+02	4.176360000000000241e+02
5.486799999999999500e+02	1.626570000000000107e+02	4.066840000000000259e+02	4.066909999999999741e+02	3.252930000000000064e+02	3.252930000000000064e+02	4.723129999999999882e+02	3.252939999999999827e+02	1.031659999999999968e+02	3.253090000000000259e+02	5.765170000000000528e+02	6.237080000000000268e+01	2.397390000000000043e+02	1.031860000000000070e+02	1.032199999999999989e+02	1.033220000000000027e+02	1.031869999999999976e+02	1.032060000000000031e+02	1.034069999999999965e+02	1.032090000000000032e+02	1.033110000000000070e+02	1.033930000000000007e+02	1.033629999999999995e+02	1.032480000000000047e+02	1.034230000000000018e+02	1.033629999999999995e+02	1.033220000000000027e+02	1.034140000000000015e+02	2.394199999999999875e+02	1.033460000000000036e+02	1.035060000000000002e+02	1.626889999999999930e+02	1.032519999999999953e+02	6.251469999999999771e+01	1.031790000000000020e+02	1.032789999999999964e+02	1.031659999999999968e+02	1.034099999999999966e+02	6.237510000000000332e+01	1.034129999999999967e+02	1.031910000000000025e+02	1.031850000000000023e+02	1.033059999999999974e+02	1.034279999999999973e+02	1.032279999999999944e+02	1.626639999999999873e+02	1.032680000000000007e+02	3.663830000000000098e+01	1.032530000000000001e+02	1.031670000000000016e+02
6.128159999999999854e+03	1.799950000000000045e+03	4.521789999999999964e+03	4.522000000000000000e+03	3.611059999999999945e+03	3.610909999999999854e+03	5.258939999999999600e+03	3.610920000000000073e+03	1.139990000000000009e+03	3.612409999999999854e+03	6.458739999999999782e+03	6.882169999999999845e+02	2.653980000000000018e+03	1.140700000000000045e+03	1.140349999999999909e+03	1.140430000000000064e+03	1.140960000000000036e+03	1.140619999999999891e+03	1.143759999999999991e+03	1.140549999999999955e+03	1.140319999999999936e+03	1.140910000000000082e+03	1.142569999999999936e+03	1.140539999999999964e+03	1.140789999999999964e+03	1.140839999999999918e+03	1.140569999999999936e+03	1.140700000000000045e+03	2.653840000000000146e+03	1.140700000000000045e+03	1.143490000000000009e+03	1.800289999999999964e+03	1.140190000000000055e+03	6.889510000000000218e+02	1.140309999999999945e+03	1.140630000000000109e+03	1.140029999999999973e+03	1.141759999999999991e+03	6.884829999999999472e+02	1.141089999999999918e+03	1.140240000000000009e+03	1.140880000000000109e+03	1.140200000000000045e+03	1.142089999999999918e+03	1.140680000000000064e+03	1.800650000000000091e+03	1.140109999999999900e+03	4.027529999999999859e+02	1.140210000000000036e+03	1.140109999999999900e+03
2.655570000000000164e+02	7.961090000000000089e+01	1.979050000000000011e+02	1.978890000000000100e+02	1.586680000000000064e+02	1.585600000000000023e+02	2.294089999999999918e+02	1.585600000000000023e+02	5.054829999999999757e+01	1.585829999999999984e+02	2.780160000000000196e+02	3.061380000000000123e+01	1.171460000000000008e+02	5.055180000000000007e+01	5.054879999999999995e+01	5.054910000000000281e+01	5.055049999999999955e+01	5.054950000000000188e+01	5.056360000000000099e+01	5.055109999999999815e+01	5.055230000000000246e+01	5.068529999999999802e+01	5.058059999999999690e+01	5.054990000000000094e+01	5.055369999999999919e+01	5.055030000000000001e+01	5.055389999999999873e+01	5.055089999999999861e+01	1.169050000000000011e+02	5.055120000000000147e+01	5.063490000000000180e+01	7.952309999999999945e+01	5.055069999999999908e+01	3.061479999999999890e+01	5.054820000000000135e+01	5.056069999999999709e+01	5.054959999999999809e+01	5.056470000000000198e+01	3.061410000000000053e+01	5.055449999999999733e+01	5.054820000000000135e+01	5.055019999999999669e+01	5.054919999999999902e+01	5.060719999999999885e+01	5.055299999999999727e+01	7.950879999999999370e+01	5.055019999999999669e+01	1.795810000000000173e+01	5.055219999999999914e+01	5.055019999999999669e+01
4.854890000000000327e+03	1.426150000000000091e+03	3.582190000000000055e+03	3.582289999999999964e+03	2.861210000000000036e+03	2.861159999999999854e+03	4.166670000000000073e+03	2.861170000000000073e+03	9.034039999999999964e+02	2.862440000000000055e+03	5.116470000000000255e+03	5.455389999999999873e+02	2.103059999999999945e+03	9.037930000000000064e+02	9.037549999999999955e+02	9.042459999999999809e+02	9.041349999999999909e+02	9.038869999999999436e+02	9.058949999999999818e+02	9.039900000000000091e+02	9.039080000000000155e+02	9.038260000000000218e+02	9.051130000000000564e+02	9.041779999999999973e+02	9.043759999999999764e+02	9.044009999999999536e+02	9.041849999999999454e+02	9.048619999999999663e+02	2.102809999999999945e+03	9.045679999999999836e+02	9.055149999999999864e+02	1.426410000000000082e+03	9.038899999999999864e+02	5.468579999999999472e+02	9.036910000000000309e+02	9.043740000000000236e+02	9.035779999999999745e+02	9.054049999999999727e+02	5.454690000000000509e+02	9.045969999999999800e+02	9.038410000000000082e+02	9.035750000000000455e+02	9.038650000000000091e+02	9.055099999999999909e+02	9.040019999999999527e+02	1.426920000000000073e+03	9.039239999999999782e+02	3.191229999999999905e+02	9.038769999999999527e+02	9.033899999999999864e+02
1.236260000000000036e+04	3.629519999999999982e+03	9.118809999999999491e+03	9.118979999999999563e+03	7.282579999999999927e+03	7.282310000000000400e+03	1.060760000000000036e+04	7.282470000000000255e+03	2.298519999999999982e+03	7.284710000000000036e+03	1.303160000000000036e+04	1.387849999999999909e+03	5.352170000000000073e+03	2.299940000000000055e+03	2.298980000000000018e+03	2.300000000000000000e+03	2.300360000000000127e+03	2.299530000000000200e+03	2.304329999999999927e+03	2.299619999999999891e+03	2.299280000000000200e+03	2.299570000000000164e+03	2.302969999999999800e+03	2.299739999999999782e+03	2.300510000000000218e+03	2.299960000000000036e+03	2.299769999999999982e+03	2.300789999999999964e+03	5.351619999999999891e+03	2.300300000000000182e+03	2.303179999999999836e+03	3.629239999999999782e+03	2.299409999999999854e+03	1.390940000000000055e+03	2.298849999999999909e+03	2.300170000000000073e+03	2.298780000000000200e+03	2.301570000000000164e+03	1.387589999999999918e+03	2.300449999999999818e+03	2.299239999999999782e+03	2.299389999999999873e+03	2.299099999999999909e+03	2.302739999999999782e+03	2.299539999999999964e+03	3.629619999999999891e+03	2.299409999999999854e+03	8.122699999999999818e+02	2.299469999999999800e+03	2.298480000000000018e+03
1.620150000000000091e+03	4.770350000000000250e+02	1.196920000000000073e+03	1.196869999999999891e+03	9.562749999999999773e+02	9.562619999999999436e+02	1.391539999999999964e+03	9.562680000000000291e+02	3.022699999999999818e+02	9.563410000000000082e+02	1.706140000000000100e+03	1.826299999999999955e+02	7.030810000000000173e+02	3.026259999999999764e+02	3.026510000000000105e+02	3.029220000000000255e+02	3.026080000000000041e+02	3.023969999999999914e+02	3.039150000000000205e+02	3.024739999999999895e+02	3.027930000000000064e+02	3.025529999999999973e+02	3.036270000000000095e+02	3.025579999999999927e+02	3.028550000000000182e+02	3.031909999999999741e+02	3.028450000000000273e+02	3.029039999999999964e+02	7.030850000000000364e+02	3.029119999999999777e+02	3.035000000000000000e+02	4.775439999999999827e+02	3.024560000000000173e+02	1.827059999999999889e+02	3.025190000000000055e+02	3.025319999999999823e+02	3.024990000000000236e+02	3.033969999999999914e+02	1.826709999999999923e+02	3.032679999999999723e+02	3.023770000000000095e+02	3.024630000000000223e+02	3.027359999999999900e+02	3.033999999999999773e+02	3.025840000000000032e+02	4.784940000000000282e+02	3.024209999999999923e+02	1.069959999999999951e+02	3.024649999999999750e+02	3.024110000000000014e+02
5.172279999999999518e+02	1.534240000000000066e+02	3.834399999999999977e+02	3.834689999999999941e+02	3.067789999999999964e+02	3.067669999999999959e+02	4.453229999999999791e+02	3.067669999999999959e+02	9.731520000000000437e+01	3.067930000000000064e+02	5.433500000000000227e+02	5.893189999999999884e+01	2.258089999999999975e+02	9.752039999999999509e+01	9.738240000000000407e+01	9.747560000000000002e+01	9.748120000000000118e+01	9.734680000000000177e+01	9.783079999999999643e+01	9.737609999999999388e+01	9.748950000000000671e+01	9.741580000000000439e+01	9.781980000000000075e+01	9.737529999999999575e+01	9.748659999999999570e+01	9.748640000000000327e+01	9.748760000000000048e+01	9.750020000000000664e+01	2.258100000000000023e+02	9.750469999999999970e+01	9.769559999999999889e+01	1.535269999999999868e+02	9.737189999999999657e+01	5.894440000000000168e+01	9.733419999999999561e+01	9.735550000000000637e+01	9.740600000000000591e+01	9.750679999999999836e+01	5.885419999999999874e+01	9.750719999999999743e+01	9.737539999999999907e+01	9.743330000000000268e+01	9.747350000000000136e+01	9.756820000000000448e+01	9.736690000000000111e+01	1.535709999999999980e+02	9.736709999999999354e+01	3.445819999999999794e+01	9.736629999999999541e+01	9.731910000000000593e+01
8.181380000000000109e+03	2.402059999999999945e+03	6.035619999999999891e+03	6.035840000000000146e+03	4.820550000000000182e+03	4.820020000000000437e+03	7.020399999999999636e+03	4.820060000000000400e+03	1.521549999999999955e+03	4.821340000000000146e+03	8.623370000000000800e+03	9.186090000000000373e+02	3.543210000000000036e+03	1.522670000000000073e+03	1.521869999999999891e+03	1.522630000000000109e+03	1.522670000000000073e+03	1.522329999999999927e+03	1.525339999999999918e+03	1.522420000000000073e+03	1.522569999999999936e+03	1.522740000000000009e+03	1.525019999999999982e+03	1.522640000000000100e+03	1.523349999999999909e+03	1.522859999999999900e+03	1.522869999999999891e+03	1.523589999999999918e+03	3.542539999999999964e+03	1.523089999999999918e+03	1.525960000000000036e+03	2.403829999999999927e+03	1.522150000000000091e+03	9.198730000000000473e+02	1.521700000000000045e+03	1.523319999999999936e+03	1.521970000000000027e+03	1.523930000000000064e+03	9.185660000000000309e+02	1.523309999999999945e+03	1.522119999999999891e+03	1.522180000000000064e+03	1.522259999999999991e+03	1.524700000000000045e+03	1.522490000000000009e+03	2.403340000000000146e+03	1.522119999999999891e+03	5.374320000000000164e+02	1.522309999999999945e+03	1.521490000000000009e+03
4.557020000000000437e+03	1.338500000000000000e+03	3.362760000000000218e+03	3.362750000000000000e+03	2.685960000000000036e+03	2.685710000000000036e+03	3.911070000000000164e+03	2.685719999999999800e+03	8.480140000000000100e+02	2.686380000000000109e+03	4.802350000000000364e+03	5.119279999999999973e+02	1.974599999999999909e+03	8.486420000000000528e+02	8.482789999999999964e+02	8.488559999999999945e+02	8.486380000000000337e+02	8.483630000000000564e+02	8.502459999999999809e+02	8.483769999999999527e+02	8.488110000000000355e+02	8.488289999999999509e+02	8.501430000000000291e+02	8.486150000000000091e+02	8.488769999999999527e+02	8.490800000000000409e+02	8.488640000000000327e+02	8.490729999999999791e+02	1.973910000000000082e+03	8.489980000000000473e+02	8.505769999999999982e+02	1.339799999999999955e+03	8.484360000000000355e+02	5.126269999999999527e+02	8.481459999999999582e+02	8.489550000000000409e+02	8.484289999999999736e+02	8.496470000000000482e+02	5.120599999999999454e+02	8.491150000000000091e+02	8.481670000000000300e+02	8.485819999999999936e+02	8.485470000000000255e+02	8.501490000000000009e+02	8.484470000000000027e+02	1.339740000000000009e+03	8.483809999999999718e+02	2.996929999999999836e+02	8.486169999999999618e+02	8.480170000000000528e+02
5.347140000000000327e+03	1.570660000000000082e+03	3.945500000000000000e+03	3.945500000000000000e+03	3.151059999999999945e+03	3.151039999999999964e+03	4.588979999999999563e+03	3.151070000000000164e+03	9.948279999999999745e+02	3.152329999999999927e+03	5.635430000000000291e+03	6.007350000000000136e+02	2.315989999999999782e+03	9.954890000000000327e+02	9.949700000000000273e+02	9.952300000000000182e+02	9.953799999999999955e+02	9.952390000000000327e+02	9.968060000000000400e+02	9.951789999999999736e+02	9.952980000000000018e+02	9.955109999999999673e+02	9.964779999999999518e+02	9.953990000000000009e+02	9.954510000000000218e+02	9.953959999999999582e+02	9.953450000000000273e+02	9.956839999999999691e+02	2.315920000000000073e+03	9.955470000000000255e+02	9.972780000000000200e+02	1.571150000000000091e+03	9.952279999999999518e+02	6.017219999999999800e+02	9.949890000000000327e+02	9.954669999999999845e+02	9.949950000000000045e+02	9.963419999999999845e+02	6.005990000000000464e+02	9.956109999999999900e+02	9.949610000000000127e+02	9.956009999999999991e+02	9.950769999999999982e+02	9.966609999999999445e+02	9.951829999999999927e+02	1.570900000000000091e+03	9.952609999999999673e+02	3.515249999999999773e+02	9.953070000000000164e+02	9.948339999999999463e+02
4.126680000000000064e+02	1.228020000000000067e+02	3.063500000000000227e+02	3.064119999999999777e+02	2.451959999999999980e+02	2.451959999999999980e+02	3.556240000000000236e+02	2.451959999999999980e+02	7.788679999999999382e+01	2.452179999999999893e+02	4.331190000000000282e+02	4.720680000000000121e+01	1.805629999999999882e+02	7.792079999999999984e+01	7.789780000000000371e+01	7.790250000000000341e+01	7.794459999999999411e+01	7.796750000000000114e+01	7.802819999999999823e+01	7.791630000000000678e+01	7.789709999999999468e+01	7.805679999999999552e+01	7.804359999999999786e+01	7.792690000000000339e+01	7.791259999999999764e+01	7.791580000000000439e+01	7.791819999999999879e+01	7.795080000000000098e+01	1.805649999999999977e+02	7.792140000000000555e+01	7.814629999999999654e+01	1.227789999999999964e+02	7.791240000000000521e+01	4.720989999999999753e+01	7.789180000000000348e+01	7.791230000000000189e+01	7.789039999999999964e+01	7.793210000000000548e+01	4.711430000000000007e+01	7.794920000000000471e+01	7.790560000000000684e+01	7.793290000000000362e+01	7.789100000000000534e+01	7.798940000000000339e+01	7.796169999999999334e+01	1.227620000000000005e+02	7.790099999999999625e+01	2.785610000000000142e+01	7.794610000000000127e+01	7.788540000000000418e+01
2.419619999999999891e+03	7.118410000000000082e+02	1.786579999999999927e+03	1.786680000000000064e+03	1.427039999999999964e+03	1.427039999999999964e+03	2.077380000000000109e+03	1.427039999999999964e+03	4.508149999999999977e+02	1.427890000000000100e+03	2.548969999999999800e+03	2.722010000000000218e+02	1.049019999999999982e+03	4.510299999999999727e+02	4.511480000000000246e+02	4.515790000000000077e+02	4.509320000000000164e+02	4.508609999999999900e+02	4.519769999999999754e+02	4.509060000000000059e+02	4.513940000000000055e+02	4.512980000000000018e+02	4.519080000000000155e+02	4.510419999999999732e+02	4.514879999999999995e+02	4.515799999999999841e+02	4.514499999999999886e+02	4.514920000000000186e+02	1.048980000000000018e+03	4.515659999999999741e+02	4.519019999999999868e+02	7.120299999999999727e+02	4.511220000000000141e+02	2.724700000000000273e+02	4.510059999999999718e+02	4.510749999999999886e+02	4.510539999999999736e+02	4.518279999999999745e+02	2.722080000000000268e+02	4.515219999999999914e+02	4.508679999999999950e+02	4.509370000000000118e+02	4.513090000000000259e+02	4.519519999999999982e+02	4.510140000000000100e+02	7.123329999999999700e+02	4.511109999999999900e+02	1.592630000000000052e+02	4.511009999999999991e+02	4.508120000000000118e+02
6.717530000000000427e+02	1.987839999999999918e+02	4.975790000000000077e+02	4.976209999999999809e+02	3.977620000000000005e+02	3.977620000000000005e+02	5.778890000000000100e+02	3.977620000000000005e+02	1.260300000000000011e+02	3.978700000000000045e+02	7.062569999999999482e+02	7.616889999999999361e+01	2.927230000000000132e+02	1.260999999999999943e+02	1.260469999999999970e+02	1.260619999999999976e+02	1.260559999999999974e+02	1.260550000000000068e+02	1.263679999999999950e+02	1.260720000000000027e+02	1.260550000000000068e+02	1.261860000000000070e+02	1.262990000000000066e+02	1.260610000000000070e+02	1.261809999999999974e+02	1.260529999999999973e+02	1.260789999999999935e+02	1.260829999999999984e+02	2.926739999999999782e+02	1.260729999999999933e+02	1.264549999999999983e+02	1.987690000000000055e+02	1.260499999999999972e+02	7.624370000000000402e+01	1.260370000000000061e+02	1.260690000000000026e+02	1.260330000000000013e+02	1.260789999999999935e+02	7.617239999999999611e+01	1.260720000000000027e+02	1.260400000000000063e+02	1.260349999999999966e+02	1.260450000000000017e+02	1.261800000000000068e+02	1.260679999999999978e+02	1.987920000000000016e+02	1.260469999999999970e+02	4.465290000000000248e+01	1.260450000000000017e+02	1.260300000000000011e+02
9.437670000000000528e+02	2.784870000000000232e+02	6.979729999999999563e+02	6.979959999999999809e+02	5.579619999999999891e+02	5.579560000000000173e+02	8.112680000000000291e+02	5.579629999999999654e+02	1.765970000000000084e+02	5.579880000000000564e+02	9.930560000000000400e+02	1.066839999999999975e+02	4.105470000000000255e+02	1.765920000000000130e+02	1.765759999999999934e+02	1.765889999999999986e+02	1.765809999999999889e+02	1.765780000000000030e+02	1.766210000000000093e+02	1.765879999999999939e+02	1.765780000000000030e+02	1.766959999999999980e+02	1.766570000000000107e+02	1.765850000000000080e+02	1.765840000000000032e+02	1.765780000000000030e+02	1.765790000000000077e+02	1.765889999999999986e+02	4.103629999999999995e+02	1.765910000000000082e+02	1.766179999999999950e+02	2.783860000000000241e+02	1.765800000000000125e+02	1.071290000000000049e+02	1.765759999999999934e+02	1.765910000000000082e+02	1.765800000000000125e+02	1.765829999999999984e+02	1.066860000000000070e+02	1.765829999999999984e+02	1.765749999999999886e+02	1.771179999999999950e+02	1.765749999999999886e+02	1.766279999999999859e+02	1.765829999999999984e+02	2.784350000000000023e+02	1.765860000000000127e+02	6.250919999999999987e+01	1.765860000000000127e+02	1.765840000000000032e+02
9.567490000000000236e+02	2.822850000000000250e+02	7.076369999999999436e+02	7.077240000000000464e+02	5.655850000000000364e+02	5.655839999999999463e+02	8.223799999999999955e+02	5.655869999999999891e+02	1.789900000000000091e+02	5.660299999999999727e+02	1.006710000000000036e+03	1.081329999999999956e+02	4.161209999999999809e+02	1.790329999999999870e+02	1.790500000000000114e+02	1.791490000000000009e+02	1.790620000000000118e+02	1.790109999999999957e+02	1.793400000000000034e+02	1.790260000000000105e+02	1.791670000000000016e+02	1.790159999999999911e+02	1.792090000000000032e+02	1.790550000000000068e+02	1.791740000000000066e+02	1.791649999999999920e+02	1.791570000000000107e+02	1.792059999999999889e+02	4.161059999999999945e+02	1.792059999999999889e+02	1.793170000000000073e+02	2.826410000000000196e+02	1.790829999999999984e+02	1.083870000000000005e+02	1.790060000000000002e+02	1.792659999999999911e+02	1.791370000000000005e+02	1.793120000000000118e+02	1.081359999999999957e+02	1.792439999999999998e+02	1.790029999999999859e+02	1.791270000000000095e+02	1.791399999999999864e+02	1.793050000000000068e+02	1.790420000000000016e+02	2.825960000000000036e+02	1.790809999999999889e+02	6.335329999999999728e+01	1.790879999999999939e+02	1.789819999999999993e+02
1.918109999999999900e+03	5.646499999999999773e+02	1.416569999999999936e+03	1.416609999999999900e+03	1.131720000000000027e+03	1.131720000000000027e+03	1.647140000000000100e+03	1.131740000000000009e+03	3.576340000000000146e+02	1.131859999999999900e+03	2.020250000000000000e+03	2.159530000000000030e+02	8.319890000000000327e+02	3.577610000000000241e+02	3.578940000000000055e+02	3.583220000000000027e+02	3.579039999999999964e+02	3.578369999999999891e+02	3.587599999999999909e+02	3.578369999999999891e+02	3.580889999999999986e+02	3.577479999999999905e+02	3.584809999999999945e+02	3.579549999999999841e+02	3.581999999999999886e+02	3.582579999999999814e+02	3.581820000000000164e+02	3.583799999999999955e+02	8.320410000000000537e+02	3.583299999999999841e+02	3.590260000000000105e+02	5.648360000000000127e+02	3.579300000000000068e+02	2.166910000000000025e+02	3.577980000000000018e+02	3.581089999999999804e+02	3.576589999999999918e+02	3.585590000000000259e+02	2.160010000000000048e+02	3.582850000000000250e+02	3.578129999999999882e+02	3.579329999999999927e+02	3.579979999999999905e+02	3.588140000000000214e+02	3.579010000000000105e+02	5.651119999999999663e+02	3.579250000000000114e+02	1.263709999999999951e+02	3.579030000000000200e+02	3.576329999999999814e+02
8.308980000000000246e+02	2.453799999999999955e+02	6.149109999999999445e+02	6.148579999999999472e+02	4.914929999999999950e+02	4.914809999999999945e+02	7.144220000000000255e+02	4.914809999999999945e+02	1.556009999999999991e+02	4.920570000000000164e+02	8.740589999999999691e+02	9.401940000000000452e+01	3.615980000000000132e+02	1.556479999999999961e+02	1.556179999999999950e+02	1.556160000000000139e+02	1.556150000000000091e+02	1.556119999999999948e+02	1.558750000000000000e+02	1.556129999999999995e+02	1.556419999999999959e+02	1.556639999999999873e+02	1.558609999999999900e+02	1.556129999999999995e+02	1.556659999999999968e+02	1.556529999999999916e+02	1.556419999999999959e+02	1.556229999999999905e+02	3.615260000000000105e+02	1.556299999999999955e+02	1.558350000000000080e+02	2.454600000000000080e+02	1.556129999999999995e+02	9.425709999999999411e+01	1.556080000000000041e+02	1.556339999999999861e+02	1.557410000000000139e+02	1.556409999999999911e+02	9.402979999999999450e+01	1.556390000000000100e+02	1.556090000000000089e+02	1.556189999999999998e+02	1.556160000000000139e+02	1.557930000000000064e+02	1.556109999999999900e+02	2.454619999999999891e+02	1.556080000000000041e+02	5.511480000000000246e+01	1.556160000000000139e+02	1.556020000000000039e+02
9.225119999999999436e+02	2.726720000000000255e+02	6.824230000000000018e+02	6.824009999999999536e+02	5.455589999999999691e+02	5.454239999999999782e+02	7.930090000000000146e+02	5.454260000000000446e+02	1.726250000000000000e+02	5.455339999999999918e+02	9.706159999999999854e+02	1.043850000000000051e+02	4.012069999999999936e+02	1.728009999999999877e+02	1.726370000000000005e+02	1.726610000000000014e+02	1.728669999999999902e+02	1.728160000000000025e+02	1.731239999999999952e+02	1.728199999999999932e+02	1.726490000000000009e+02	1.727500000000000000e+02	1.728470000000000084e+02	1.728230000000000075e+02	1.727909999999999968e+02	1.726659999999999968e+02	1.727239999999999895e+02	1.728950000000000102e+02	4.012029999999999745e+02	1.727810000000000059e+02	1.729060000000000059e+02	2.722869999999999777e+02	1.726839999999999975e+02	1.044830000000000041e+02	1.726289999999999907e+02	1.729950000000000045e+02	1.726260000000000048e+02	1.727599999999999909e+02	1.043139999999999930e+02	1.727429999999999950e+02	1.727750000000000057e+02	1.726500000000000057e+02	1.726500000000000057e+02	1.728170000000000073e+02	1.727980000000000018e+02	2.722330000000000041e+02	1.726910000000000025e+02	6.103949999999999676e+01	1.726699999999999875e+02	1.726359999999999957e+02
6.014170000000000016e+01	1.926970000000000027e+01	4.639289999999999736e+01	4.639209999999999923e+01	3.759669999999999845e+01	3.759660000000000224e+01	5.318480000000000274e+01	3.759680000000000177e+01	1.238100000000000023e+01	3.759669999999999845e+01	6.145609999999999928e+01	7.575359999999999872e+00	2.802530000000000143e+01	1.237940000000000040e+01	1.237909999999999933e+01	1.237909999999999933e+01	1.237950000000000017e+01	1.237940000000000040e+01	1.238540000000000063e+01	1.238020000000000032e+01	1.237909999999999933e+01	1.237940000000000040e+01	1.238339999999999996e+01	1.237940000000000040e+01	1.238020000000000032e+01	1.237909999999999933e+01	1.237920000000000087e+01	1.237940000000000040e+01	2.802489999999999881e+01	1.237930000000000064e+01	1.237989999999999924e+01	1.926350000000000051e+01	1.237920000000000087e+01	7.578649999999999665e+00	1.237909999999999933e+01	1.237950000000000017e+01	1.237909999999999933e+01	1.237909999999999933e+01	7.575490000000000279e+00	1.237930000000000064e+01	1.237930000000000064e+01	1.240039999999999942e+01	1.237909999999999933e+01	1.238010000000000055e+01	1.237920000000000087e+01	1.926320000000000121e+01	1.237920000000000087e+01	4.489869999999999806e+00	1.237920000000000087e+01	1.237920000000000087e+01
1.156569999999999965e+02	3.556530000000000058e+01	8.732850000000000534e+01	8.734380000000000166e+01	7.028940000000000055e+01	7.028940000000000055e+01	1.008130000000000024e+02	7.028969999999999629e+01	2.269500000000000028e+01	7.029229999999999734e+01	1.199860000000000042e+02	1.380439999999999934e+01	5.205080000000000240e+01	2.269859999999999900e+01	2.270400000000000063e+01	2.270110000000000028e+01	2.269810000000000016e+01	2.269750000000000156e+01	2.273679999999999879e+01	2.269920000000000115e+01	2.269660000000000011e+01	2.269650000000000034e+01	2.272860000000000014e+01	2.269839999999999947e+01	2.270039999999999836e+01	2.270139999999999958e+01	2.269819999999999993e+01	2.269979999999999976e+01	5.204630000000000223e+01	2.269869999999999877e+01	2.277449999999999974e+01	3.554579999999999984e+01	2.269719999999999871e+01	1.384019999999999939e+01	2.270029999999999859e+01	2.270560000000000045e+01	2.269699999999999918e+01	2.270149999999999935e+01	1.380439999999999934e+01	2.270660000000000167e+01	2.269569999999999865e+01	2.269529999999999959e+01	2.269569999999999865e+01	2.272329999999999828e+01	2.269979999999999976e+01	3.558709999999999951e+01	2.269699999999999918e+01	8.132699999999999818e+00	2.269910000000000139e+01	2.269770000000000110e+01
1.677509999999999991e+03	4.941200000000000045e+02	1.239180000000000064e+03	1.239089999999999918e+03	9.902659999999999627e+02	9.900489999999999782e+02	1.440750000000000000e+03	9.900560000000000400e+02	3.129599999999999795e+02	9.907079999999999700e+02	1.766619999999999891e+03	1.889710000000000036e+02	7.280489999999999782e+02	3.130880000000000223e+02	3.129340000000000259e+02	3.130169999999999959e+02	3.131800000000000068e+02	3.131290000000000191e+02	3.136399999999999864e+02	3.131250000000000000e+02	3.129569999999999936e+02	3.132679999999999723e+02	3.133650000000000091e+02	3.131009999999999991e+02	3.132160000000000082e+02	3.129660000000000082e+02	3.130570000000000164e+02	3.132230000000000132e+02	7.278880000000000337e+02	3.130799999999999841e+02	3.139569999999999936e+02	4.937529999999999859e+02	3.129929999999999950e+02	1.893930000000000007e+02	3.129220000000000255e+02	3.130169999999999959e+02	3.129320000000000164e+02	3.130280000000000200e+02	1.889790000000000134e+02	3.130640000000000214e+02	3.130819999999999936e+02	3.131360000000000241e+02	3.129540000000000077e+02	3.131960000000000264e+02	3.131050000000000182e+02	4.937370000000000232e+02	3.129929999999999950e+02	1.106949999999999932e+02	3.129800000000000182e+02	3.129230000000000018e+02
1.653490000000000009e+03	4.868770000000000095e+02	1.221430000000000064e+03	1.221390000000000100e+03	9.759180000000000064e+02	9.758780000000000427e+02	1.420109999999999900e+03	9.758790000000000191e+02	3.084630000000000223e+02	9.759429999999999836e+02	1.741259999999999991e+03	1.862729999999999961e+02	7.174840000000000373e+02	3.085509999999999877e+02	3.084780000000000086e+02	3.085500000000000114e+02	3.088340000000000032e+02	3.087069999999999936e+02	3.093170000000000073e+02	3.087640000000000100e+02	3.085190000000000055e+02	3.086200000000000045e+02	3.088310000000000173e+02	3.088509999999999991e+02	3.087540000000000191e+02	3.085299999999999727e+02	3.086419999999999959e+02	3.090769999999999982e+02	7.174779999999999518e+02	3.088070000000000164e+02	3.092139999999999986e+02	4.868509999999999991e+02	3.086700000000000159e+02	1.865829999999999984e+02	3.084569999999999936e+02	3.087730000000000246e+02	3.084549999999999841e+02	3.087230000000000132e+02	1.864730000000000132e+02	3.086929999999999836e+02	3.086779999999999973e+02	3.085099999999999909e+02	3.085090000000000146e+02	3.088249999999999886e+02	3.086940000000000168e+02	4.867629999999999768e+02	3.087669999999999959e+02	1.089789999999999992e+02	3.086920000000000073e+02	3.084920000000000186e+02
1.012360000000000036e+04	2.972679999999999836e+03	7.468159999999999854e+03	7.468380000000000109e+03	5.964239999999999782e+03	5.963699999999999818e+03	8.686620000000000800e+03	5.963789999999999964e+03	1.882390000000000100e+03	5.965619999999999891e+03	1.067089999999999964e+04	1.136230000000000018e+03	4.382989999999999782e+03	1.883700000000000045e+03	1.883039999999999964e+03	1.883859999999999900e+03	1.883839999999999918e+03	1.883470000000000027e+03	1.888069999999999936e+03	1.883660000000000082e+03	1.883119999999999891e+03	1.883230000000000018e+03	1.886809999999999945e+03	1.884049999999999955e+03	1.884170000000000073e+03	1.884059999999999945e+03	1.883650000000000091e+03	1.884849999999999909e+03	4.382710000000000036e+03	1.884420000000000073e+03	1.887480000000000018e+03	2.972809999999999945e+03	1.883359999999999900e+03	1.138460000000000036e+03	1.883009999999999991e+03	1.883880000000000109e+03	1.882680000000000064e+03	1.886059999999999945e+03	1.136559999999999945e+03	1.884660000000000082e+03	1.883019999999999982e+03	1.883059999999999945e+03	1.882940000000000055e+03	1.886230000000000018e+03	1.883650000000000091e+03	2.973800000000000182e+03	1.883380000000000109e+03	6.652000000000000455e+02	1.883480000000000018e+03	1.882670000000000073e+03
4.020300000000000182e+03	1.181690000000000055e+03	2.966880000000000109e+03	2.966989999999999782e+03	2.369880000000000109e+03	2.369679999999999836e+03	3.450670000000000073e+03	2.369690000000000055e+03	7.482649999999999864e+02	2.370170000000000073e+03	4.236569999999999709e+03	4.517330000000000041e+02	1.741880000000000109e+03	7.486939999999999600e+02	7.484289999999999736e+02	7.487069999999999936e+02	7.491309999999999718e+02	7.488150000000000546e+02	7.507219999999999800e+02	7.487820000000000391e+02	7.485879999999999654e+02	7.486430000000000291e+02	7.494239999999999782e+02	7.488120000000000118e+02	7.490069999999999482e+02	7.488630000000000564e+02	7.488469999999999800e+02	7.493400000000000318e+02	1.741690000000000055e+03	7.490069999999999482e+02	7.502079999999999700e+02	1.181619999999999891e+03	7.485979999999999563e+02	4.528079999999999927e+02	7.483799999999999955e+02	7.488970000000000482e+02	7.484189999999999827e+02	7.494439999999999600e+02	4.518740000000000236e+02	7.491309999999999718e+02	7.486549999999999727e+02	7.483550000000000182e+02	7.485380000000000109e+02	7.497169999999999845e+02	7.487680000000000291e+02	1.182470000000000027e+03	7.485950000000000273e+02	2.643609999999999900e+02	7.486660000000000537e+02	7.483039999999999736e+02
1.548890000000000100e+03	4.562250000000000227e+02	1.144309999999999945e+03	1.144430000000000064e+03	9.143740000000000236e+02	9.143070000000000164e+02	1.330410000000000082e+03	9.143070000000000164e+02	2.890489999999999782e+02	9.143559999999999945e+02	1.631029999999999973e+03	1.746409999999999911e+02	6.724909999999999854e+02	2.893519999999999754e+02	2.891709999999999923e+02	2.896669999999999732e+02	2.891200000000000045e+02	2.891100000000000136e+02	2.900430000000000064e+02	2.891250000000000000e+02	2.894150000000000205e+02	2.892710000000000150e+02	2.899089999999999918e+02	2.892549999999999955e+02	2.895350000000000250e+02	2.896259999999999764e+02	2.894649999999999750e+02	2.896070000000000277e+02	6.722419999999999618e+02	2.896480000000000246e+02	2.897570000000000050e+02	4.564669999999999845e+02	2.893199999999999932e+02	1.747079999999999984e+02	2.891250000000000000e+02	2.893430000000000177e+02	2.890459999999999923e+02	2.900339999999999918e+02	1.745740000000000123e+02	2.895550000000000068e+02	2.890819999999999936e+02	2.891539999999999964e+02	2.893559999999999945e+02	2.900400000000000205e+02	2.891789999999999736e+02	4.564169999999999732e+02	2.893299999999999841e+02	1.021959999999999980e+02	2.893129999999999882e+02	2.890350000000000250e+02
8.651230000000000473e+02	2.555010000000000048e+02	6.400209999999999582e+02	6.401539999999999964e+02	5.116630000000000109e+02	5.116410000000000196e+02	7.437930000000000064e+02	5.116410000000000196e+02	1.619600000000000080e+02	5.116779999999999973e+02	9.101349999999999909e+02	9.795350000000000534e+01	3.763509999999999991e+02	1.622570000000000050e+02	1.621100000000000136e+02	1.626059999999999945e+02	1.620289999999999964e+02	1.620469999999999970e+02	1.628369999999999891e+02	1.620490000000000066e+02	1.623470000000000084e+02	1.621610000000000014e+02	1.627820000000000107e+02	1.621879999999999882e+02	1.624610000000000127e+02	1.625629999999999882e+02	1.624010000000000105e+02	1.625420000000000016e+02	3.763790000000000191e+02	1.625800000000000125e+02	1.625680000000000121e+02	2.558509999999999991e+02	1.622560000000000002e+02	9.789010000000000389e+01	1.620649999999999977e+02	1.622429999999999950e+02	1.619840000000000089e+02	1.629610000000000127e+02	9.786039999999999850e+01	1.624840000000000089e+02	1.620190000000000055e+02	1.620800000000000125e+02	1.622959999999999923e+02	1.629159999999999968e+02	1.621169999999999902e+02	2.558720000000000141e+02	1.622680000000000007e+02	5.736540000000000106e+01	1.622489999999999952e+02	1.619610000000000127e+02
2.794289999999999736e+02	8.360680000000000689e+01	2.081080000000000041e+02	2.081129999999999995e+02	1.667520000000000095e+02	1.667330000000000041e+02	2.413160000000000025e+02	1.667330000000000041e+02	5.312709999999999866e+01	1.667350000000000136e+02	2.926480000000000246e+02	3.217099999999999937e+01	1.229110000000000014e+02	5.316329999999999956e+01	5.318090000000000117e+01	5.328920000000000101e+01	5.315939999999999799e+01	5.317810000000000059e+01	5.351030000000000086e+01	5.317040000000000077e+01	5.327759999999999962e+01	5.314479999999999649e+01	5.333529999999999660e+01	5.321450000000000102e+01	5.337789999999999679e+01	5.327940000000000254e+01	5.328620000000000090e+01	5.337760000000000105e+01	1.229369999999999976e+02	5.332509999999999906e+01	5.333579999999999899e+01	8.384149999999999636e+01	5.321179999999999666e+01	3.217369999999999663e+01	5.314090000000000202e+01	5.322829999999999728e+01	5.312789999999999679e+01	5.334960000000000235e+01	3.217009999999999792e+01	5.334329999999999927e+01	5.315480000000000160e+01	5.312729999999999819e+01	5.327519999999999811e+01	5.335849999999999937e+01	5.320609999999999928e+01	8.385160000000000480e+01	5.324049999999999727e+01	1.886929999999999907e+01	5.322259999999999991e+01	5.312700000000000244e+01
8.346009999999999991e+02	2.466709999999999923e+02	6.175430000000000064e+02	6.175460000000000491e+02	4.937339999999999804e+02	4.936600000000000250e+02	7.175969999999999800e+02	4.936610000000000014e+02	1.562880000000000109e+02	4.936940000000000168e+02	8.779439999999999600e+02	9.443429999999999325e+01	3.631290000000000191e+02	1.563480000000000132e+02	1.563629999999999995e+02	1.564739999999999895e+02	1.565159999999999911e+02	1.563569999999999993e+02	1.569689999999999941e+02	1.563569999999999993e+02	1.564600000000000080e+02	1.563269999999999982e+02	1.565759999999999934e+02	1.563899999999999864e+02	1.565709999999999980e+02	1.564660000000000082e+02	1.564809999999999945e+02	1.565709999999999980e+02	3.631669999999999732e+02	1.565180000000000007e+02	1.565869999999999891e+02	2.467079999999999984e+02	1.563870000000000005e+02	9.448420000000000130e+01	1.563160000000000025e+02	1.564310000000000116e+02	1.563559999999999945e+02	1.565600000000000023e+02	9.444280000000000541e+01	1.565490000000000066e+02	1.563220000000000027e+02	1.563650000000000091e+02	1.564459999999999980e+02	1.566160000000000139e+02	1.563870000000000005e+02	2.468509999999999991e+02	1.564139999999999873e+02	5.526830000000000354e+01	1.564010000000000105e+02	1.562940000000000111e+02
6.976549999999999727e+02	2.062700000000000102e+02	5.166240000000000236e+02	5.165589999999999691e+02	4.130210000000000150e+02	4.130179999999999723e+02	6.001150000000000091e+02	4.130190000000000055e+02	1.308449999999999989e+02	4.130269999999999868e+02	7.335710000000000264e+02	7.917279999999999518e+01	3.038779999999999859e+02	1.308509999999999991e+02	1.308429999999999893e+02	1.308499999999999943e+02	1.308830000000000098e+02	1.308750000000000000e+02	1.309110000000000014e+02	1.308830000000000098e+02	1.308429999999999893e+02	1.310440000000000111e+02	1.308959999999999866e+02	1.308919999999999959e+02	1.308530000000000086e+02	1.308480000000000132e+02	1.308530000000000086e+02	1.308609999999999900e+02	3.038759999999999764e+02	1.308669999999999902e+02	1.309449999999999932e+02	2.062560000000000002e+02	1.308480000000000132e+02	7.937529999999999575e+01	1.308439999999999941e+02	1.309300000000000068e+02	1.308460000000000036e+02	1.308789999999999907e+02	7.907959999999999923e+01	1.308559999999999945e+02	1.308480000000000132e+02	1.311049999999999898e+02	1.308420000000000130e+02	1.309190000000000111e+02	1.309070000000000107e+02	2.062280000000000086e+02	1.308470000000000084e+02	4.629679999999999751e+01	1.308480000000000132e+02	1.308470000000000084e+02
6.680710000000000264e+02	1.976879999999999882e+02	4.948310000000000173e+02	4.948340000000000032e+02	3.955880000000000223e+02	3.955819999999999936e+02	5.747129999999999654e+02	3.955819999999999936e+02	1.253430000000000035e+02	3.957599999999999909e+02	7.023550000000000182e+02	7.575730000000000075e+01	2.910869999999999891e+02	1.254050000000000011e+02	1.254020000000000010e+02	1.255070000000000050e+02	1.254519999999999982e+02	1.253960000000000008e+02	1.259689999999999941e+02	1.253889999999999958e+02	1.255000000000000000e+02	1.254129999999999967e+02	1.255789999999999935e+02	1.254000000000000057e+02	1.255289999999999964e+02	1.255060000000000002e+02	1.255139999999999958e+02	1.255409999999999968e+02	2.910710000000000264e+02	1.255330000000000013e+02	1.257270000000000039e+02	1.977199999999999989e+02	1.253949999999999960e+02	7.584180000000000632e+01	1.253589999999999947e+02	1.255190000000000055e+02	1.253490000000000038e+02	1.255289999999999964e+02	7.576269999999999527e+01	1.255240000000000009e+02	1.253700000000000045e+02	1.254200000000000017e+02	1.254920000000000044e+02	1.255739999999999981e+02	1.254479999999999933e+02	1.978460000000000036e+02	1.253979999999999961e+02	4.434550000000000125e+01	1.253910000000000053e+02	1.253430000000000035e+02
5.274030000000000200e+02	1.563890000000000100e+02	3.910500000000000114e+02	3.909850000000000136e+02	3.127860000000000014e+02	3.127760000000000105e+02	4.540570000000000164e+02	3.127620000000000005e+02	9.920610000000000639e+01	3.127810000000000059e+02	5.540800000000000409e+02	5.998020000000000351e+01	2.302050000000000125e+02	9.923799999999999955e+01	9.927110000000000412e+01	9.943940000000000623e+01	9.940590000000000259e+01	9.932229999999999848e+01	9.959600000000000364e+01	9.941020000000000323e+01	9.941519999999999868e+01	9.929470000000000596e+01	9.939639999999999986e+01	9.962009999999999366e+01	9.944700000000000273e+01	9.941009999999999991e+01	9.945799999999999841e+01	9.980809999999999604e+01	2.302760000000000105e+02	9.966920000000000357e+01	9.941930000000000689e+01	1.567969999999999970e+02	9.949259999999999593e+01	6.001670000000000016e+01	9.922589999999999577e+01	9.943470000000000653e+01	9.921299999999999386e+01	9.963269999999999982e+01	5.998169999999999646e+01	9.944679999999999609e+01	9.932410000000000139e+01	9.921349999999999625e+01	9.936910000000000309e+01	9.968059999999999832e+01	9.939499999999999602e+01	1.565980000000000132e+02	9.959860000000000468e+01	3.512980000000000302e+01	9.950809999999999889e+01	9.920489999999999498e+01
2.572230000000000132e+02	7.724099999999999966e+01	1.918609999999999900e+02	1.918319999999999936e+02	1.536560000000000059e+02	1.536560000000000059e+02	2.222649999999999864e+02	1.536560000000000059e+02	4.900059999999999860e+01	1.537110000000000127e+02	2.692359999999999900e+02	2.967879999999999896e+01	1.133020000000000067e+02	4.908659999999999712e+01	4.905199999999999960e+01	4.914609999999999701e+01	4.900869999999999749e+01	4.900439999999999685e+01	4.920700000000000074e+01	4.901219999999999999e+01	4.915229999999999677e+01	4.901200000000000045e+01	4.929110000000000014e+01	4.904200000000000159e+01	4.917660000000000053e+01	4.914939999999999998e+01	4.916290000000000049e+01	4.915129999999999910e+01	1.133299999999999983e+02	4.915090000000000003e+01	4.928820000000000334e+01	7.715829999999999700e+01	4.904780000000000229e+01	2.969340000000000046e+01	4.901140000000000185e+01	4.901460000000000150e+01	4.900630000000000308e+01	4.915469999999999828e+01	2.977459999999999951e+01	4.915059999999999718e+01	4.901460000000000150e+01	4.900589999999999691e+01	4.914719999999999800e+01	4.917139999999999844e+01	4.903670000000000329e+01	7.737149999999999750e+01	4.904240000000000066e+01	1.741219999999999857e+01	4.903690000000000282e+01	4.910110000000000241e+01
6.023509999999999991e+02	1.784029999999999916e+02	4.462180000000000177e+02	4.462629999999999768e+02	3.569100000000000250e+02	3.568960000000000150e+02	5.183529999999999518e+02	3.568960000000000150e+02	1.131599999999999966e+02	3.571539999999999964e+02	6.330950000000000273e+02	6.839209999999999923e+01	2.626689999999999827e+02	1.132180000000000035e+02	1.131410000000000053e+02	1.131949999999999932e+02	1.131569999999999965e+02	1.131470000000000056e+02	1.132309999999999945e+02	1.131640000000000015e+02	1.131700000000000017e+02	1.132770000000000010e+02	1.132699999999999960e+02	1.131520000000000010e+02	1.132270000000000039e+02	1.131490000000000009e+02	1.131680000000000064e+02	1.131659999999999968e+02	2.626399999999999864e+02	1.131610000000000014e+02	1.131940000000000026e+02	1.785080000000000098e+02	1.131440000000000055e+02	6.864390000000000214e+01	1.131350000000000051e+02	1.131760000000000019e+02	1.132759999999999962e+02	1.131700000000000017e+02	6.839019999999999300e+01	1.131580000000000013e+02	1.131449999999999960e+02	1.133250000000000028e+02	1.131460000000000008e+02	1.132660000000000053e+02	1.131539999999999964e+02	1.783600000000000136e+02	1.131419999999999959e+02	4.004500000000000171e+01	1.131419999999999959e+02	1.131329999999999956e+02
3.654789999999999850e+02	1.089060000000000059e+02	2.715769999999999982e+02	2.715409999999999968e+02	2.174499999999999886e+02	2.174070000000000107e+02	3.151429999999999723e+02	2.174250000000000114e+02	6.911679999999999779e+01	2.174180000000000064e+02	3.833690000000000282e+02	4.182030000000000314e+01	1.601589999999999918e+02	6.918019999999999925e+01	6.931019999999999470e+01	6.933849999999999625e+01	6.912869999999999493e+01	6.912139999999999418e+01	6.946049999999999613e+01	6.913540000000000418e+01	6.927559999999999718e+01	6.914929999999999666e+01	6.941530000000000200e+01	6.918120000000000402e+01	6.928119999999999834e+01	6.940540000000000020e+01	6.928640000000000043e+01	6.931860000000000355e+01	1.601519999999999868e+02	6.933710000000000662e+01	6.930429999999999779e+01	1.089039999999999964e+02	6.916779999999999973e+01	4.214130000000000109e+01	6.926949999999999363e+01	6.915040000000000475e+01	6.911769999999999925e+01	6.947390000000000043e+01	4.182119999999999749e+01	6.940019999999999811e+01	6.913370000000000459e+01	6.916899999999999693e+01	6.927129999999999654e+01	6.937040000000000362e+01	6.917109999999999559e+01	1.091410000000000053e+02	6.917170000000000130e+01	2.450580000000000069e+01	6.916280000000000427e+01	6.911740000000000350e+01
7.439210000000000491e+02	2.199079999999999870e+02	5.506989999999999554e+02	5.507350000000000136e+02	4.402629999999999768e+02	4.402620000000000005e+02	6.398049999999999500e+02	4.402629999999999768e+02	1.394650000000000034e+02	4.403260000000000218e+02	7.823490000000000464e+02	8.426670000000000016e+01	3.241039999999999850e+02	1.395169999999999959e+02	1.395089999999999861e+02	1.396049999999999898e+02	1.395140000000000100e+02	1.395550000000000068e+02	1.397470000000000141e+02	1.394919999999999902e+02	1.396119999999999948e+02	1.394619999999999891e+02	1.398760000000000048e+02	1.395620000000000118e+02	1.396839999999999975e+02	1.396339999999999861e+02	1.396599999999999966e+02	1.397489999999999952e+02	3.239189999999999827e+02	1.396570000000000107e+02	1.404209999999999923e+02	2.200469999999999970e+02	1.395550000000000068e+02	8.440420000000000300e+01	1.395010000000000048e+02	1.396649999999999920e+02	1.394430000000000121e+02	1.398280000000000030e+02	8.436249999999999716e+01	1.397829999999999870e+02	1.394749999999999943e+02	1.394399999999999977e+02	1.396020000000000039e+02	1.398669999999999902e+02	1.395219999999999914e+02	2.202069999999999936e+02	1.395560000000000116e+02	4.933030000000000115e+01	1.395910000000000082e+02	1.395800000000000125e+02
5.671910000000000309e+02	1.680639999999999930e+02	4.203580000000000041e+02	4.203770000000000095e+02	3.361909999999999741e+02	3.361909999999999741e+02	4.881890000000000214e+02	3.361909999999999741e+02	1.066260000000000048e+02	3.362479999999999905e+02	5.960299999999999727e+02	6.444620000000000459e+01	2.476359999999999957e+02	1.066280000000000001e+02	1.066610000000000014e+02	1.067560000000000002e+02	1.066230000000000047e+02	1.066099999999999994e+02	1.068319999999999936e+02	1.066299999999999955e+02	1.067570000000000050e+02	1.066179999999999950e+02	1.068280000000000030e+02	1.066590000000000060e+02	1.067750000000000057e+02	1.067669999999999959e+02	1.067830000000000013e+02	1.067819999999999965e+02	2.474350000000000023e+02	1.067729999999999961e+02	1.072199999999999989e+02	1.681949999999999932e+02	1.066620000000000061e+02	6.458119999999999550e+01	1.066580000000000013e+02	1.066550000000000011e+02	1.065990000000000038e+02	1.069110000000000014e+02	6.453990000000000293e+01	1.068379999999999939e+02	1.066200000000000045e+02	1.065999999999999943e+02	1.067519999999999953e+02	1.069279999999999973e+02	1.066410000000000053e+02	1.682280000000000086e+02	1.066539999999999964e+02	3.773969999999999914e+01	1.066490000000000009e+02	1.067409999999999997e+02
3.369900000000000091e+03	9.908840000000000146e+02	2.487309999999999945e+03	2.487460000000000036e+03	1.986690000000000055e+03	1.986630000000000109e+03	2.892619999999999891e+03	1.986630000000000109e+03	6.273959999999999582e+02	1.987269999999999982e+03	3.550800000000000182e+03	3.787780000000000200e+02	1.460279999999999973e+03	6.281190000000000282e+02	6.274600000000000364e+02	6.275109999999999673e+02	6.276749999999999545e+02	6.275950000000000273e+02	6.283429999999999609e+02	6.275969999999999800e+02	6.274869999999999663e+02	6.281369999999999436e+02	6.285729999999999791e+02	6.277169999999999845e+02	6.275810000000000173e+02	6.275510000000000446e+02	6.275900000000000318e+02	6.278170000000000073e+02	1.460200000000000045e+03	6.277350000000000136e+02	6.285739999999999554e+02	9.902740000000000009e+02	6.276290000000000191e+02	3.792699999999999818e+02	6.274729999999999563e+02	6.277549999999999955e+02	6.274719999999999800e+02	6.280249999999999773e+02	3.789420000000000073e+02	6.277509999999999764e+02	6.274700000000000273e+02	6.277179999999999609e+02	6.274379999999999882e+02	6.282809999999999491e+02	6.275869999999999891e+02	9.906440000000000055e+02	6.276660000000000537e+02	2.219269999999999925e+02	6.277100000000000364e+02	6.274109999999999445e+02
3.442080000000000268e+02	1.026110000000000042e+02	2.558710000000000093e+02	2.558770000000000095e+02	2.048820000000000050e+02	2.048739999999999952e+02	2.968820000000000050e+02	2.048739999999999952e+02	6.516310000000000002e+01	2.049060000000000059e+02	3.609329999999999927e+02	3.943410000000000082e+01	1.509480000000000075e+02	6.522110000000000696e+01	6.518290000000000362e+01	6.517980000000000018e+01	6.518770000000000664e+01	6.518070000000000164e+01	6.544519999999999982e+01	6.519360000000000355e+01	6.518240000000000123e+01	6.518489999999999895e+01	6.538679999999999382e+01	6.518859999999999388e+01	6.521850000000000591e+01	6.520749999999999602e+01	6.519710000000000605e+01	6.520090000000000430e+01	1.509389999999999930e+02	6.519880000000000564e+01	6.542100000000000648e+01	1.026440000000000055e+02	6.519410000000000593e+01	3.943959999999999866e+01	6.517470000000000141e+01	6.518959999999999866e+01	6.517350000000000421e+01	6.520950000000000557e+01	3.943569999999999709e+01	6.520289999999999964e+01	6.517640000000000100e+01	6.516570000000000107e+01	6.517270000000000607e+01	6.532529999999999859e+01	6.518319999999999936e+01	1.027950000000000017e+02	6.518129999999999313e+01	2.314179999999999993e+01	6.518850000000000477e+01	6.516330000000000666e+01
1.056650000000000091e+03	3.117520000000000095e+02	7.812050000000000409e+02	7.812680000000000291e+02	6.244349999999999454e+02	6.244329999999999927e+02	9.081109999999999900e+02	6.244360000000000355e+02	1.975889999999999986e+02	6.244890000000000327e+02	1.112059999999999945e+03	1.193409999999999940e+02	4.592130000000000223e+02	1.976059999999999945e+02	1.975699999999999932e+02	1.976119999999999948e+02	1.975709999999999980e+02	1.975660000000000025e+02	1.976759999999999877e+02	1.975809999999999889e+02	1.975699999999999932e+02	1.977030000000000030e+02	1.978489999999999895e+02	1.975809999999999889e+02	1.977050000000000125e+02	1.975680000000000121e+02	1.975780000000000030e+02	1.975869999999999891e+02	4.592119999999999891e+02	1.975889999999999986e+02	1.978120000000000118e+02	3.115989999999999895e+02	1.975699999999999932e+02	1.199929999999999950e+02	1.975610000000000070e+02	1.976150000000000091e+02	1.975579999999999927e+02	1.975960000000000036e+02	1.193550000000000040e+02	1.975970000000000084e+02	1.975579999999999927e+02	1.975960000000000036e+02	1.975610000000000070e+02	1.977090000000000032e+02	1.975740000000000123e+02	3.116440000000000055e+02	1.975680000000000121e+02	6.998650000000000659e+01	1.975730000000000075e+02	1.975600000000000023e+02
9.040000000000000000e+02	2.670090000000000146e+02	6.686979999999999791e+02	6.686920000000000073e+02	5.345339999999999918e+02	5.345270000000000437e+02	7.771359999999999673e+02	5.345289999999999964e+02	1.691829999999999927e+02	5.348750000000000000e+02	9.511069999999999709e+02	1.023110000000000070e+02	3.931619999999999777e+02	1.692199999999999989e+02	1.692059999999999889e+02	1.692609999999999957e+02	1.692930000000000064e+02	1.692690000000000055e+02	1.693710000000000093e+02	1.693100000000000023e+02	1.692299999999999898e+02	1.692129999999999939e+02	1.693969999999999914e+02	1.694120000000000061e+02	1.692839999999999918e+02	1.692479999999999905e+02	1.692750000000000057e+02	1.694730000000000132e+02	3.932160000000000082e+02	1.693990000000000009e+02	1.696009999999999991e+02	2.671000000000000227e+02	1.693410000000000082e+02	1.023430000000000035e+02	1.691959999999999980e+02	1.697110000000000127e+02	1.691959999999999980e+02	1.693919999999999959e+02	1.022229999999999990e+02	1.693009999999999877e+02	1.692439999999999998e+02	1.692259999999999991e+02	1.692100000000000080e+02	1.695349999999999966e+02	1.692640000000000100e+02	2.669189999999999827e+02	1.693950000000000102e+02	5.982019999999999982e+01	1.693580000000000041e+02	1.691879999999999882e+02
1.137170000000000073e+03	3.352760000000000105e+02	8.405979999999999563e+02	8.407770000000000437e+02	6.718440000000000509e+02	6.718360000000000127e+02	9.771710000000000491e+02	6.718369999999999891e+02	2.125240000000000009e+02	6.721609999999999445e+02	1.196930000000000064e+03	1.284629999999999939e+02	4.942219999999999800e+02	2.127640000000000100e+02	2.126150000000000091e+02	2.127700000000000102e+02	2.129459999999999980e+02	2.129329999999999927e+02	2.140540000000000020e+02	2.130209999999999866e+02	2.126990000000000123e+02	2.126160000000000139e+02	2.133420000000000130e+02	2.131639999999999873e+02	2.130409999999999968e+02	2.127920000000000016e+02	2.128890000000000100e+02	2.135080000000000098e+02	4.941379999999999768e+02	2.131339999999999861e+02	2.133739999999999952e+02	3.354669999999999845e+02	2.127909999999999968e+02	1.286599999999999966e+02	2.125809999999999889e+02	2.131399999999999864e+02	2.125200000000000102e+02	2.132059999999999889e+02	1.285670000000000073e+02	2.130939999999999941e+02	2.128859999999999957e+02	2.125490000000000066e+02	2.127090000000000032e+02	2.132030000000000030e+02	2.130440000000000111e+02	3.359080000000000155e+02	2.128890000000000100e+02	7.511599999999999966e+01	2.127940000000000111e+02	2.126850000000000023e+02
4.459789999999999850e+02	1.324619999999999891e+02	3.309049999999999727e+02	3.309689999999999941e+02	2.648129999999999882e+02	2.648109999999999786e+02	3.842010000000000218e+02	2.648120000000000118e+02	8.408629999999999427e+01	2.648170000000000073e+02	4.682370000000000232e+02	5.084969999999999857e+01	1.950689999999999884e+02	8.412319999999999709e+01	8.414610000000000412e+01	8.423210000000000264e+01	8.410250000000000625e+01	8.414319999999999311e+01	8.457019999999999982e+01	8.417680000000000007e+01	8.422270000000000323e+01	8.409120000000000061e+01	8.431369999999999720e+01	8.423050000000000637e+01	8.426909999999999457e+01	8.424550000000000693e+01	8.423489999999999611e+01	8.434489999999999554e+01	1.950229999999999961e+02	8.429420000000000357e+01	8.443819999999999482e+01	1.326049999999999898e+02	8.415959999999999752e+01	5.089809999999999945e+01	8.412269999999999470e+01	8.428900000000000148e+01	8.408140000000000214e+01	8.440930000000000177e+01	5.094969999999999999e+01	8.436079999999999757e+01	8.410160000000000480e+01	8.408419999999999561e+01	8.421999999999999886e+01	8.432129999999999370e+01	8.420950000000000557e+01	1.327450000000000045e+02	8.417579999999999529e+01	2.978839999999999932e+01	8.415739999999999554e+01	8.410630000000000450e+01
7.809170000000000300e+02	2.309509999999999934e+02	5.778730000000000473e+02	5.778920000000000528e+02	4.620570000000000164e+02	4.620570000000000164e+02	6.715599999999999454e+02	4.620819999999999936e+02	1.463290000000000077e+02	4.620590000000000259e+02	8.213669999999999618e+02	8.841740000000000066e+01	3.399279999999999973e+02	1.463360000000000127e+02	1.463189999999999884e+02	1.463569999999999993e+02	1.464790000000000134e+02	1.463410000000000082e+02	1.465409999999999968e+02	1.463760000000000048e+02	1.463240000000000123e+02	1.464689999999999941e+02	1.464410000000000025e+02	1.463350000000000080e+02	1.463499999999999943e+02	1.463259999999999934e+02	1.463329999999999984e+02	1.463509999999999991e+02	3.399030000000000200e+02	1.463389999999999986e+02	1.464710000000000036e+02	2.306529999999999916e+02	1.463389999999999986e+02	8.887720000000000198e+01	1.463180000000000121e+02	1.463480000000000132e+02	1.463149999999999977e+02	1.463329999999999984e+02	8.843309999999999604e+01	1.463379999999999939e+02	1.463640000000000043e+02	1.463870000000000005e+02	1.463189999999999884e+02	1.464530000000000030e+02	1.463240000000000123e+02	2.306999999999999886e+02	1.463290000000000077e+02	5.177420000000000044e+01	1.463290000000000077e+02	1.463220000000000027e+02
3.673349999999999795e+02	1.094050000000000011e+02	2.730240000000000009e+02	2.729309999999999832e+02	2.184970000000000141e+02	2.184960000000000093e+02	3.167269999999999754e+02	2.184970000000000141e+02	6.946460000000000434e+01	2.185029999999999859e+02	3.853199999999999932e+02	4.202770000000000294e+01	1.610289999999999964e+02	6.948770000000000380e+01	6.946210000000000662e+01	6.946800000000000352e+01	6.947209999999999752e+01	6.947150000000000603e+01	6.955020000000000380e+01	6.948350000000000648e+01	6.946819999999999595e+01	6.957909999999999684e+01	6.952009999999999934e+01	6.947329999999999472e+01	6.948069999999999879e+01	6.946280000000000143e+01	6.946909999999999741e+01	6.948250000000000171e+01	1.609569999999999936e+02	6.947150000000000603e+01	6.948839999999999861e+01	1.093820000000000050e+02	6.946609999999999729e+01	4.207090000000000174e+01	6.946110000000000184e+01	6.947419999999999618e+01	6.946309999999999718e+01	6.947329999999999472e+01	4.203430000000000177e+01	6.947299999999999898e+01	6.946989999999999554e+01	6.948420000000000130e+01	6.946339999999999293e+01	6.949710000000000321e+01	6.946779999999999688e+01	1.093550000000000040e+02	6.946840000000000259e+01	2.468880000000000052e+01	6.946779999999999688e+01	6.946460000000000434e+01
9.169700000000000273e+02	2.709560000000000173e+02	6.783350000000000364e+02	6.784170000000000300e+02	5.421829999999999927e+02	5.421549999999999727e+02	7.882459999999999809e+02	5.421549999999999727e+02	1.715879999999999939e+02	5.423780000000000427e+02	9.647630000000000337e+02	1.036700000000000017e+02	3.987690000000000055e+02	1.716719999999999970e+02	1.717150000000000034e+02	1.720060000000000002e+02	1.718209999999999980e+02	1.716330000000000098e+02	1.723170000000000073e+02	1.716719999999999970e+02	1.720070000000000050e+02	1.716380000000000052e+02	1.720949999999999989e+02	1.717110000000000127e+02	1.719759999999999991e+02	1.719509999999999934e+02	1.719720000000000084e+02	1.719600000000000080e+02	3.989460000000000264e+02	1.719790000000000134e+02	1.720349999999999966e+02	2.710280000000000200e+02	1.717199999999999989e+02	1.039129999999999967e+02	1.716189999999999998e+02	1.717500000000000000e+02	1.717620000000000005e+02	1.719989999999999952e+02	1.037109999999999985e+02	1.719689999999999941e+02	1.716730000000000018e+02	1.716790000000000020e+02	1.719240000000000066e+02	1.723350000000000080e+02	1.716870000000000118e+02	2.711229999999999905e+02	1.717110000000000127e+02	6.069019999999999726e+01	1.717259999999999991e+02	1.716020000000000039e+02
1.382450000000000000e+04	4.060070000000000164e+03	1.019710000000000036e+04	1.019739999999999964e+04	8.143510000000000218e+03	8.143270000000000437e+03	1.186189999999999964e+04	8.143449999999999818e+03	2.570530000000000200e+03	8.144010000000000218e+03	1.457289999999999964e+04	1.551809999999999945e+03	5.984680000000000291e+03	2.572210000000000036e+03	2.571030000000000200e+03	2.571929999999999836e+03	2.571849999999999909e+03	2.571409999999999854e+03	2.578309999999999945e+03	2.571510000000000218e+03	2.571429999999999836e+03	2.571840000000000146e+03	2.576409999999999854e+03	2.571670000000000073e+03	2.572800000000000182e+03	2.572050000000000182e+03	2.571889999999999873e+03	2.572789999999999964e+03	5.984359999999999673e+03	2.572309999999999945e+03	2.576139999999999873e+03	4.059150000000000091e+03	2.570820000000000164e+03	1.554410000000000082e+03	2.570820000000000164e+03	2.572369999999999891e+03	2.570219999999999800e+03	2.573639999999999873e+03	1.551450000000000045e+03	2.572929999999999836e+03	2.570809999999999945e+03	2.571309999999999945e+03	2.571219999999999800e+03	2.574440000000000055e+03	2.571659999999999854e+03	4.060469999999999800e+03	2.570780000000000200e+03	9.077590000000000146e+02	2.570889999999999873e+03	2.570119999999999891e+03
3.793580000000000041e+02	1.129039999999999964e+02	2.817980000000000018e+02	2.818249999999999886e+02	2.255800000000000125e+02	2.255800000000000125e+02	3.270470000000000255e+02	2.255809999999999889e+02	7.169899999999999807e+01	2.256510000000000105e+02	3.980009999999999764e+02	4.338250000000000028e+01	1.661599999999999966e+02	7.169929999999999382e+01	7.170659999999999457e+01	7.170839999999999748e+01	7.175350000000000250e+01	7.176730000000000587e+01	7.188060000000000116e+01	7.170929999999999893e+01	7.170260000000000389e+01	7.171250000000000568e+01	7.173180000000000689e+01	7.172709999999999297e+01	7.171529999999999916e+01	7.172180000000000177e+01	7.171760000000000446e+01	7.174530000000000030e+01	1.661529999999999916e+02	7.172010000000000218e+01	7.183140000000000214e+01	1.128970000000000056e+02	7.171590000000000487e+01	4.343739999999999668e+01	7.174580000000000268e+01	7.197310000000000230e+01	7.169899999999999807e+01	7.186790000000000589e+01	4.339500000000000313e+01	7.180339999999999634e+01	7.170650000000000546e+01	7.170709999999999695e+01	7.169960000000000377e+01	7.186180000000000234e+01	7.172379999999999711e+01	1.129410000000000025e+02	7.170480000000000587e+01	2.548450000000000060e+01	7.174710000000000321e+01	7.169679999999999609e+01
6.016130000000000109e+03	1.767210000000000036e+03	4.438819999999999709e+03	4.439090000000000146e+03	3.545110000000000127e+03	3.544989999999999782e+03	5.162890000000000327e+03	3.545000000000000000e+03	1.119150000000000091e+03	3.545579999999999927e+03	6.340710000000000036e+03	6.756820000000000164e+02	2.605380000000000109e+03	1.119720000000000027e+03	1.119390000000000100e+03	1.119519999999999982e+03	1.119700000000000045e+03	1.119619999999999891e+03	1.121470000000000027e+03	1.119640000000000100e+03	1.119450000000000045e+03	1.119759999999999991e+03	1.121200000000000045e+03	1.119660000000000082e+03	1.119920000000000073e+03	1.119670000000000073e+03	1.119700000000000045e+03	1.120049999999999955e+03	2.605380000000000109e+03	1.119809999999999945e+03	1.121410000000000082e+03	1.767309999999999945e+03	1.119390000000000100e+03	6.773329999999999700e+02	1.119309999999999945e+03	1.119720000000000027e+03	1.119160000000000082e+03	1.119980000000000018e+03	6.758579999999999472e+02	1.119900000000000091e+03	1.119480000000000018e+03	1.119839999999999918e+03	1.119380000000000109e+03	1.120480000000000018e+03	1.119650000000000091e+03	1.767289999999999964e+03	1.119359999999999900e+03	3.956019999999999754e+02	1.119440000000000055e+03	1.119210000000000036e+03
7.861149999999999636e+03	2.308889999999999873e+03	5.799600000000000364e+03	5.799390000000000327e+03	4.631600000000000364e+03	4.631470000000000255e+03	6.745739999999999782e+03	4.631520000000000437e+03	1.462029999999999973e+03	4.632529999999999745e+03	8.285870000000000800e+03	8.827849999999999682e+02	3.403849999999999909e+03	1.462450000000000045e+03	1.462240000000000009e+03	1.462859999999999900e+03	1.462920000000000073e+03	1.462559999999999945e+03	1.464950000000000045e+03	1.462710000000000036e+03	1.462579999999999927e+03	1.462509999999999991e+03	1.464009999999999991e+03	1.462940000000000055e+03	1.463069999999999936e+03	1.462859999999999900e+03	1.462930000000000064e+03	1.463559999999999945e+03	3.403880000000000109e+03	1.463250000000000000e+03	1.465069999999999936e+03	2.308539999999999964e+03	1.462630000000000109e+03	8.842400000000000091e+02	1.462079999999999927e+03	1.462890000000000100e+03	1.462299999999999955e+03	1.463609999999999900e+03	8.829320000000000164e+02	1.463160000000000082e+03	1.462440000000000055e+03	1.463829999999999927e+03	1.462440000000000055e+03	1.464339999999999918e+03	1.462710000000000036e+03	2.308940000000000055e+03	1.462640000000000100e+03	5.164769999999999754e+02	1.462789999999999964e+03	1.462140000000000100e+03
3.763110000000000127e+03	1.106299999999999955e+03	2.777360000000000127e+03	2.777340000000000146e+03	2.218230000000000018e+03	2.218199999999999818e+03	3.229980000000000018e+03	2.218219999999999800e+03	7.005090000000000146e+02	2.218769999999999982e+03	3.965409999999999854e+03	4.230740000000000123e+02	1.630470000000000027e+03	7.007329999999999472e+02	7.006100000000000136e+02	7.010729999999999791e+02	7.009260000000000446e+02	7.007680000000000291e+02	7.021050000000000182e+02	7.008519999999999754e+02	7.008279999999999745e+02	7.006180000000000518e+02	7.015789999999999509e+02	7.010240000000000009e+02	7.010700000000000500e+02	7.010199999999999818e+02	7.010180000000000291e+02	7.014270000000000209e+02	1.630559999999999945e+03	7.012619999999999436e+02	7.021599999999999682e+02	1.106130000000000109e+03	7.009510000000000218e+02	4.235110000000000241e+02	7.005270000000000437e+02	7.009940000000000282e+02	7.006530000000000200e+02	7.014629999999999654e+02	4.230249999999999773e+02	7.011639999999999873e+02	7.007010000000000218e+02	7.011440000000000055e+02	7.007300000000000182e+02	7.019339999999999691e+02	7.008490000000000464e+02	1.106210000000000036e+03	7.009840000000000373e+02	2.474199999999999875e+02	7.010230000000000246e+02	7.004829999999999472e+02
5.246259999999999764e+02	1.555490000000000066e+02	3.888910000000000196e+02	3.889440000000000168e+02	3.111270000000000095e+02	3.111259999999999764e+02	4.516739999999999782e+02	3.111270000000000095e+02	9.868959999999999866e+01	3.111309999999999718e+02	5.511539999999999964e+02	5.967000000000000171e+01	2.290060000000000002e+02	9.881690000000000396e+01	9.890409999999999968e+01	9.892379999999999995e+01	9.870820000000000505e+01	9.869910000000000139e+01	9.922889999999999588e+01	9.871030000000000371e+01	9.886700000000000443e+01	9.870480000000000587e+01	9.907649999999999579e+01	9.875849999999999795e+01	9.888479999999999848e+01	9.904380000000000450e+01	9.892379999999999995e+01	9.889270000000000493e+01	2.292549999999999955e+02	9.890829999999999700e+01	9.905089999999999861e+01	1.557299999999999898e+02	9.875180000000000291e+01	5.988239999999999696e+01	9.885190000000000055e+01	9.879259999999999309e+01	9.869589999999999463e+01	9.912579999999999814e+01	5.967079999999999984e+01	9.903950000000000387e+01	9.870659999999999457e+01	9.870789999999999509e+01	9.885620000000000118e+01	9.910410000000000252e+01	9.876099999999999568e+01	1.561800000000000068e+02	9.873460000000000036e+01	3.500460000000000349e+01	9.877190000000000225e+01	9.868899999999999295e+01
9.354439999999999600e+02	2.765009999999999764e+02	6.918680000000000518e+02	6.918949999999999818e+02	5.530579999999999927e+02	5.530520000000000209e+02	8.041219999999999573e+02	5.530549999999999500e+02	1.750300000000000011e+02	5.530629999999999882e+02	9.842730000000000246e+02	1.057469999999999999e+02	4.067789999999999964e+02	1.752069999999999936e+02	1.750360000000000014e+02	1.750409999999999968e+02	1.750639999999999930e+02	1.750579999999999927e+02	1.752379999999999995e+02	1.750730000000000075e+02	1.750529999999999973e+02	1.751129999999999995e+02	1.754480000000000075e+02	1.750579999999999927e+02	1.750980000000000132e+02	1.750440000000000111e+02	1.750939999999999941e+02	1.750780000000000030e+02	4.067810000000000059e+02	1.750610000000000070e+02	1.755209999999999866e+02	2.761789999999999736e+02	1.750500000000000114e+02	1.060430000000000064e+02	1.750289999999999964e+02	1.750869999999999891e+02	1.750480000000000018e+02	1.750689999999999884e+02	1.057549999999999955e+02	1.750660000000000025e+02	1.750449999999999875e+02	1.750509999999999877e+02	1.750420000000000016e+02	1.751870000000000118e+02	1.750980000000000132e+02	2.759900000000000091e+02	1.750480000000000018e+02	6.190290000000000248e+01	1.750519999999999925e+02	1.750300000000000011e+02
9.021609999999999445e+02	2.664069999999999823e+02	6.673709999999999809e+02	6.673390000000000555e+02	5.334500000000000455e+02	5.334360000000000355e+02	7.755470000000000255e+02	5.334370000000000118e+02	1.688400000000000034e+02	5.335860000000000127e+02	9.491660000000000537e+02	1.020090000000000003e+02	3.923600000000000136e+02	1.689199999999999875e+02	1.688520000000000039e+02	1.690589999999999975e+02	1.689699999999999989e+02	1.688950000000000102e+02	1.692030000000000030e+02	1.688820000000000050e+02	1.689120000000000061e+02	1.688600000000000136e+02	1.689269999999999925e+02	1.689089999999999918e+02	1.688959999999999866e+02	1.689910000000000139e+02	1.689410000000000025e+02	1.689979999999999905e+02	3.923620000000000232e+02	1.690480000000000018e+02	1.689430000000000121e+02	2.664039999999999964e+02	1.689919999999999902e+02	1.021009999999999991e+02	1.688480000000000132e+02	1.689000000000000057e+02	1.688549999999999898e+02	1.691220000000000141e+02	1.020259999999999962e+02	1.689240000000000066e+02	1.688540000000000134e+02	1.688549999999999898e+02	1.688720000000000141e+02	1.691680000000000064e+02	1.689170000000000016e+02	2.664350000000000023e+02	1.689939999999999998e+02	5.979529999999999745e+01	1.689970000000000141e+02	1.688400000000000034e+02
9.021409999999999627e+02	2.663820000000000050e+02	6.673239999999999554e+02	6.673700000000000045e+02	5.334370000000000118e+02	5.334360000000000355e+02	7.755449999999999591e+02	5.334370000000000118e+02	1.688379999999999939e+02	5.334650000000000318e+02	9.491549999999999727e+02	1.020079999999999956e+02	3.924569999999999936e+02	1.690300000000000011e+02	1.689010000000000105e+02	1.690070000000000050e+02	1.689230000000000018e+02	1.688919999999999959e+02	1.693350000000000080e+02	1.688909999999999911e+02	1.690140000000000100e+02	1.691119999999999948e+02	1.694379999999999882e+02	1.689250000000000114e+02	1.690639999999999930e+02	1.690140000000000100e+02	1.690500000000000114e+02	1.690360000000000014e+02	3.923759999999999764e+02	1.690409999999999968e+02	1.695099999999999909e+02	2.665950000000000273e+02	1.689039999999999964e+02	1.020660000000000025e+02	1.688549999999999898e+02	1.689350000000000023e+02	1.688439999999999941e+02	1.691109999999999900e+02	1.020289999999999964e+02	1.690560000000000116e+02	1.688650000000000091e+02	1.688569999999999993e+02	1.690000000000000000e+02	1.692620000000000005e+02	1.689559999999999889e+02	2.665840000000000032e+02	1.688919999999999959e+02	5.975759999999999650e+01	1.688969999999999914e+02	1.688429999999999893e+02
1.064050000000000011e+02	3.283850000000000335e+01	8.050459999999999638e+01	8.051300000000000523e+01	6.484059999999999491e+01	6.484059999999999491e+01	9.287489999999999668e+01	6.484059999999999491e+01	2.097850000000000037e+01	6.484149999999999636e+01	1.102309999999999945e+02	1.276399999999999935e+01	4.804330000000000211e+01	2.097640000000000171e+01	2.097589999999999932e+01	2.097810000000000130e+01	2.097640000000000171e+01	2.097609999999999886e+01	2.098440000000000083e+01	2.097690000000000055e+01	2.097599999999999909e+01	2.098100000000000165e+01	2.098019999999999996e+01	2.097629999999999839e+01	2.097710000000000008e+01	2.097599999999999909e+01	2.097629999999999839e+01	2.097629999999999839e+01	4.804370000000000118e+01	2.097690000000000055e+01	2.097690000000000055e+01	3.284210000000000207e+01	2.097609999999999886e+01	1.279930000000000057e+01	2.097579999999999956e+01	2.097810000000000130e+01	2.097569999999999979e+01	2.097660000000000124e+01	1.276430000000000042e+01	2.097619999999999862e+01	2.097589999999999932e+01	2.097710000000000008e+01	2.097569999999999979e+01	2.100029999999999930e+01	2.097609999999999886e+01	3.283169999999999789e+01	2.097609999999999886e+01	7.578960000000000363e+00	2.097640000000000171e+01	2.097599999999999909e+01
1.064050000000000011e+02	3.285810000000000031e+01	8.050969999999999516e+01	8.051000000000000512e+01	6.484690000000000509e+01	6.484059999999999491e+01	9.287489999999999668e+01	6.484069999999999823e+01	2.097569999999999979e+01	6.484369999999999834e+01	1.102309999999999945e+02	1.276399999999999935e+01	4.804590000000000316e+01	2.097579999999999956e+01	2.097569999999999979e+01	2.097579999999999956e+01	2.097690000000000055e+01	2.097660000000000124e+01	2.097769999999999868e+01	2.097840000000000060e+01	2.097599999999999909e+01	2.098130000000000095e+01	2.097700000000000031e+01	2.097680000000000078e+01	2.097599999999999909e+01	2.097599999999999909e+01	2.097619999999999862e+01	2.097609999999999886e+01	4.804240000000000066e+01	2.097629999999999839e+01	2.097660000000000124e+01	3.283700000000000330e+01	2.097599999999999909e+01	1.285679999999999978e+01	2.097569999999999979e+01	2.097710000000000008e+01	2.097579999999999956e+01	2.097650000000000148e+01	1.276430000000000042e+01	2.097640000000000171e+01	2.097589999999999932e+01	2.098029999999999973e+01	2.097569999999999979e+01	2.099210000000000065e+01	2.097619999999999862e+01	3.283059999999999690e+01	2.097599999999999909e+01	7.522710000000000008e+00	2.097619999999999862e+01	2.097609999999999886e+01
1.064050000000000011e+02	3.288389999999999702e+01	8.050579999999999359e+01	8.051030000000000086e+01	6.484069999999999823e+01	6.484059999999999491e+01	9.287489999999999668e+01	6.484059999999999491e+01	2.097739999999999938e+01	6.484300000000000352e+01	1.102309999999999945e+02	1.276389999999999958e+01	4.804260000000000019e+01	2.097919999999999874e+01	2.097790000000000177e+01	2.097820000000000107e+01	2.098349999999999937e+01	2.097919999999999874e+01	2.105720000000000169e+01	2.098329999999999984e+01	2.098270000000000124e+01	2.102850000000000108e+01	2.098620000000000019e+01	2.098400000000000176e+01	2.097919999999999874e+01	2.098010000000000019e+01	2.098400000000000176e+01	2.098740000000000094e+01	4.804310000000000258e+01	2.098519999999999897e+01	2.100420000000000087e+01	3.283229999999999649e+01	2.098170000000000002e+01	1.278679999999999950e+01	2.097599999999999909e+01	2.098010000000000019e+01	2.097589999999999932e+01	2.098349999999999937e+01	1.276399999999999935e+01	2.098229999999999862e+01	2.097800000000000153e+01	2.098160000000000025e+01	2.098110000000000142e+01	2.099530000000000030e+01	2.098089999999999833e+01	3.283970000000000056e+01	2.098280000000000101e+01	7.524670000000000414e+00	2.098179999999999978e+01	2.097560000000000002e+01
1.064060000000000059e+02	3.290310000000000201e+01	8.064530000000000598e+01	8.056260000000000332e+01	6.484619999999999607e+01	6.484059999999999491e+01	9.287489999999999668e+01	6.484059999999999491e+01	2.097569999999999979e+01	6.484099999999999397e+01	1.102309999999999945e+02	1.276389999999999958e+01	4.806069999999999709e+01	2.097899999999999920e+01	2.097779999999999845e+01	2.097929999999999851e+01	2.097779999999999845e+01	2.097830000000000084e+01	2.098849999999999838e+01	2.097970000000000113e+01	2.098369999999999891e+01	2.098379999999999868e+01	2.099699999999999989e+01	2.097899999999999920e+01	2.098489999999999966e+01	2.097939999999999827e+01	2.099259999999999948e+01	2.098049999999999926e+01	4.806130000000000280e+01	2.098100000000000165e+01	2.101089999999999947e+01	3.285560000000000258e+01	2.097749999999999915e+01	1.278359999999999985e+01	2.097599999999999909e+01	2.097869999999999990e+01	2.097589999999999932e+01	2.098560000000000159e+01	1.276449999999999996e+01	2.098150000000000048e+01	2.097629999999999839e+01	2.097629999999999839e+01	2.098120000000000118e+01	2.101119999999999877e+01	2.098000000000000043e+01	3.283919999999999817e+01	2.097700000000000031e+01	7.522730000000000139e+00	2.097749999999999915e+01	2.097560000000000002e+01
9.012490000000000236e+02	2.660319999999999823e+02	6.668220000000000027e+02	6.668609999999999900e+02	5.330720000000000027e+02	5.328920000000000528e+02	7.747509999999999764e+02	5.328920000000000528e+02	1.686709999999999923e+02	5.331290000000000191e+02	9.481799999999999500e+02	1.019060000000000059e+02	3.919499999999999886e+02	1.687719999999999914e+02	1.688220000000000027e+02	1.687560000000000002e+02	1.688919999999999959e+02	1.687640000000000100e+02	1.692439999999999998e+02	1.687489999999999952e+02	1.686980000000000075e+02	1.688029999999999973e+02	1.691020000000000039e+02	1.687429999999999950e+02	1.687350000000000136e+02	1.688830000000000098e+02	1.687460000000000093e+02	1.687560000000000002e+02	3.919970000000000141e+02	1.687729999999999961e+02	1.693220000000000027e+02	2.660699999999999932e+02	1.687019999999999982e+02	1.019590000000000032e+02	1.688149999999999977e+02	1.688220000000000027e+02	1.687299999999999898e+02	1.690339999999999918e+02	1.019200000000000017e+02	1.689149999999999920e+02	1.687239999999999895e+02	1.686889999999999930e+02	1.686839999999999975e+02	1.690099999999999909e+02	1.687330000000000041e+02	2.664850000000000136e+02	1.686860000000000070e+02	5.980919999999999703e+01	1.687400000000000091e+02	1.686680000000000064e+02
9.021520000000000437e+02	2.664879999999999995e+02	6.673849999999999909e+02	6.674610000000000127e+02	5.334370000000000118e+02	5.334370000000000118e+02	7.755460000000000491e+02	5.334379999999999882e+02	1.688410000000000082e+02	5.335099999999999909e+02	9.491549999999999727e+02	1.020109999999999957e+02	3.924169999999999732e+02	1.689089999999999918e+02	1.688650000000000091e+02	1.688919999999999959e+02	1.689850000000000136e+02	1.689939999999999998e+02	1.691680000000000064e+02	1.689339999999999975e+02	1.688739999999999952e+02	1.688729999999999905e+02	1.691879999999999882e+02	1.689749999999999943e+02	1.690260000000000105e+02	1.688950000000000102e+02	1.688969999999999914e+02	1.690219999999999914e+02	3.923659999999999854e+02	1.689470000000000027e+02	1.692059999999999889e+02	2.665579999999999927e+02	1.689219999999999970e+02	1.021370000000000005e+02	1.688540000000000134e+02	1.689569999999999936e+02	1.688470000000000084e+02	1.689970000000000141e+02	1.020259999999999962e+02	1.689850000000000136e+02	1.688770000000000095e+02	1.688750000000000000e+02	1.688569999999999993e+02	1.692680000000000007e+02	1.689399999999999977e+02	2.662780000000000200e+02	1.689329999999999927e+02	5.976310000000000144e+01	1.689749999999999943e+02	1.688439999999999941e+02
9.021420000000000528e+02	2.663799999999999955e+02	6.673150000000000546e+02	6.673859999999999673e+02	5.334420000000000073e+02	5.334360000000000355e+02	7.755449999999999591e+02	5.334370000000000118e+02	1.688410000000000082e+02	5.334829999999999472e+02	9.491549999999999727e+02	1.020100000000000051e+02	3.923600000000000136e+02	1.690190000000000055e+02	1.689660000000000082e+02	1.692479999999999905e+02	1.689339999999999975e+02	1.688930000000000007e+02	1.695099999999999909e+02	1.688849999999999909e+02	1.691889999999999930e+02	1.690399999999999920e+02	1.695720000000000027e+02	1.689559999999999889e+02	1.692829999999999870e+02	1.693280000000000030e+02	1.692680000000000007e+02	1.692479999999999905e+02	3.926349999999999909e+02	1.692259999999999991e+02	1.697920000000000016e+02	2.667649999999999864e+02	1.689900000000000091e+02	1.021329999999999956e+02	1.688660000000000139e+02	1.690219999999999914e+02	1.688449999999999989e+02	1.693129999999999882e+02	1.020250000000000057e+02	1.693269999999999982e+02	1.688799999999999955e+02	1.689890000000000043e+02	1.691690000000000111e+02	1.695449999999999875e+02	1.689519999999999982e+02	2.671059999999999945e+02	1.689579999999999984e+02	5.969850000000000279e+01	1.690939999999999941e+02	1.688410000000000082e+02
1.064050000000000011e+02	3.284000000000000341e+01	8.055459999999999354e+01	8.051569999999999538e+01	6.484059999999999491e+01	6.484059999999999491e+01	9.287489999999999668e+01	6.484069999999999823e+01	2.100540000000000163e+01	6.484170000000000300e+01	1.102309999999999945e+02	1.276399999999999935e+01	4.805630000000000024e+01	2.108409999999999940e+01	2.097680000000000078e+01	2.097719999999999985e+01	2.097629999999999839e+01	2.097629999999999839e+01	2.101460000000000150e+01	2.097820000000000107e+01	2.097629999999999839e+01	2.098320000000000007e+01	2.108119999999999905e+01	2.097710000000000008e+01	2.097840000000000060e+01	2.097629999999999839e+01	2.097690000000000055e+01	2.097670000000000101e+01	4.804260000000000019e+01	2.097670000000000101e+01	2.103960000000000008e+01	3.283229999999999649e+01	2.097650000000000148e+01	1.276709999999999923e+01	2.097629999999999839e+01	2.097660000000000124e+01	2.097579999999999956e+01	2.097670000000000101e+01	1.276689999999999969e+01	2.097759999999999891e+01	2.097579999999999956e+01	2.097619999999999862e+01	2.097579999999999956e+01	2.098939999999999984e+01	2.097640000000000171e+01	3.283180000000000121e+01	2.097619999999999862e+01	7.523229999999999862e+00	2.097680000000000078e+01	2.097599999999999909e+01
9.012809999999999491e+02	2.660950000000000273e+02	6.667559999999999718e+02	6.667500000000000000e+02	5.328949999999999818e+02	5.328920000000000528e+02	7.747509999999999764e+02	5.328959999999999582e+02	1.686709999999999923e+02	5.330090000000000146e+02	9.481799999999999500e+02	1.019039999999999964e+02	3.919710000000000036e+02	1.689509999999999934e+02	1.686939999999999884e+02	1.687580000000000098e+02	1.689989999999999952e+02	1.687239999999999895e+02	1.692350000000000136e+02	1.687839999999999918e+02	1.687050000000000125e+02	1.688089999999999975e+02	1.693990000000000009e+02	1.687150000000000034e+02	1.688379999999999939e+02	1.688019999999999925e+02	1.687460000000000093e+02	1.687470000000000141e+02	3.919710000000000036e+02	1.687319999999999993e+02	1.693420000000000130e+02	2.660149999999999864e+02	1.687090000000000032e+02	1.020919999999999987e+02	1.686810000000000116e+02	1.687690000000000055e+02	1.686690000000000111e+02	1.688240000000000123e+02	1.019489999999999981e+02	1.688180000000000121e+02	1.687649999999999864e+02	1.686779999999999973e+02	1.686910000000000025e+02	1.689830000000000041e+02	1.687090000000000032e+02	2.663469999999999800e+02	1.686889999999999930e+02	5.981389999999999674e+01	1.687479999999999905e+02	1.686810000000000116e+02
9.012089999999999463e+02	2.660539999999999736e+02	6.666009999999999991e+02	6.666309999999999718e+02	5.328920000000000528e+02	5.328920000000000528e+02	7.747699999999999818e+02	5.329729999999999563e+02	1.686920000000000073e+02	5.329059999999999491e+02	9.481829999999999927e+02	1.019099999999999966e+02	3.921349999999999909e+02	1.686719999999999970e+02	1.686670000000000016e+02	1.686730000000000018e+02	1.686790000000000020e+02	1.686680000000000064e+02	1.686879999999999882e+02	1.686759999999999877e+02	1.686670000000000016e+02	1.686800000000000068e+02	1.686920000000000073e+02	1.686709999999999923e+02	1.686860000000000070e+02	1.686719999999999970e+02	1.686680000000000064e+02	1.686719999999999970e+02	3.919479999999999791e+02	1.686740000000000066e+02	1.686730000000000018e+02	2.659189999999999827e+02	1.686690000000000111e+02	1.021269999999999953e+02	1.686680000000000064e+02	1.686949999999999932e+02	1.686709999999999923e+02	1.686779999999999973e+02	1.019080000000000013e+02	1.686719999999999970e+02	1.686670000000000016e+02	1.687340000000000089e+02	1.686649999999999920e+02	1.687379999999999995e+02	1.686690000000000111e+02	2.659599999999999795e+02	1.686690000000000111e+02	5.962950000000000017e+01	1.686699999999999875e+02	1.686659999999999968e+02
9.021330000000000382e+02	2.665260000000000105e+02	6.673419999999999845e+02	6.673229999999999791e+02	5.334370000000000118e+02	5.334360000000000355e+02	7.755489999999999782e+02	5.334370000000000118e+02	1.688439999999999941e+02	5.334640000000000555e+02	9.491549999999999727e+02	1.020090000000000003e+02	3.923509999999999991e+02	1.690469999999999970e+02	1.688859999999999957e+02	1.693089999999999975e+02	1.688689999999999998e+02	1.688710000000000093e+02	1.690420000000000016e+02	1.688799999999999955e+02	1.690600000000000023e+02	1.688859999999999957e+02	1.693120000000000118e+02	1.689919999999999902e+02	1.689950000000000045e+02	1.691970000000000027e+02	1.690769999999999982e+02	1.692119999999999891e+02	3.923879999999999768e+02	1.693079999999999927e+02	1.694070000000000107e+02	2.664379999999999882e+02	1.692059999999999889e+02	1.023550000000000040e+02	1.689120000000000061e+02	1.691730000000000018e+02	1.689010000000000105e+02	1.696479999999999961e+02	1.020139999999999958e+02	1.691769999999999925e+02	1.688559999999999945e+02	1.689519999999999982e+02	1.689310000000000116e+02	1.696930000000000121e+02	1.688880000000000052e+02	2.666990000000000123e+02	1.692040000000000077e+02	5.981900000000000261e+01	1.692179999999999893e+02	1.688449999999999989e+02
1.064120000000000061e+02	3.286160000000000281e+01	8.052679999999999438e+01	8.051179999999999382e+01	6.484629999999999939e+01	6.484059999999999491e+01	9.287489999999999668e+01	6.484059999999999491e+01	2.097569999999999979e+01	6.484120000000000061e+01	1.102309999999999945e+02	1.276389999999999958e+01	4.804249999999999687e+01	2.098239999999999839e+01	2.097690000000000055e+01	2.097749999999999915e+01	2.097769999999999868e+01	2.097680000000000078e+01	2.098329999999999984e+01	2.097929999999999851e+01	2.097619999999999862e+01	2.097970000000000113e+01	2.098780000000000001e+01	2.097929999999999851e+01	2.097599999999999909e+01	2.098049999999999926e+01	2.097680000000000078e+01	2.097739999999999938e+01	4.804310000000000258e+01	2.097960000000000136e+01	2.097889999999999944e+01	3.283400000000000318e+01	2.097719999999999985e+01	1.279129999999999967e+01	2.097779999999999845e+01	2.097790000000000177e+01	2.097569999999999979e+01	2.098440000000000083e+01	1.276549999999999940e+01	2.097869999999999990e+01	2.097589999999999932e+01	2.098920000000000030e+01	2.097579999999999956e+01	2.098930000000000007e+01	2.097650000000000148e+01	3.283650000000000091e+01	2.097619999999999862e+01	7.524320000000000341e+00	2.097729999999999961e+01	2.097710000000000008e+01
1.064060000000000059e+02	3.288089999999999691e+01	8.050809999999999889e+01	8.052570000000000050e+01	6.484059999999999491e+01	6.484059999999999491e+01	9.287820000000000675e+01	6.484109999999999729e+01	2.097569999999999979e+01	6.484210000000000207e+01	1.102309999999999945e+02	1.276389999999999958e+01	4.804290000000000305e+01	2.112709999999999866e+01	2.098310000000000031e+01	2.102380000000000138e+01	2.106459999999999866e+01	2.102670000000000172e+01	2.105130000000000123e+01	2.106940000000000168e+01	2.098400000000000176e+01	2.106629999999999825e+01	2.123000000000000043e+01	2.116619999999999990e+01	2.102009999999999934e+01	2.100290000000000035e+01	2.102949999999999875e+01	2.120060000000000144e+01	4.804710000000000036e+01	2.114199999999999946e+01	2.110829999999999984e+01	3.288400000000000034e+01	2.109769999999999968e+01	1.286410000000000053e+01	2.098110000000000142e+01	2.100110000000000099e+01	2.097619999999999862e+01	2.112620000000000076e+01	1.276420000000000066e+01	2.102489999999999881e+01	2.102789999999999893e+01	2.097579999999999956e+01	2.098290000000000077e+01	2.114130000000000109e+01	2.103490000000000038e+01	3.286480000000000246e+01	2.115180000000000149e+01	7.524169999999999803e+00	2.110849999999999937e+01	2.097569999999999979e+01
9.012150000000000318e+02	2.660360000000000014e+02	6.665769999999999982e+02	6.666380000000000337e+02	5.329009999999999536e+02	5.328920000000000528e+02	7.747519999999999527e+02	5.328949999999999818e+02	1.686730000000000018e+02	5.329049999999999727e+02	9.481810000000000400e+02	1.019039999999999964e+02	3.920950000000000273e+02	1.689480000000000075e+02	1.686910000000000025e+02	1.686920000000000073e+02	1.687520000000000095e+02	1.687620000000000005e+02	1.690000000000000000e+02	1.687270000000000039e+02	1.687210000000000036e+02	1.688170000000000073e+02	1.693110000000000070e+02	1.687230000000000132e+02	1.688170000000000073e+02	1.687079999999999984e+02	1.687510000000000048e+02	1.687690000000000055e+02	3.919870000000000232e+02	1.687249999999999943e+02	1.694269999999999925e+02	2.664080000000000155e+02	1.687139999999999986e+02	1.023029999999999973e+02	1.686750000000000114e+02	1.687800000000000011e+02	1.686709999999999923e+02	1.687170000000000130e+02	1.019080000000000013e+02	1.687549999999999955e+02	1.687009999999999934e+02	1.686860000000000070e+02	1.686959999999999980e+02	1.688240000000000123e+02	1.687520000000000095e+02	2.660710000000000264e+02	1.686879999999999882e+02	5.965699999999999648e+01	1.687350000000000136e+02	1.686670000000000016e+02
9.021299999999999955e+02	2.663469999999999800e+02	6.672999999999999545e+02	6.672899999999999636e+02	5.334370000000000118e+02	5.334360000000000355e+02	7.755460000000000491e+02	5.334379999999999882e+02	1.688930000000000007e+02	5.334740000000000464e+02	9.491549999999999727e+02	1.022909999999999968e+02	3.924069999999999823e+02	1.688849999999999909e+02	1.688460000000000036e+02	1.688520000000000039e+02	1.689499999999999886e+02	1.689130000000000109e+02	1.692410000000000139e+02	1.689149999999999920e+02	1.688600000000000136e+02	1.688969999999999914e+02	1.689509999999999934e+02	1.688890000000000100e+02	1.688689999999999998e+02	1.688559999999999945e+02	1.688640000000000043e+02	1.688899999999999864e+02	3.923500000000000227e+02	1.688849999999999909e+02	1.688990000000000009e+02	2.662320000000000277e+02	1.688580000000000041e+02	1.023930000000000007e+02	1.688410000000000082e+02	1.688849999999999909e+02	1.689000000000000057e+02	1.688909999999999911e+02	1.020090000000000003e+02	1.688770000000000095e+02	1.688569999999999993e+02	1.692059999999999889e+02	1.688489999999999895e+02	1.689379999999999882e+02	1.689010000000000105e+02	2.662500000000000000e+02	1.688590000000000089e+02	5.977320000000000277e+01	1.688650000000000091e+02	1.688369999999999891e+02
1.073299999999999983e+02	3.312349999999999994e+01	8.119830000000000325e+01	8.119190000000000396e+01	6.538549999999999329e+01	6.538549999999999329e+01	9.366870000000000118e+01	6.538549999999999329e+01	2.114789999999999992e+01	6.538649999999999807e+01	1.112060000000000031e+02	1.286769999999999925e+01	4.844319999999999737e+01	2.114890000000000114e+01	2.114770000000000039e+01	2.114760000000000062e+01	2.114839999999999876e+01	2.114859999999999829e+01	2.115080000000000027e+01	2.114809999999999945e+01	2.114809999999999945e+01	2.115080000000000027e+01	2.115170000000000172e+01	2.114799999999999969e+01	2.114809999999999945e+01	2.114780000000000015e+01	2.114870000000000161e+01	2.114809999999999945e+01	4.844290000000000163e+01	2.114789999999999992e+01	2.117210000000000036e+01	3.310869999999999891e+01	2.114780000000000015e+01	1.287320000000000064e+01	2.114760000000000062e+01	2.115889999999999915e+01	2.114770000000000039e+01	2.114839999999999876e+01	1.286790000000000056e+01	2.114839999999999876e+01	2.114770000000000039e+01	2.118009999999999948e+01	2.114780000000000015e+01	2.115269999999999939e+01	2.114780000000000015e+01	3.310090000000000288e+01	2.114770000000000039e+01	7.582410000000000316e+00	2.114819999999999922e+01	2.114770000000000039e+01
1.064150000000000063e+02	3.284179999999999922e+01	8.052649999999999864e+01	8.054930000000000234e+01	6.484059999999999491e+01	6.484059999999999491e+01	9.287489999999999668e+01	6.484059999999999491e+01	2.097609999999999886e+01	6.495610000000000639e+01	1.102309999999999945e+02	1.276399999999999935e+01	4.804469999999999885e+01	2.097769999999999868e+01	2.098320000000000007e+01	2.119419999999999860e+01	2.097759999999999891e+01	2.097650000000000148e+01	2.099630000000000152e+01	2.098010000000000019e+01	2.105000000000000071e+01	2.098179999999999978e+01	2.098730000000000118e+01	2.102700000000000102e+01	2.100619999999999976e+01	2.112280000000000157e+01	2.106569999999999965e+01	2.111049999999999827e+01	4.817719999999999914e+01	2.117289999999999850e+01	2.102209999999999823e+01	3.297469999999999857e+01	2.112440000000000140e+01	1.276789999999999914e+01	2.098010000000000019e+01	2.102380000000000138e+01	2.099190000000000111e+01	2.123669999999999902e+01	1.276459999999999972e+01	2.103239999999999910e+01	2.097960000000000136e+01	2.097860000000000014e+01	2.101040000000000063e+01	2.125760000000000005e+01	2.098710000000000164e+01	3.294819999999999993e+01	2.112290000000000134e+01	7.522619999999999862e+00	2.112320000000000064e+01	2.097569999999999979e+01
9.021319999999999482e+02	2.663729999999999905e+02	6.672500000000000000e+02	6.672759999999999536e+02	5.334370000000000118e+02	5.334360000000000355e+02	7.755460000000000491e+02	5.334479999999999791e+02	1.688569999999999993e+02	5.334710000000000036e+02	9.491549999999999727e+02	1.020160000000000053e+02	3.924390000000000214e+02	1.688590000000000089e+02	1.688410000000000082e+02	1.688480000000000132e+02	1.688590000000000089e+02	1.688520000000000039e+02	1.690639999999999930e+02	1.688700000000000045e+02	1.688420000000000130e+02	1.688849999999999909e+02	1.689370000000000118e+02	1.688569999999999993e+02	1.688810000000000002e+02	1.688439999999999941e+02	1.688520000000000039e+02	1.688650000000000091e+02	3.923530000000000086e+02	1.688530000000000086e+02	1.694900000000000091e+02	2.662200000000000273e+02	1.688569999999999993e+02	1.022079999999999984e+02	1.688389999999999986e+02	1.688650000000000091e+02	1.688439999999999941e+02	1.688499999999999943e+02	1.020250000000000057e+02	1.688619999999999948e+02	1.688460000000000036e+02	1.688609999999999900e+02	1.688400000000000034e+02	1.689530000000000030e+02	1.688499999999999943e+02	2.661879999999999882e+02	1.688509999999999991e+02	5.981929999999999836e+01	1.688559999999999945e+02	1.688569999999999993e+02
9.021359999999999673e+02	2.663720000000000141e+02	6.673189999999999600e+02	6.673890000000000100e+02	5.336639999999999873e+02	5.334360000000000355e+02	7.755449999999999591e+02	5.334379999999999882e+02	1.688389999999999986e+02	5.335149999999999864e+02	9.491549999999999727e+02	1.020090000000000003e+02	3.923770000000000095e+02	1.689310000000000116e+02	1.690049999999999955e+02	1.689610000000000127e+02	1.688720000000000141e+02	1.688650000000000091e+02	1.694490000000000123e+02	1.688870000000000005e+02	1.688750000000000000e+02	1.689749999999999943e+02	1.692309999999999945e+02	1.688890000000000100e+02	1.689780000000000086e+02	1.690080000000000098e+02	1.688969999999999914e+02	1.689039999999999964e+02	3.923519999999999754e+02	1.689199999999999875e+02	1.691330000000000098e+02	2.663659999999999854e+02	1.688600000000000136e+02	1.020889999999999986e+02	1.689939999999999998e+02	1.688760000000000048e+02	1.688439999999999941e+02	1.690929999999999893e+02	1.021200000000000045e+02	1.690190000000000055e+02	1.688489999999999895e+02	1.689019999999999868e+02	1.688609999999999900e+02	1.690879999999999939e+02	1.688859999999999957e+02	2.664649999999999750e+02	1.688549999999999898e+02	5.979800000000000182e+01	1.688580000000000041e+02	1.688569999999999993e+02
9.021910000000000309e+02	2.664569999999999936e+02	6.673790000000000191e+02	6.673750000000000000e+02	5.334439999999999600e+02	5.334360000000000355e+02	7.755639999999999645e+02	5.334400000000000546e+02	1.688429999999999893e+02	5.340320000000000391e+02	9.491549999999999727e+02	1.020139999999999958e+02	3.924019999999999868e+02	1.688859999999999957e+02	1.689139999999999873e+02	1.690380000000000109e+02	1.690080000000000098e+02	1.689919999999999902e+02	1.694579999999999984e+02	1.690099999999999909e+02	1.690039999999999907e+02	1.690769999999999982e+02	1.692290000000000134e+02	1.690360000000000014e+02	1.692179999999999893e+02	1.690699999999999932e+02	1.690809999999999889e+02	1.692500000000000000e+02	3.924180000000000064e+02	1.691229999999999905e+02	1.691759999999999877e+02	2.664610000000000127e+02	1.689240000000000066e+02	1.021989999999999981e+02	1.688640000000000043e+02	1.691160000000000139e+02	1.688439999999999941e+02	1.691390000000000100e+02	1.020160000000000053e+02	1.691390000000000100e+02	1.690010000000000048e+02	1.688569999999999993e+02	1.690060000000000002e+02	1.692359999999999900e+02	1.690389999999999873e+02	2.665830000000000268e+02	1.689339999999999975e+02	5.969550000000000267e+01	1.689070000000000107e+02	1.688480000000000132e+02
9.021359999999999673e+02	2.663860000000000241e+02	6.673869999999999436e+02	6.673659999999999854e+02	5.334379999999999882e+02	5.334360000000000355e+02	7.755449999999999591e+02	5.334370000000000118e+02	1.688389999999999986e+02	5.335620000000000118e+02	9.491549999999999727e+02	1.020109999999999957e+02	3.924060000000000059e+02	1.689110000000000014e+02	1.690130000000000052e+02	1.689300000000000068e+02	1.688770000000000095e+02	1.688710000000000093e+02	1.694929999999999950e+02	1.688770000000000095e+02	1.689120000000000061e+02	1.689000000000000057e+02	1.692139999999999986e+02	1.688919999999999959e+02	1.689730000000000132e+02	1.690620000000000118e+02	1.688890000000000100e+02	1.689010000000000105e+02	3.923700000000000045e+02	1.689480000000000075e+02	1.690550000000000068e+02	2.666440000000000055e+02	1.688580000000000041e+02	1.021910000000000025e+02	1.690029999999999859e+02	1.689739999999999895e+02	1.688470000000000084e+02	1.692100000000000080e+02	1.021069999999999993e+02	1.690709999999999980e+02	1.688499999999999943e+02	1.691260000000000048e+02	1.688629999999999995e+02	1.690850000000000080e+02	1.689019999999999868e+02	2.666720000000000255e+02	1.688509999999999991e+02	5.981600000000000250e+01	1.688559999999999945e+02	1.688420000000000130e+02
9.021420000000000528e+02	2.663940000000000055e+02	6.672920000000000300e+02	6.673329999999999700e+02	5.334389999999999645e+02	5.334360000000000355e+02	7.755449999999999591e+02	5.334389999999999645e+02	1.688679999999999950e+02	5.335059999999999718e+02	9.491549999999999727e+02	1.020100000000000051e+02	3.923940000000000055e+02	1.688810000000000002e+02	1.688720000000000141e+02	1.689679999999999893e+02	1.691330000000000098e+02	1.690740000000000123e+02	1.697210000000000036e+02	1.690889999999999986e+02	1.688940000000000055e+02	1.688990000000000009e+02	1.691160000000000139e+02	1.691119999999999948e+02	1.691889999999999930e+02	1.690649999999999977e+02	1.690109999999999957e+02	1.693199999999999932e+02	3.924119999999999777e+02	1.690850000000000080e+02	1.694410000000000025e+02	2.664420000000000073e+02	1.690140000000000100e+02	1.022849999999999966e+02	1.688669999999999902e+02	1.695289999999999964e+02	1.689060000000000059e+02	1.693089999999999975e+02	1.020300000000000011e+02	1.693050000000000068e+02	1.690229999999999961e+02	1.689000000000000057e+02	1.688859999999999957e+02	1.694010000000000105e+02	1.691020000000000039e+02	2.666490000000000009e+02	1.690310000000000059e+02	5.969720000000000226e+01	1.691069999999999993e+02	1.688489999999999895e+02
1.064050000000000011e+02	3.283639999999999759e+01	8.050629999999999598e+01	8.050969999999999516e+01	6.484059999999999491e+01	6.484059999999999491e+01	9.287489999999999668e+01	6.484090000000000487e+01	2.100629999999999953e+01	6.484080000000000155e+01	1.102309999999999945e+02	1.285699999999999932e+01	4.804860000000000042e+01	2.098329999999999984e+01	2.098300000000000054e+01	2.099540000000000006e+01	2.097619999999999862e+01	2.097650000000000148e+01	2.099370000000000047e+01	2.097690000000000055e+01	2.097609999999999886e+01	2.097589999999999932e+01	2.110960000000000036e+01	2.097680000000000078e+01	2.098400000000000176e+01	2.097970000000000113e+01	2.097640000000000171e+01	2.097660000000000124e+01	4.804240000000000066e+01	2.097719999999999985e+01	2.098130000000000095e+01	3.283140000000000214e+01	2.097589999999999932e+01	1.279599999999999937e+01	2.097990000000000066e+01	2.098420000000000130e+01	2.097579999999999956e+01	2.097889999999999944e+01	1.276399999999999935e+01	2.098160000000000025e+01	2.097569999999999979e+01	2.097680000000000078e+01	2.097589999999999932e+01	2.100639999999999930e+01	2.097820000000000107e+01	3.283700000000000330e+01	2.097569999999999979e+01	7.529709999999999681e+00	2.097579999999999956e+01	2.097569999999999979e+01
9.012110000000000127e+02	2.661539999999999964e+02	6.666369999999999436e+02	6.666829999999999927e+02	5.328999999999999773e+02	5.328920000000000528e+02	7.747509999999999764e+02	5.329080000000000155e+02	1.686670000000000016e+02	5.329279999999999973e+02	9.481829999999999927e+02	1.019060000000000059e+02	3.919750000000000227e+02	1.688880000000000052e+02	1.687179999999999893e+02	1.688959999999999866e+02	1.688540000000000134e+02	1.688779999999999859e+02	1.694279999999999973e+02	1.688979999999999961e+02	1.687090000000000032e+02	1.687119999999999891e+02	1.692520000000000095e+02	1.689170000000000016e+02	1.690759999999999934e+02	1.688720000000000141e+02	1.687990000000000066e+02	1.690529999999999973e+02	3.921250000000000000e+02	1.689130000000000109e+02	1.692680000000000007e+02	2.661460000000000150e+02	1.687760000000000105e+02	1.020240000000000009e+02	1.687470000000000141e+02	1.687990000000000066e+02	1.686730000000000018e+02	1.691630000000000109e+02	1.019099999999999966e+02	1.689219999999999970e+02	1.688350000000000080e+02	1.686699999999999875e+02	1.687030000000000030e+02	1.691949999999999932e+02	1.688959999999999866e+02	2.662629999999999768e+02	1.687969999999999970e+02	5.966299999999999670e+01	1.687740000000000009e+02	1.686680000000000064e+02
9.021459999999999582e+02	2.663179999999999836e+02	6.672999999999999545e+02	6.673619999999999663e+02	5.334370000000000118e+02	5.334360000000000355e+02	7.755449999999999591e+02	5.334410000000000309e+02	1.688410000000000082e+02	5.336929999999999836e+02	9.491559999999999491e+02	1.020079999999999956e+02	3.923609999999999900e+02	1.688619999999999948e+02	1.688640000000000043e+02	1.688820000000000050e+02	1.689120000000000061e+02	1.689490000000000123e+02	1.691100000000000136e+02	1.688930000000000007e+02	1.688789999999999907e+02	1.691599999999999966e+02	1.690120000000000005e+02	1.689290000000000020e+02	1.689079999999999870e+02	1.689430000000000121e+02	1.689269999999999925e+02	1.689590000000000032e+02	3.923820000000000050e+02	1.689240000000000066e+02	1.693950000000000102e+02	2.664909999999999854e+02	1.688880000000000052e+02	1.025130000000000052e+02	1.688650000000000091e+02	1.693880000000000052e+02	1.688669999999999902e+02	1.690790000000000077e+02	1.020160000000000053e+02	1.690420000000000016e+02	1.688629999999999995e+02	1.689209999999999923e+02	1.688609999999999900e+02	1.691699999999999875e+02	1.689170000000000016e+02	2.665310000000000059e+02	1.688619999999999948e+02	5.975439999999999685e+01	1.689559999999999889e+02	1.688449999999999989e+02
1.073310000000000031e+02	3.316230000000000189e+01	8.120319999999999538e+01	8.124179999999999779e+01	6.538569999999999993e+01	6.538549999999999329e+01	9.366870000000000118e+01	6.538549999999999329e+01	2.114920000000000044e+01	6.540810000000000457e+01	1.112060000000000031e+02	1.286769999999999925e+01	4.844429999999999836e+01	2.115660000000000096e+01	2.115119999999999933e+01	2.115020000000000167e+01	2.115030000000000143e+01	2.115129999999999910e+01	2.116300000000000026e+01	2.115040000000000120e+01	2.114859999999999829e+01	2.115040000000000120e+01	2.116150000000000020e+01	2.115060000000000073e+01	2.115269999999999939e+01	2.114999999999999858e+01	2.115020000000000167e+01	2.115060000000000073e+01	4.844310000000000116e+01	2.115149999999999864e+01	2.119729999999999848e+01	3.312930000000000064e+01	2.114849999999999852e+01	1.286930000000000085e+01	2.114989999999999881e+01	2.115490000000000137e+01	2.114770000000000039e+01	2.115360000000000085e+01	1.286800000000000033e+01	2.115230000000000032e+01	2.114789999999999992e+01	2.115390000000000015e+01	2.114809999999999945e+01	2.116159999999999997e+01	2.114900000000000091e+01	3.316570000000000107e+01	2.114789999999999992e+01	7.582830000000000403e+00	2.114849999999999852e+01	2.114770000000000039e+01
9.012160000000000082e+02	2.662760000000000105e+02	6.666349999999999909e+02	6.666970000000000027e+02	5.328959999999999582e+02	5.328920000000000528e+02	7.747519999999999527e+02	5.328920000000000528e+02	1.686690000000000111e+02	5.329270000000000209e+02	9.481799999999999500e+02	1.019060000000000059e+02	3.919510000000000218e+02	1.689970000000000141e+02	1.686800000000000068e+02	1.687009999999999934e+02	1.687230000000000132e+02	1.686839999999999975e+02	1.689439999999999884e+02	1.686949999999999932e+02	1.687090000000000032e+02	1.688280000000000030e+02	1.693830000000000098e+02	1.687030000000000030e+02	1.687489999999999952e+02	1.686999999999999886e+02	1.687410000000000139e+02	1.687160000000000082e+02	3.919800000000000182e+02	1.687290000000000134e+02	1.696690000000000111e+02	2.660779999999999745e+02	1.687179999999999893e+02	1.020750000000000028e+02	1.686709999999999923e+02	1.687189999999999941e+02	1.687280000000000086e+02	1.687620000000000005e+02	1.020190000000000055e+02	1.687189999999999941e+02	1.686759999999999877e+02	1.686750000000000114e+02	1.686910000000000025e+02	1.688870000000000005e+02	1.686889999999999930e+02	2.660070000000000050e+02	1.686910000000000025e+02	5.970060000000000144e+01	1.687040000000000077e+02	1.686939999999999884e+02
9.021549999999999727e+02	2.663249999999999886e+02	6.674339999999999691e+02	6.674410000000000309e+02	5.334370000000000118e+02	5.334360000000000355e+02	7.755449999999999591e+02	5.334660000000000082e+02	1.688400000000000034e+02	5.335180000000000291e+02	9.491549999999999727e+02	1.020090000000000003e+02	3.925110000000000241e+02	1.689840000000000089e+02	1.688480000000000132e+02	1.688700000000000045e+02	1.688770000000000095e+02	1.688830000000000098e+02	1.690769999999999982e+02	1.689079999999999870e+02	1.688640000000000043e+02	1.690889999999999986e+02	1.690329999999999870e+02	1.688969999999999914e+02	1.688779999999999859e+02	1.688569999999999993e+02	1.688789999999999907e+02	1.688880000000000052e+02	3.923580000000000041e+02	1.688899999999999864e+02	1.690699999999999932e+02	2.663809999999999718e+02	1.688750000000000000e+02	1.021269999999999953e+02	1.688439999999999941e+02	1.689250000000000114e+02	1.688470000000000084e+02	1.689029999999999916e+02	1.020180000000000007e+02	1.688810000000000002e+02	1.688489999999999895e+02	1.688770000000000095e+02	1.688509999999999991e+02	1.690449999999999875e+02	1.688950000000000102e+02	2.662760000000000105e+02	1.688660000000000139e+02	5.975580000000000069e+01	1.688660000000000139e+02	1.688530000000000086e+02
1.064060000000000059e+02	3.283599999999999852e+01	8.054259999999999309e+01	8.052750000000000341e+01	6.484210000000000207e+01	6.484059999999999491e+01	9.287489999999999668e+01	6.484059999999999491e+01	2.097560000000000002e+01	6.484619999999999607e+01	1.102309999999999945e+02	1.276399999999999935e+01	4.804260000000000019e+01	2.098089999999999833e+01	2.097779999999999845e+01	2.098049999999999926e+01	2.098760000000000048e+01	2.098389999999999844e+01	2.108279999999999887e+01	2.099050000000000082e+01	2.098059999999999903e+01	2.098870000000000147e+01	2.101549999999999940e+01	2.098629999999999995e+01	2.098560000000000159e+01	2.098079999999999856e+01	2.098839999999999861e+01	2.099109999999999943e+01	4.804359999999999786e+01	2.098610000000000042e+01	2.102969999999999828e+01	3.285220000000000340e+01	2.098010000000000019e+01	1.276580000000000048e+01	2.097680000000000078e+01	2.099070000000000036e+01	2.097579999999999956e+01	2.101429999999999865e+01	1.276420000000000066e+01	2.098450000000000060e+01	2.098260000000000147e+01	2.097579999999999956e+01	2.097960000000000136e+01	2.106579999999999941e+01	2.098460000000000036e+01	3.283679999999999666e+01	2.098039999999999949e+01	7.522000000000000242e+00	2.097990000000000066e+01	2.097569999999999979e+01
5.829270000000000209e+02	1.727450000000000045e+02	4.319180000000000064e+02	4.320830000000000268e+02	3.454540000000000077e+02	3.454529999999999745e+02	5.016829999999999927e+02	3.454529999999999745e+02	1.095210000000000008e+02	3.456059999999999945e+02	6.126100000000000136e+02	6.620829999999999416e+01	2.542439999999999998e+02	1.097950000000000017e+02	1.096159999999999997e+02	1.097210000000000036e+02	1.096979999999999933e+02	1.095780000000000030e+02	1.101850000000000023e+02	1.096029999999999944e+02	1.097000000000000028e+02	1.099039999999999964e+02	1.102770000000000010e+02	1.097139999999999986e+02	1.097740000000000009e+02	1.098329999999999984e+02	1.097349999999999994e+02	1.097950000000000017e+02	2.542330000000000041e+02	1.098319999999999936e+02	1.105160000000000053e+02	1.729550000000000125e+02	1.096539999999999964e+02	6.621429999999999438e+01	1.095799999999999983e+02	1.096610000000000014e+02	1.095289999999999964e+02	1.102120000000000033e+02	6.620829999999999416e+01	1.099170000000000016e+02	1.095460000000000065e+02	1.095270000000000010e+02	1.096860000000000070e+02	1.100180000000000007e+02	1.096250000000000000e+02	1.731069999999999993e+02	1.096359999999999957e+02	3.882699999999999818e+01	1.096449999999999960e+02	1.095210000000000008e+02
1.064060000000000059e+02	3.288850000000000051e+01	8.051479999999999393e+01	8.052389999999999759e+01	6.484069999999999823e+01	6.484059999999999491e+01	9.287489999999999668e+01	6.484059999999999491e+01	2.097560000000000002e+01	6.485809999999999320e+01	1.102309999999999945e+02	1.276389999999999958e+01	4.804310000000000258e+01	2.098100000000000165e+01	2.098479999999999990e+01	2.097790000000000177e+01	2.098170000000000002e+01	2.097680000000000078e+01	2.099960000000000093e+01	2.097939999999999827e+01	2.097719999999999985e+01	2.099050000000000082e+01	2.100949999999999918e+01	2.097980000000000089e+01	2.098110000000000142e+01	2.099119999999999919e+01	2.097850000000000037e+01	2.098320000000000007e+01	4.804279999999999973e+01	2.098460000000000036e+01	2.106070000000000064e+01	3.283270000000000266e+01	2.098069999999999879e+01	1.276559999999999917e+01	2.102540000000000120e+01	2.102329999999999899e+01	2.097840000000000060e+01	2.112150000000000105e+01	1.276539999999999964e+01	2.104919999999999902e+01	2.097729999999999961e+01	2.097599999999999909e+01	2.097619999999999862e+01	2.103740000000000165e+01	2.097790000000000177e+01	3.285510000000000019e+01	2.097779999999999845e+01	7.530380000000000074e+00	2.097850000000000037e+01	2.097790000000000177e+01
1.064069999999999965e+02	3.288320000000000221e+01	8.051640000000000441e+01	8.050820000000000221e+01	6.484069999999999823e+01	6.484059999999999491e+01	9.287489999999999668e+01	6.484069999999999823e+01	2.097569999999999979e+01	6.484560000000000457e+01	1.102309999999999945e+02	1.276399999999999935e+01	4.805060000000000286e+01	2.097970000000000113e+01	2.097919999999999874e+01	2.098420000000000130e+01	2.098659999999999926e+01	2.098100000000000165e+01	2.100100000000000122e+01	2.099159999999999826e+01	2.098760000000000048e+01	2.097889999999999944e+01	2.099719999999999942e+01	2.099139999999999873e+01	2.098750000000000071e+01	2.098300000000000054e+01	2.099030000000000129e+01	2.100939999999999941e+01	4.804729999999999990e+01	2.100009999999999977e+01	2.104650000000000176e+01	3.286090000000000089e+01	2.098839999999999861e+01	1.285919999999999952e+01	2.097609999999999886e+01	2.100580000000000069e+01	2.097599999999999909e+01	2.098379999999999868e+01	1.276500000000000057e+01	2.098979999999999890e+01	2.098280000000000101e+01	2.097609999999999886e+01	2.098549999999999827e+01	2.100110000000000099e+01	2.097960000000000136e+01	3.287680000000000291e+01	2.098959999999999937e+01	7.522160000000000402e+00	2.098969999999999914e+01	2.097670000000000101e+01
1.073299999999999983e+02	3.310849999999999937e+01	8.118600000000000705e+01	8.119029999999999347e+01	6.538639999999999475e+01	6.538549999999999329e+01	9.366870000000000118e+01	6.538590000000000657e+01	2.114789999999999992e+01	6.538569999999999993e+01	1.112060000000000031e+02	1.286800000000000033e+01	4.844310000000000116e+01	2.115859999999999985e+01	2.114809999999999945e+01	2.114849999999999852e+01	2.114839999999999876e+01	2.114839999999999876e+01	2.115449999999999875e+01	2.114900000000000091e+01	2.114910000000000068e+01	2.115409999999999968e+01	2.117330000000000112e+01	2.114870000000000161e+01	2.115050000000000097e+01	2.114839999999999876e+01	2.114999999999999858e+01	2.115109999999999957e+01	4.844290000000000163e+01	2.114949999999999974e+01	2.116270000000000095e+01	3.310329999999999728e+01	2.115040000000000120e+01	1.295609999999999928e+01	2.114780000000000015e+01	2.114900000000000091e+01	2.114780000000000015e+01	2.114959999999999951e+01	1.286839999999999939e+01	2.115249999999999986e+01	2.114799999999999969e+01	2.114780000000000015e+01	2.114839999999999876e+01	2.115990000000000038e+01	2.114799999999999969e+01	3.310450000000000159e+01	2.115060000000000073e+01	7.582429999999999559e+00	2.115619999999999834e+01	2.114780000000000015e+01
3.330950000000000273e+02	9.935800000000000409e+01	2.477199999999999989e+02	2.477079999999999984e+02	1.983379999999999939e+02	1.983360000000000127e+02	2.873559999999999945e+02	1.983379999999999939e+02	6.310060000000000002e+01	1.984139999999999873e+02	3.492269999999999754e+02	3.818939999999999912e+01	1.461349999999999909e+02	6.311489999999999867e+01	6.311290000000000333e+01	6.314909999999999712e+01	6.325220000000000198e+01	6.324450000000000216e+01	6.339739999999999753e+01	6.324680000000000035e+01	6.316380000000000194e+01	6.316689999999999827e+01	6.319819999999999993e+01	6.325070000000000192e+01	6.328609999999999758e+01	6.318019999999999925e+01	6.321600000000000108e+01	6.337250000000000227e+01	1.461670000000000016e+02	6.323870000000000147e+01	6.337969999999999970e+01	9.958790000000000475e+01	6.314840000000000231e+01	3.822979999999999734e+01	6.310269999999999868e+01	6.320729999999999649e+01	6.310629999999999740e+01	6.320909999999999940e+01	3.818950000000000244e+01	6.325050000000000239e+01	6.324430000000000263e+01	6.310699999999999932e+01	6.313170000000000215e+01	6.326850000000000307e+01	6.324869999999999948e+01	9.940359999999999729e+01	6.315420000000000300e+01	2.238759999999999906e+01	6.317690000000000339e+01	6.309909999999999997e+01
1.064060000000000059e+02	3.284179999999999922e+01	8.050610000000000355e+01	8.052230000000000132e+01	6.484059999999999491e+01	6.484059999999999491e+01	9.287569999999999482e+01	6.485269999999999868e+01	2.097970000000000113e+01	6.484820000000000562e+01	1.102309999999999945e+02	1.276399999999999935e+01	4.804399999999999693e+01	2.097670000000000101e+01	2.097609999999999886e+01	2.097619999999999862e+01	2.097650000000000148e+01	2.097670000000000101e+01	2.098849999999999838e+01	2.097729999999999961e+01	2.097879999999999967e+01	2.098160000000000025e+01	2.097990000000000066e+01	2.097680000000000078e+01	2.097810000000000130e+01	2.097650000000000148e+01	2.097660000000000124e+01	2.097779999999999845e+01	4.804399999999999693e+01	2.097710000000000008e+01	2.098029999999999973e+01	3.285280000000000200e+01	2.097629999999999839e+01	1.278170000000000073e+01	2.097599999999999909e+01	2.099289999999999878e+01	2.097589999999999932e+01	2.097729999999999961e+01	1.276399999999999935e+01	2.097889999999999944e+01	2.097589999999999932e+01	2.097609999999999886e+01	2.097599999999999909e+01	2.097950000000000159e+01	2.097629999999999839e+01	3.283859999999999957e+01	2.097609999999999886e+01	7.521930000000000227e+00	2.097899999999999920e+01	2.097560000000000002e+01
1.064050000000000011e+02	3.284109999999999729e+01	8.050570000000000448e+01	8.050799999999999557e+01	6.484059999999999491e+01	6.484059999999999491e+01	9.287500000000000000e+01	6.484239999999999782e+01	2.097609999999999886e+01	6.484090000000000487e+01	1.102429999999999950e+02	1.276399999999999935e+01	4.805360000000000298e+01	2.098369999999999891e+01	2.097700000000000031e+01	2.097939999999999827e+01	2.097729999999999961e+01	2.097650000000000148e+01	2.099620000000000175e+01	2.097700000000000031e+01	2.097629999999999839e+01	2.097660000000000124e+01	2.098720000000000141e+01	2.097710000000000008e+01	2.097640000000000171e+01	2.097990000000000066e+01	2.097759999999999891e+01	2.097690000000000055e+01	4.804290000000000305e+01	2.097810000000000130e+01	2.098069999999999879e+01	3.283420000000000272e+01	2.097650000000000148e+01	1.285899999999999999e+01	2.097779999999999845e+01	2.097729999999999961e+01	2.097589999999999932e+01	2.099380000000000024e+01	1.276740000000000030e+01	2.097919999999999874e+01	2.097589999999999932e+01	2.097960000000000136e+01	2.097589999999999932e+01	2.099089999999999989e+01	2.097759999999999891e+01	3.284089999999999776e+01	2.097589999999999932e+01	7.521250000000000213e+00	2.097619999999999862e+01	2.097929999999999851e+01
1.064069999999999965e+02	3.283389999999999986e+01	8.052219999999999800e+01	8.052280000000000371e+01	6.484069999999999823e+01	6.484059999999999491e+01	9.287489999999999668e+01	6.484059999999999491e+01	2.097589999999999932e+01	6.484170000000000300e+01	1.102309999999999945e+02	1.276399999999999935e+01	4.804429999999999978e+01	2.097599999999999909e+01	2.097650000000000148e+01	2.097640000000000171e+01	2.097840000000000060e+01	2.097650000000000148e+01	2.098280000000000101e+01	2.097729999999999961e+01	2.097609999999999886e+01	2.098470000000000013e+01	2.097950000000000159e+01	2.097640000000000171e+01	2.097609999999999886e+01	2.097739999999999938e+01	2.097660000000000124e+01	2.097629999999999839e+01	4.804249999999999687e+01	2.097629999999999839e+01	2.097899999999999920e+01	3.283359999999999701e+01	2.097609999999999886e+01	1.277130000000000010e+01	2.097599999999999909e+01	2.097650000000000148e+01	2.097569999999999979e+01	2.097729999999999961e+01	1.276420000000000066e+01	2.097779999999999845e+01	2.097599999999999909e+01	2.097589999999999932e+01	2.097579999999999956e+01	2.100140000000000029e+01	2.097719999999999985e+01	3.283829999999999671e+01	2.097599999999999909e+01	7.583440000000000403e+00	2.097650000000000148e+01	2.097569999999999979e+01
1.073299999999999983e+02	3.312939999999999685e+01	8.118869999999999720e+01	8.120099999999999341e+01	6.538729999999999620e+01	6.538549999999999329e+01	9.366870000000000118e+01	6.538549999999999329e+01	2.114770000000000039e+01	6.538790000000000191e+01	1.112060000000000031e+02	1.286769999999999925e+01	4.845000000000000284e+01	2.126190000000000069e+01	2.114949999999999974e+01	2.114829999999999899e+01	2.114849999999999852e+01	2.114969999999999928e+01	2.120629999999999882e+01	2.115599999999999881e+01	2.114809999999999945e+01	2.115149999999999864e+01	2.127240000000000109e+01	2.115289999999999893e+01	2.115220000000000056e+01	2.114979999999999905e+01	2.114939999999999998e+01	2.115020000000000167e+01	4.844290000000000163e+01	2.115070000000000050e+01	2.123539999999999850e+01	3.310669999999999646e+01	2.114839999999999876e+01	1.287209999999999965e+01	2.114939999999999998e+01	2.115050000000000097e+01	2.114770000000000039e+01	2.115380000000000038e+01	1.286839999999999939e+01	2.115530000000000044e+01	2.114799999999999969e+01	2.114809999999999945e+01	2.114780000000000015e+01	2.116140000000000043e+01	2.115170000000000172e+01	3.311149999999999949e+01	2.114799999999999969e+01	7.588680000000000092e+00	2.114839999999999876e+01	2.114829999999999899e+01
9.021440000000000055e+02	2.663179999999999836e+02	6.674349999999999454e+02	6.674460000000000264e+02	5.336009999999999991e+02	5.334360000000000355e+02	7.755449999999999591e+02	5.334370000000000118e+02	1.688389999999999986e+02	5.335510000000000446e+02	9.491549999999999727e+02	1.020079999999999956e+02	3.923709999999999809e+02	1.688919999999999959e+02	1.689579999999999984e+02	1.691829999999999927e+02	1.691539999999999964e+02	1.690800000000000125e+02	1.699079999999999870e+02	1.690349999999999966e+02	1.691829999999999927e+02	1.689019999999999868e+02	1.692700000000000102e+02	1.691049999999999898e+02	1.693520000000000039e+02	1.691930000000000121e+02	1.692949999999999875e+02	1.694790000000000134e+02	3.923860000000000241e+02	1.693040000000000020e+02	1.695480000000000018e+02	2.666800000000000068e+02	1.690209999999999866e+02	1.021009999999999991e+02	1.688679999999999950e+02	1.691390000000000100e+02	1.688669999999999902e+02	1.693839999999999861e+02	1.020130000000000052e+02	1.693770000000000095e+02	1.690289999999999964e+02	1.688600000000000136e+02	1.691740000000000066e+02	1.695159999999999911e+02	1.691080000000000041e+02	2.664440000000000168e+02	1.690229999999999961e+02	5.976440000000000197e+01	1.690329999999999870e+02	1.688389999999999986e+02
1.064050000000000011e+02	3.286999999999999744e+01	8.052200000000000557e+01	8.051040000000000418e+01	6.484059999999999491e+01	6.484059999999999491e+01	9.287489999999999668e+01	6.484059999999999491e+01	2.097569999999999979e+01	6.484170000000000300e+01	1.102309999999999945e+02	1.276420000000000066e+01	4.805349999999999966e+01	2.114920000000000044e+01	2.100669999999999860e+01	2.098880000000000123e+01	2.098900000000000077e+01	2.101269999999999882e+01	2.141540000000000177e+01	2.105669999999999931e+01	2.098549999999999827e+01	2.098270000000000124e+01	2.134189999999999898e+01	2.105750000000000099e+01	2.099709999999999965e+01	2.101889999999999858e+01	2.099299999999999855e+01	2.102560000000000073e+01	4.804990000000000094e+01	2.101910000000000167e+01	2.113009999999999877e+01	3.285029999999999717e+01	2.098120000000000118e+01	1.276650000000000063e+01	2.101500000000000057e+01	2.100529999999999831e+01	2.097579999999999956e+01	2.108389999999999986e+01	1.276510000000000034e+01	2.107430000000000092e+01	2.098620000000000019e+01	2.097629999999999839e+01	2.098329999999999984e+01	2.106230000000000047e+01	2.106070000000000064e+01	3.302600000000000335e+01	2.097840000000000060e+01	7.524449999999999861e+00	2.098029999999999973e+01	2.097670000000000101e+01
9.021420000000000528e+02	2.664069999999999823e+02	6.674829999999999472e+02	6.673719999999999573e+02	5.335610000000000355e+02	5.334360000000000355e+02	7.755460000000000491e+02	5.334529999999999745e+02	1.688410000000000082e+02	5.334900000000000091e+02	9.491549999999999727e+02	1.020079999999999956e+02	3.923700000000000045e+02	1.690169999999999959e+02	1.688559999999999945e+02	1.688619999999999948e+02	1.688679999999999950e+02	1.688540000000000134e+02	1.690629999999999882e+02	1.688710000000000093e+02	1.688559999999999945e+02	1.689530000000000030e+02	1.691519999999999868e+02	1.688640000000000043e+02	1.688919999999999959e+02	1.688580000000000041e+02	1.688600000000000136e+02	1.688689999999999998e+02	3.923629999999999995e+02	1.688750000000000000e+02	1.689579999999999984e+02	2.663629999999999995e+02	1.688499999999999943e+02	1.023080000000000069e+02	1.688489999999999895e+02	1.688909999999999911e+02	1.688400000000000034e+02	1.689010000000000105e+02	1.020150000000000006e+02	1.688739999999999952e+02	1.688480000000000132e+02	1.689970000000000141e+02	1.688480000000000132e+02	1.689470000000000027e+02	1.688619999999999948e+02	2.662690000000000055e+02	1.688489999999999895e+02	5.975789999999999935e+01	1.688489999999999895e+02	1.688449999999999989e+02
1.064050000000000011e+02	3.293599999999999994e+01	8.051800000000000068e+01	8.053000000000000114e+01	6.484090000000000487e+01	6.484059999999999491e+01	9.287489999999999668e+01	6.484120000000000061e+01	2.097589999999999932e+01	6.484069999999999823e+01	1.102309999999999945e+02	1.276399999999999935e+01	4.808259999999999934e+01	2.098389999999999844e+01	2.097629999999999839e+01	2.097769999999999868e+01	2.097650000000000148e+01	2.097650000000000148e+01	2.098329999999999984e+01	2.098049999999999926e+01	2.097680000000000078e+01	2.098019999999999996e+01	2.099960000000000093e+01	2.098049999999999926e+01	2.098160000000000025e+01	2.097660000000000124e+01	2.097700000000000031e+01	2.097779999999999845e+01	4.804240000000000066e+01	2.097830000000000084e+01	2.099579999999999913e+01	3.284470000000000312e+01	2.097650000000000148e+01	1.284670000000000023e+01	2.097619999999999862e+01	2.097909999999999897e+01	2.097569999999999979e+01	2.097869999999999990e+01	1.276399999999999935e+01	2.097769999999999868e+01	2.097599999999999909e+01	2.099729999999999919e+01	2.097629999999999839e+01	2.098179999999999978e+01	2.097650000000000148e+01	3.283619999999999806e+01	2.097609999999999886e+01	7.580630000000000202e+00	2.097629999999999839e+01	2.097569999999999979e+01
9.012119999999999891e+02	2.660919999999999845e+02	6.666920000000000073e+02	6.668139999999999645e+02	5.329289999999999736e+02	5.328920000000000528e+02	7.747509999999999764e+02	5.328920000000000528e+02	1.687009999999999934e+02	5.330869999999999891e+02	9.481799999999999500e+02	1.019069999999999965e+02	3.920439999999999827e+02	1.688770000000000095e+02	1.686769999999999925e+02	1.686850000000000023e+02	1.687150000000000034e+02	1.686850000000000023e+02	1.690329999999999870e+02	1.686959999999999980e+02	1.686839999999999975e+02	1.687119999999999891e+02	1.689840000000000089e+02	1.686949999999999932e+02	1.686819999999999879e+02	1.686999999999999886e+02	1.686910000000000025e+02	1.687119999999999891e+02	3.919649999999999750e+02	1.687160000000000082e+02	1.688329999999999984e+02	2.660579999999999927e+02	1.686850000000000023e+02	1.021080000000000041e+02	1.686719999999999970e+02	1.687580000000000098e+02	1.686699999999999875e+02	1.687309999999999945e+02	1.019120000000000061e+02	1.687030000000000030e+02	1.686779999999999973e+02	1.688590000000000089e+02	1.686759999999999877e+02	1.688350000000000080e+02	1.686860000000000070e+02	2.660889999999999986e+02	1.686860000000000070e+02	5.967779999999999774e+01	1.686980000000000075e+02	1.686719999999999970e+02
9.012500000000000000e+02	2.661039999999999850e+02	6.666720000000000255e+02	6.668339999999999463e+02	5.329249999999999545e+02	5.328920000000000528e+02	7.747519999999999527e+02	5.328930000000000291e+02	1.686779999999999973e+02	5.329919999999999618e+02	9.481799999999999500e+02	1.019039999999999964e+02	3.919680000000000177e+02	1.688110000000000070e+02	1.687390000000000043e+02	1.690490000000000066e+02	1.689799999999999898e+02	1.689590000000000032e+02	1.693669999999999902e+02	1.687539999999999907e+02	1.689029999999999916e+02	1.687510000000000048e+02	1.691539999999999964e+02	1.688480000000000132e+02	1.689180000000000064e+02	1.689979999999999905e+02	1.689790000000000134e+02	1.690910000000000082e+02	3.921379999999999768e+02	1.690620000000000118e+02	1.695509999999999877e+02	2.662130000000000223e+02	1.689010000000000105e+02	1.020919999999999987e+02	1.686870000000000118e+02	1.690980000000000132e+02	1.686850000000000023e+02	1.691610000000000014e+02	1.019099999999999966e+02	1.689960000000000093e+02	1.687340000000000089e+02	1.686750000000000114e+02	1.688580000000000041e+02	1.692669999999999959e+02	1.688679999999999950e+02	2.662819999999999823e+02	1.688700000000000045e+02	5.977689999999999770e+01	1.689859999999999900e+02	1.686690000000000111e+02
1.064060000000000059e+02	3.285000000000000142e+01	8.051189999999999714e+01	8.052989999999999782e+01	6.484059999999999491e+01	6.484059999999999491e+01	9.287489999999999668e+01	6.484059999999999491e+01	2.097579999999999956e+01	6.485599999999999454e+01	1.102309999999999945e+02	1.276399999999999935e+01	4.804299999999999926e+01	2.098900000000000077e+01	2.097660000000000124e+01	2.097650000000000148e+01	2.100900000000000034e+01	2.100639999999999930e+01	2.104220000000000113e+01	2.102720000000000056e+01	2.097670000000000101e+01	2.097850000000000037e+01	2.102230000000000132e+01	2.100720000000000098e+01	2.098730000000000118e+01	2.097700000000000031e+01	2.098150000000000048e+01	2.098939999999999984e+01	4.804390000000000072e+01	2.098999999999999844e+01	2.107430000000000092e+01	3.285309999999999775e+01	2.098089999999999833e+01	1.279170000000000051e+01	2.097640000000000171e+01	2.098829999999999885e+01	2.097660000000000124e+01	2.098839999999999861e+01	1.276459999999999972e+01	2.098770000000000024e+01	2.098720000000000141e+01	2.097609999999999886e+01	2.097680000000000078e+01	2.099370000000000047e+01	2.101069999999999993e+01	3.283840000000000003e+01	2.097830000000000084e+01	7.524740000000000428e+00	2.097769999999999868e+01	2.097579999999999956e+01
1.073349999999999937e+02	3.310379999999999967e+01	8.125039999999999907e+01	8.121869999999999834e+01	6.538549999999999329e+01	6.538549999999999329e+01	9.366870000000000118e+01	6.538549999999999329e+01	2.114760000000000062e+01	6.539790000000000703e+01	1.112060000000000031e+02	1.286769999999999925e+01	4.844350000000000023e+01	2.114819999999999922e+01	2.114819999999999922e+01	2.114780000000000015e+01	2.114910000000000068e+01	2.114809999999999945e+01	2.118570000000000064e+01	2.114839999999999876e+01	2.114809999999999945e+01	2.115129999999999910e+01	2.115800000000000125e+01	2.114789999999999992e+01	2.114880000000000138e+01	2.114880000000000138e+01	2.114819999999999922e+01	2.114789999999999992e+01	4.844270000000000209e+01	2.114809999999999945e+01	2.115919999999999845e+01	3.311630000000000251e+01	2.114780000000000015e+01	1.286839999999999939e+01	2.114780000000000015e+01	2.114799999999999969e+01	2.114770000000000039e+01	2.115030000000000143e+01	1.286899999999999977e+01	2.114890000000000114e+01	2.114780000000000015e+01	2.114819999999999922e+01	2.114789999999999992e+01	2.115660000000000096e+01	2.114839999999999876e+01	3.311070000000000135e+01	2.114760000000000062e+01	7.583610000000000184e+00	2.114789999999999992e+01	2.114770000000000039e+01
1.073299999999999983e+02	3.310759999999999792e+01	8.118619999999999948e+01	8.121320000000000050e+01	6.538549999999999329e+01	6.538549999999999329e+01	9.366870000000000118e+01	6.538559999999999661e+01	2.115459999999999852e+01	6.538649999999999807e+01	1.112069999999999936e+02	1.287190000000000012e+01	4.844389999999999930e+01	2.115030000000000143e+01	2.114819999999999922e+01	2.114870000000000161e+01	2.115309999999999846e+01	2.115269999999999939e+01	2.116339999999999932e+01	2.115729999999999933e+01	2.114799999999999969e+01	2.114859999999999829e+01	2.116359999999999886e+01	2.115269999999999939e+01	2.115289999999999893e+01	2.114829999999999899e+01	2.115080000000000027e+01	2.115609999999999857e+01	4.844279999999999831e+01	2.115129999999999910e+01	2.115859999999999985e+01	3.310669999999999646e+01	2.114890000000000114e+01	1.288550000000000040e+01	2.114780000000000015e+01	2.114880000000000138e+01	2.114760000000000062e+01	2.114870000000000161e+01	1.286800000000000033e+01	2.115119999999999933e+01	2.115299999999999869e+01	2.115040000000000120e+01	2.114819999999999922e+01	2.115299999999999869e+01	2.115040000000000120e+01	3.310159999999999769e+01	2.114900000000000091e+01	7.586490000000000400e+00	2.114849999999999852e+01	2.114760000000000062e+01
1.073430000000000035e+02	3.313689999999999714e+01	8.122369999999999379e+01	8.126130000000000564e+01	6.538549999999999329e+01	6.538549999999999329e+01	9.366870000000000118e+01	6.538549999999999329e+01	2.114789999999999992e+01	6.550870000000000459e+01	1.112060000000000031e+02	1.286769999999999925e+01	4.844749999999999801e+01	2.115469999999999828e+01	2.115020000000000167e+01	2.115350000000000108e+01	2.116319999999999979e+01	2.115279999999999916e+01	2.117999999999999972e+01	2.115429999999999922e+01	2.115650000000000119e+01	2.115060000000000073e+01	2.117310000000000159e+01	2.115249999999999986e+01	2.115330000000000155e+01	2.115269999999999939e+01	2.116580000000000084e+01	2.115719999999999956e+01	4.844429999999999836e+01	2.115680000000000049e+01	2.117289999999999850e+01	3.316479999999999961e+01	2.115309999999999846e+01	1.286930000000000085e+01	2.114910000000000068e+01	2.116710000000000136e+01	2.114799999999999969e+01	2.117630000000000123e+01	1.287819999999999965e+01	2.116560000000000130e+01	2.115090000000000003e+01	2.115030000000000143e+01	2.115429999999999922e+01	2.117530000000000001e+01	2.115840000000000032e+01	3.311200000000000188e+01	2.115269999999999939e+01	7.582939999999999792e+00	2.115530000000000044e+01	2.114789999999999992e+01
1.073310000000000031e+02	3.310979999999999990e+01	8.118970000000000198e+01	8.119740000000000180e+01	6.538549999999999329e+01	6.538549999999999329e+01	9.366880000000000450e+01	6.538549999999999329e+01	2.114780000000000015e+01	6.538760000000000616e+01	1.112060000000000031e+02	1.286909999999999954e+01	4.844369999999999976e+01	2.114920000000000044e+01	2.114799999999999969e+01	2.114799999999999969e+01	2.114870000000000161e+01	2.114890000000000114e+01	2.115919999999999845e+01	2.114870000000000161e+01	2.114809999999999945e+01	2.115139999999999887e+01	2.115609999999999857e+01	2.114859999999999829e+01	2.114799999999999969e+01	2.114920000000000044e+01	2.114890000000000114e+01	2.114900000000000091e+01	4.844360000000000355e+01	2.114900000000000091e+01	2.115190000000000126e+01	3.311740000000000350e+01	2.114849999999999852e+01	1.289480000000000004e+01	2.114770000000000039e+01	2.115210000000000079e+01	2.114760000000000062e+01	2.115030000000000143e+01	1.286839999999999939e+01	2.115040000000000120e+01	2.114780000000000015e+01	2.114999999999999858e+01	2.114780000000000015e+01	2.115330000000000155e+01	2.114870000000000161e+01	3.310679999999999978e+01	2.114780000000000015e+01	7.584139999999999660e+00	2.115520000000000067e+01	2.114780000000000015e+01
1.073299999999999983e+02	3.311399999999999721e+01	8.119029999999999347e+01	8.119410000000000593e+01	6.538549999999999329e+01	6.538549999999999329e+01	9.366870000000000118e+01	6.538549999999999329e+01	2.114780000000000015e+01	6.541379999999999484e+01	1.112060000000000031e+02	1.286919999999999931e+01	4.844740000000000180e+01	2.114989999999999881e+01	2.114809999999999945e+01	2.114880000000000138e+01	2.115040000000000120e+01	2.114859999999999829e+01	2.116369999999999862e+01	2.115009999999999835e+01	2.114870000000000161e+01	2.115490000000000137e+01	2.119989999999999952e+01	2.114870000000000161e+01	2.115020000000000167e+01	2.114890000000000114e+01	2.114920000000000044e+01	2.114890000000000114e+01	4.844350000000000023e+01	2.114880000000000138e+01	2.115459999999999852e+01	3.310940000000000083e+01	2.114829999999999899e+01	1.287349999999999994e+01	2.114780000000000015e+01	2.115180000000000149e+01	2.114770000000000039e+01	2.115070000000000050e+01	1.296090000000000053e+01	2.114939999999999998e+01	2.114819999999999922e+01	2.115279999999999916e+01	2.114809999999999945e+01	2.116989999999999839e+01	2.114859999999999829e+01	3.312989999999999924e+01	2.114819999999999922e+01	7.586199999999999832e+00	2.114920000000000044e+01	2.115119999999999933e+01
1.064090000000000060e+02	3.302470000000000283e+01	8.050920000000000698e+01	8.051930000000000121e+01	6.484059999999999491e+01	6.484059999999999491e+01	9.287489999999999668e+01	6.484059999999999491e+01	2.097599999999999909e+01	6.485670000000000357e+01	1.102309999999999945e+02	1.276399999999999935e+01	4.804579999999999984e+01	2.097729999999999961e+01	2.097619999999999862e+01	2.097899999999999920e+01	2.098130000000000095e+01	2.097779999999999845e+01	2.098560000000000159e+01	2.097960000000000136e+01	2.097629999999999839e+01	2.097759999999999891e+01	2.098460000000000036e+01	2.097909999999999897e+01	2.097800000000000153e+01	2.097759999999999891e+01	2.097729999999999961e+01	2.097960000000000136e+01	4.804330000000000211e+01	2.097899999999999920e+01	2.098110000000000142e+01	3.283149999999999835e+01	2.097779999999999845e+01	1.285829999999999984e+01	2.097640000000000171e+01	2.098410000000000153e+01	2.097759999999999891e+01	2.099719999999999942e+01	1.276549999999999940e+01	2.097739999999999938e+01	2.097670000000000101e+01	2.097579999999999956e+01	2.097589999999999932e+01	2.101069999999999993e+01	2.097650000000000148e+01	3.283639999999999759e+01	2.097840000000000060e+01	7.522929999999999673e+00	2.097790000000000177e+01	2.097599999999999909e+01
1.073400000000000034e+02	3.310949999999999704e+01	8.124989999999999668e+01	8.122750000000000625e+01	6.538590000000000657e+01	6.538549999999999329e+01	9.366870000000000118e+01	6.538549999999999329e+01	2.114789999999999992e+01	6.540890000000000271e+01	1.112060000000000031e+02	1.286780000000000079e+01	4.844480000000000075e+01	2.115469999999999828e+01	2.114920000000000044e+01	2.114880000000000138e+01	2.115840000000000032e+01	2.115709999999999980e+01	2.123549999999999827e+01	2.115350000000000108e+01	2.115119999999999933e+01	2.115119999999999933e+01	2.115840000000000032e+01	2.115109999999999957e+01	2.115070000000000050e+01	2.114979999999999905e+01	2.115190000000000126e+01	2.115449999999999875e+01	4.844449999999999790e+01	2.115200000000000102e+01	2.115549999999999997e+01	3.310869999999999891e+01	2.114939999999999998e+01	1.288039999999999985e+01	2.114799999999999969e+01	2.115409999999999968e+01	2.114780000000000015e+01	2.115220000000000056e+01	1.286800000000000033e+01	2.115350000000000108e+01	2.115060000000000073e+01	2.121649999999999991e+01	2.115050000000000097e+01	2.115459999999999852e+01	2.115330000000000155e+01	3.311010000000000275e+01	2.114969999999999928e+01	7.640100000000000335e+00	2.114939999999999998e+01	2.114770000000000039e+01
9.021309999999999718e+02	2.663570000000000277e+02	6.672849999999999682e+02	6.673880000000000337e+02	5.334619999999999891e+02	5.334360000000000355e+02	7.755460000000000491e+02	5.334370000000000118e+02	1.688499999999999943e+02	5.334769999999999754e+02	9.491549999999999727e+02	1.020090000000000003e+02	3.923790000000000191e+02	1.689230000000000018e+02	1.688549999999999898e+02	1.689159999999999968e+02	1.690039999999999907e+02	1.690080000000000098e+02	1.692779999999999916e+02	1.690020000000000095e+02	1.689110000000000014e+02	1.690070000000000050e+02	1.692100000000000080e+02	1.690140000000000100e+02	1.690610000000000070e+02	1.688930000000000007e+02	1.689720000000000084e+02	1.691200000000000045e+02	3.923969999999999914e+02	1.690060000000000002e+02	1.694039999999999964e+02	2.665389999999999873e+02	1.689010000000000105e+02	1.020919999999999987e+02	1.688460000000000036e+02	1.690620000000000118e+02	1.688429999999999893e+02	1.690200000000000102e+02	1.020160000000000053e+02	1.689950000000000045e+02	1.689890000000000043e+02	1.690500000000000114e+02	1.688750000000000000e+02	1.691009999999999991e+02	1.690070000000000050e+02	2.663589999999999804e+02	1.689000000000000057e+02	5.984179999999999922e+01	1.688870000000000005e+02	1.688379999999999939e+02
9.021470000000000482e+02	2.663469999999999800e+02	6.674139999999999873e+02	6.673339999999999463e+02	5.334470000000000027e+02	5.334360000000000355e+02	7.755449999999999591e+02	5.334379999999999882e+02	1.688660000000000139e+02	5.335489999999999782e+02	9.491549999999999727e+02	1.020109999999999957e+02	3.927760000000000105e+02	1.688760000000000048e+02	1.688540000000000134e+02	1.688700000000000045e+02	1.689029999999999916e+02	1.689060000000000059e+02	1.689840000000000089e+02	1.688799999999999955e+02	1.688789999999999907e+02	1.689099999999999966e+02	1.689890000000000043e+02	1.688950000000000102e+02	1.689190000000000111e+02	1.688750000000000000e+02	1.688909999999999911e+02	1.689780000000000086e+02	3.923580000000000041e+02	1.689159999999999968e+02	1.692030000000000030e+02	2.664590000000000032e+02	1.689099999999999966e+02	1.021659999999999968e+02	1.688909999999999911e+02	1.691059999999999945e+02	1.689939999999999998e+02	1.690809999999999889e+02	1.020160000000000053e+02	1.689960000000000093e+02	1.688530000000000086e+02	1.688600000000000136e+02	1.688520000000000039e+02	1.690689999999999884e+02	1.688760000000000048e+02	2.663580000000000041e+02	1.689290000000000020e+02	5.975280000000000058e+01	1.689230000000000018e+02	1.688449999999999989e+02
1.064050000000000011e+02	3.285130000000000194e+01	8.055079999999999529e+01	8.052139999999999986e+01	6.484059999999999491e+01	6.484059999999999491e+01	9.287489999999999668e+01	6.484059999999999491e+01	2.097569999999999979e+01	6.484139999999999304e+01	1.102309999999999945e+02	1.276679999999999993e+01	4.804249999999999687e+01	2.098629999999999995e+01	2.098949999999999960e+01	2.103829999999999956e+01	2.098880000000000123e+01	2.100100000000000122e+01	2.101910000000000167e+01	2.101630000000000109e+01	2.099859999999999971e+01	2.098079999999999856e+01	2.110180000000000078e+01	2.101520000000000010e+01	2.110079999999999956e+01	2.100189999999999912e+01	2.099930000000000163e+01	2.104289999999999949e+01	4.804780000000000229e+01	2.103049999999999997e+01	2.117299999999999827e+01	3.286169999999999902e+01	2.102590000000000003e+01	1.276890000000000036e+01	2.098430000000000106e+01	2.103869999999999862e+01	2.098189999999999955e+01	2.109199999999999875e+01	1.276420000000000066e+01	2.107880000000000109e+01	2.098089999999999833e+01	2.097569999999999979e+01	2.099259999999999948e+01	2.114639999999999986e+01	2.101300000000000168e+01	3.288430000000000319e+01	2.102789999999999893e+01	7.525030000000000108e+00	2.103200000000000003e+01	2.097569999999999979e+01
9.021290000000000191e+02	2.662869999999999777e+02	6.673379999999999654e+02	6.672780000000000200e+02	5.334379999999999882e+02	5.334360000000000355e+02	7.755539999999999736e+02	5.334389999999999645e+02	1.688549999999999898e+02	5.334560000000000173e+02	9.491549999999999727e+02	1.020109999999999957e+02	3.923940000000000055e+02	1.689099999999999966e+02	1.688520000000000039e+02	1.688799999999999955e+02	1.688559999999999945e+02	1.688489999999999895e+02	1.690000000000000000e+02	1.688609999999999900e+02	1.688449999999999989e+02	1.689050000000000011e+02	1.690209999999999866e+02	1.688509999999999991e+02	1.688669999999999902e+02	1.688549999999999898e+02	1.688489999999999895e+02	1.688540000000000134e+02	3.923550000000000182e+02	1.688520000000000039e+02	1.690169999999999959e+02	2.662259999999999991e+02	1.688499999999999943e+02	1.025580000000000069e+02	1.688480000000000132e+02	1.688710000000000093e+02	1.688420000000000130e+02	1.688679999999999950e+02	1.020280000000000058e+02	1.688720000000000141e+02	1.688410000000000082e+02	1.691380000000000052e+02	1.688389999999999986e+02	1.689780000000000086e+02	1.688499999999999943e+02	2.662559999999999718e+02	1.688449999999999989e+02	5.979120000000000346e+01	1.688559999999999945e+02	1.688389999999999986e+02
9.021480000000000246e+02	2.663820000000000050e+02	6.673039999999999736e+02	6.673319999999999936e+02	5.334370000000000118e+02	5.334360000000000355e+02	7.755449999999999591e+02	5.334389999999999645e+02	1.688760000000000048e+02	5.334769999999999754e+02	9.491549999999999727e+02	1.020120000000000005e+02	3.924270000000000209e+02	1.689060000000000059e+02	1.688839999999999861e+02	1.689099999999999966e+02	1.691680000000000064e+02	1.690540000000000020e+02	1.697659999999999911e+02	1.691270000000000095e+02	1.689329999999999927e+02	1.688689999999999998e+02	1.691819999999999879e+02	1.690900000000000034e+02	1.690550000000000068e+02	1.689300000000000068e+02	1.689670000000000130e+02	1.691899999999999977e+02	3.924139999999999873e+02	1.690500000000000114e+02	1.692220000000000084e+02	2.664110000000000014e+02	1.688930000000000007e+02	1.022019999999999982e+02	1.688799999999999955e+02	1.690190000000000055e+02	1.688559999999999945e+02	1.690349999999999966e+02	1.020240000000000009e+02	1.690670000000000073e+02	1.690420000000000016e+02	1.688810000000000002e+02	1.688919999999999959e+02	1.691109999999999900e+02	1.690769999999999982e+02	2.667479999999999905e+02	1.689120000000000061e+02	5.977239999999999753e+01	1.688990000000000009e+02	1.688429999999999893e+02
9.021420000000000528e+02	2.663090000000000259e+02	6.673339999999999463e+02	6.674450000000000500e+02	5.334370000000000118e+02	5.334360000000000355e+02	7.755449999999999591e+02	5.334370000000000118e+02	1.688400000000000034e+02	5.334690000000000509e+02	9.491559999999999491e+02	1.020100000000000051e+02	3.923929999999999723e+02	1.689759999999999991e+02	1.688820000000000050e+02	1.690229999999999961e+02	1.690660000000000025e+02	1.689300000000000068e+02	1.692230000000000132e+02	1.689900000000000091e+02	1.689209999999999923e+02	1.688880000000000052e+02	1.693689999999999998e+02	1.690850000000000080e+02	1.689720000000000084e+02	1.690449999999999875e+02	1.690000000000000000e+02	1.691630000000000109e+02	3.923589999999999804e+02	1.691270000000000095e+02	1.697019999999999982e+02	2.665040000000000191e+02	1.690089999999999861e+02	1.021919999999999931e+02	1.689110000000000014e+02	1.689770000000000039e+02	1.689089999999999918e+02	1.693700000000000045e+02	1.020229999999999961e+02	1.689900000000000091e+02	1.689159999999999968e+02	1.688520000000000039e+02	1.688899999999999864e+02	1.694279999999999973e+02	1.689319999999999879e+02	2.664979999999999905e+02	1.690469999999999970e+02	5.970309999999999917e+01	1.690229999999999961e+02	1.688410000000000082e+02
9.021349999999999909e+02	2.664510000000000218e+02	6.673229999999999791e+02	6.673780000000000427e+02	5.334420000000000073e+02	5.334360000000000355e+02	7.755449999999999591e+02	5.334379999999999882e+02	1.688389999999999986e+02	5.334410000000000309e+02	9.491549999999999727e+02	1.021050000000000040e+02	3.923650000000000091e+02	1.688720000000000141e+02	1.688520000000000039e+02	1.688969999999999914e+02	1.689329999999999927e+02	1.689699999999999989e+02	1.691879999999999882e+02	1.688849999999999909e+02	1.688530000000000086e+02	1.688679999999999950e+02	1.691539999999999964e+02	1.689089999999999918e+02	1.689939999999999998e+02	1.688609999999999900e+02	1.688739999999999952e+02	1.689730000000000132e+02	3.923940000000000055e+02	1.688849999999999909e+02	1.692270000000000039e+02	2.662780000000000200e+02	1.689060000000000059e+02	1.021269999999999953e+02	1.688449999999999989e+02	1.690440000000000111e+02	1.688389999999999986e+02	1.689219999999999970e+02	1.021069999999999993e+02	1.689449999999999932e+02	1.688580000000000041e+02	1.688389999999999986e+02	1.688470000000000084e+02	1.690509999999999877e+02	1.688950000000000102e+02	2.662440000000000282e+02	1.689099999999999966e+02	5.978860000000000241e+01	1.689399999999999977e+02	1.689370000000000118e+02
1.064080000000000013e+02	3.283500000000000085e+01	8.054479999999999507e+01	8.051690000000000680e+01	6.484059999999999491e+01	6.484059999999999491e+01	9.287489999999999668e+01	6.484159999999999968e+01	2.097579999999999956e+01	6.484210000000000207e+01	1.102309999999999945e+02	1.276629999999999932e+01	4.824909999999999854e+01	2.097690000000000055e+01	2.097790000000000177e+01	2.097830000000000084e+01	2.098130000000000095e+01	2.099180000000000135e+01	2.099780000000000157e+01	2.098170000000000002e+01	2.097710000000000008e+01	2.098420000000000130e+01	2.098639999999999972e+01	2.098989999999999867e+01	2.097739999999999938e+01	2.098649999999999949e+01	2.097759999999999891e+01	2.098209999999999908e+01	4.804679999999999751e+01	2.098120000000000118e+01	2.101749999999999829e+01	3.286599999999999966e+01	2.097759999999999891e+01	1.278289999999999971e+01	2.097919999999999874e+01	2.100710000000000122e+01	2.097619999999999862e+01	2.100519999999999854e+01	1.276490000000000080e+01	2.100349999999999895e+01	2.097650000000000148e+01	2.097749999999999915e+01	2.097589999999999932e+01	2.100290000000000035e+01	2.098789999999999978e+01	3.287980000000000302e+01	2.097629999999999839e+01	7.525350000000000428e+00	2.097800000000000153e+01	2.097589999999999932e+01
9.021449999999999818e+02	2.663210000000000264e+02	6.673020000000000209e+02	6.673730000000000473e+02	5.334379999999999882e+02	5.334360000000000355e+02	7.755460000000000491e+02	5.334389999999999645e+02	1.688429999999999893e+02	5.336960000000000264e+02	9.491549999999999727e+02	1.021029999999999944e+02	3.923809999999999718e+02	1.688739999999999952e+02	1.688849999999999909e+02	1.689850000000000136e+02	1.689170000000000016e+02	1.689370000000000118e+02	1.693009999999999877e+02	1.689259999999999877e+02	1.689170000000000016e+02	1.688979999999999961e+02	1.689900000000000091e+02	1.690250000000000057e+02	1.689060000000000059e+02	1.690869999999999891e+02	1.689149999999999920e+02	1.690000000000000000e+02	3.923670000000000186e+02	1.690250000000000057e+02	1.691459999999999866e+02	2.664739999999999895e+02	1.689039999999999964e+02	1.020729999999999933e+02	1.689319999999999879e+02	1.693069999999999879e+02	1.688609999999999900e+02	1.694950000000000045e+02	1.020289999999999964e+02	1.690550000000000068e+02	1.688619999999999948e+02	1.691469999999999914e+02	1.688660000000000139e+02	1.692539999999999907e+02	1.689219999999999970e+02	2.666650000000000205e+02	1.688689999999999998e+02	5.970479999999999876e+01	1.689590000000000032e+02	1.688439999999999941e+02
1.073310000000000031e+02	3.324389999999999645e+01	8.119719999999999516e+01	8.120269999999999300e+01	6.538549999999999329e+01	6.538549999999999329e+01	9.366870000000000118e+01	6.538549999999999329e+01	2.114849999999999852e+01	6.538630000000000564e+01	1.112060000000000031e+02	1.286790000000000056e+01	4.844380000000000308e+01	2.127199999999999847e+01	2.115540000000000020e+01	2.115319999999999823e+01	2.115279999999999916e+01	2.115469999999999828e+01	2.127840000000000131e+01	2.115510000000000090e+01	2.116019999999999968e+01	2.115599999999999881e+01	2.133129999999999882e+01	2.115719999999999956e+01	2.116090000000000160e+01	2.116900000000000048e+01	2.116880000000000095e+01	2.115769999999999840e+01	4.844360000000000355e+01	2.115950000000000131e+01	2.125410000000000110e+01	3.311950000000000216e+01	2.115109999999999957e+01	1.286950000000000038e+01	2.115070000000000050e+01	2.116029999999999944e+01	2.114989999999999881e+01	2.116679999999999851e+01	1.286950000000000038e+01	2.116540000000000177e+01	2.115180000000000149e+01	2.119279999999999831e+01	2.115650000000000119e+01	2.122479999999999833e+01	2.115220000000000056e+01	3.322149999999999892e+01	2.115060000000000073e+01	7.584520000000000373e+00	2.115330000000000155e+01	2.114859999999999829e+01
1.073299999999999983e+02	3.313850000000000051e+01	8.118519999999999470e+01	8.118569999999999709e+01	6.538549999999999329e+01	6.538549999999999329e+01	9.366870000000000118e+01	6.538549999999999329e+01	2.114760000000000062e+01	6.538559999999999661e+01	1.112060000000000031e+02	1.286829999999999963e+01	4.844480000000000075e+01	2.114849999999999852e+01	2.114760000000000062e+01	2.114760000000000062e+01	2.114770000000000039e+01	2.114770000000000039e+01	2.114829999999999899e+01	2.114789999999999992e+01	2.114770000000000039e+01	2.115099999999999980e+01	2.115040000000000120e+01	2.114780000000000015e+01	2.114839999999999876e+01	2.114760000000000062e+01	2.114770000000000039e+01	2.114780000000000015e+01	4.844270000000000209e+01	2.114770000000000039e+01	2.115680000000000049e+01	3.310150000000000148e+01	2.114780000000000015e+01	1.287540000000000084e+01	2.114760000000000062e+01	2.114839999999999876e+01	2.114780000000000015e+01	2.114770000000000039e+01	1.286790000000000056e+01	2.114770000000000039e+01	2.114760000000000062e+01	2.114900000000000091e+01	2.114760000000000062e+01	2.114849999999999852e+01	2.114760000000000062e+01	3.310020000000000095e+01	2.114770000000000039e+01	7.581970000000000098e+00	2.114780000000000015e+01	2.114780000000000015e+01
9.021459999999999582e+02	2.663559999999999945e+02	6.673680000000000518e+02	6.673940000000000055e+02	5.334370000000000118e+02	5.334360000000000355e+02	7.755979999999999563e+02	5.334690000000000509e+02	1.688420000000000130e+02	5.337749999999999773e+02	9.491549999999999727e+02	1.020100000000000051e+02	3.925819999999999936e+02	1.690070000000000050e+02	1.688669999999999902e+02	1.689029999999999916e+02	1.691839999999999975e+02	1.692030000000000030e+02	1.697119999999999891e+02	1.691889999999999930e+02	1.688710000000000093e+02	1.689830000000000041e+02	1.692210000000000036e+02	1.691800000000000068e+02	1.691800000000000068e+02	1.689490000000000123e+02	1.690159999999999911e+02	1.693420000000000130e+02	3.924569999999999936e+02	1.690939999999999941e+02	1.694240000000000066e+02	2.663679999999999950e+02	1.689209999999999923e+02	1.022540000000000049e+02	1.688549999999999898e+02	1.694819999999999993e+02	1.689619999999999891e+02	1.690929999999999893e+02	1.020180000000000007e+02	1.691229999999999905e+02	1.691330000000000098e+02	1.689029999999999916e+02	1.688810000000000002e+02	1.691260000000000048e+02	1.691889999999999930e+02	2.664429999999999836e+02	1.689430000000000121e+02	5.970000000000000284e+01	1.689079999999999870e+02	1.688489999999999895e+02
[truncated: 259 more rows]
[truncated: 84 more columns]
