# Supplementary material for: Active enhancer positions can be accurately predicted from chromatin marks and collective sequence motif data
Source: BMC Syst Biol. 2013 Dec 13;7(Suppl 6):S16. doi: 10.1186/1752-0509-7-S6-S16 (PMC4029456; doi:10.1186/1752-0509-7-S6-S16)
Supplement: Additional file 5 — Table S5 -- Redfly non-specific testing set. For the convenience of the reader, all supplementary information can also be obtained from the supplementary website http://bioputer.mimuw.edu.pl/papers/enhancer_prediction. [file 1752-0509-7-S6-S16-S5.csv]

7.309550000000000409e+02	2.162750000000000057e+02	5.410560000000000400e+02	5.410470000000000255e+02	4.326340000000000146e+02	4.326340000000000146e+02	6.286920000000000073e+02	4.327830000000000155e+02	1.370449999999999875e+02	4.326360000000000241e+02	7.686889999999999645e+02	8.281279999999999575e+01	3.183670000000000186e+02	1.371589999999999918e+02	1.370440000000000111e+02	1.370680000000000121e+02	1.370519999999999925e+02	1.370399999999999920e+02	1.371539999999999964e+02	1.370550000000000068e+02	1.370589999999999975e+02	1.372009999999999934e+02	1.373830000000000098e+02	1.370620000000000118e+02	1.371080000000000041e+02	1.371069999999999993e+02	1.370939999999999941e+02	1.371040000000000134e+02	3.182959999999999923e+02	1.371020000000000039e+02	1.375130000000000052e+02	2.160540000000000020e+02	1.370689999999999884e+02	8.323239999999999839e+01	1.370360000000000014e+02	1.371750000000000114e+02	1.370339999999999918e+02	1.371119999999999948e+02	8.281640000000000157e+01	1.371150000000000091e+02	1.370409999999999968e+02	1.372259999999999991e+02	1.370480000000000018e+02	1.371719999999999970e+02	1.370480000000000018e+02	2.162820000000000107e+02	1.370550000000000068e+02	4.852669999999999817e+01	1.371210000000000093e+02	1.370370000000000061e+02
2.498199999999999932e+02	7.499660000000000082e+01	1.862539999999999907e+02	1.862560000000000002e+02	1.492969999999999970e+02	1.492969999999999970e+02	2.159149999999999920e+02	1.494459999999999980e+02	4.764000000000000057e+01	1.492969999999999970e+02	2.614320000000000164e+02	2.884890000000000043e+01	1.101009999999999991e+02	4.772729999999999961e+01	4.763020000000000209e+01	4.763210000000000122e+01	4.763689999999999714e+01	4.763150000000000261e+01	4.769039999999999679e+01	4.764159999999999684e+01	4.763389999999999702e+01	4.763230000000000075e+01	4.787279999999999802e+01	4.763989999999999725e+01	4.768289999999999651e+01	4.763470000000000226e+01	4.765319999999999823e+01	4.764750000000000085e+01	1.101059999999999945e+02	4.764529999999999887e+01	4.793480000000000274e+01	7.489919999999999334e+01	4.764170000000000016e+01	2.895120000000000005e+01	4.762749999999999773e+01	4.763289999999999935e+01	4.762590000000000146e+01	4.763929999999999865e+01	2.884969999999999857e+01	4.763799999999999812e+01	4.763179999999999836e+01	4.780949999999999989e+01	4.763040000000000163e+01	4.766329999999999956e+01	4.762910000000000110e+01	7.494360000000000355e+01	4.763700000000000045e+01	1.692399999999999949e+01	4.765509999999999735e+01	4.762619999999999720e+01
3.136630000000000109e+02	9.372299999999999898e+01	2.333280000000000030e+02	2.333300000000000125e+02	1.868940000000000055e+02	1.868930000000000007e+02	2.706870000000000118e+02	1.870430000000000064e+02	5.950330000000000297e+01	1.868940000000000055e+02	3.287409999999999854e+02	3.600909999999999656e+01	1.377259999999999991e+02	5.959100000000000108e+01	5.949349999999999739e+01	5.949539999999999651e+01	5.950319999999999965e+01	5.949499999999999744e+01	5.955879999999999797e+01	5.950549999999999784e+01	5.949719999999999942e+01	5.949589999999999890e+01	5.974029999999999774e+01	5.950330000000000297e+01	5.954639999999999844e+01	5.949799999999999756e+01	5.951650000000000063e+01	5.951080000000000325e+01	1.377299999999999898e+02	5.950860000000000127e+01	5.979890000000000327e+01	9.362040000000000362e+01	5.950500000000000256e+01	3.629480000000000217e+01	5.949090000000000344e+01	5.949649999999999750e+01	5.948919999999999675e+01	5.950260000000000105e+01	3.601109999999999900e+01	5.950150000000000006e+01	5.949519999999999698e+01	5.967390000000000327e+01	5.949369999999999692e+01	5.952839999999999776e+01	5.949249999999999972e+01	9.366400000000000148e+01	5.950030000000000285e+01	2.110950000000000060e+01	5.951839999999999975e+01	5.948980000000000246e+01
1.878290000000000077e+02	5.673109999999999786e+01	1.405469999999999970e+02	1.405699999999999932e+02	1.127909999999999968e+02	1.127900000000000063e+02	1.627299999999999898e+02	1.127900000000000063e+02	3.610569999999999879e+01	1.127909999999999968e+02	1.960740000000000123e+02	2.189620000000000033e+01	8.327570000000000050e+01	3.614690000000000225e+01	3.625690000000000168e+01	3.621900000000000119e+01	3.611220000000000141e+01	3.610860000000000269e+01	3.638580000000000325e+01	3.611319999999999908e+01	3.613329999999999842e+01	3.615570000000000306e+01	3.640859999999999985e+01	3.613029999999999831e+01	3.620750000000000313e+01	3.626910000000000167e+01	3.613629999999999853e+01	3.614309999999999690e+01	8.327920000000000300e+01	3.616539999999999822e+01	3.617699999999999960e+01	5.673740000000000094e+01	3.611569999999999681e+01	2.192229999999999990e+01	3.625090000000000146e+01	3.616179999999999950e+01	3.617199999999999704e+01	3.632690000000000197e+01	2.189799999999999969e+01	3.625610000000000355e+01	3.611050000000000182e+01	3.611229999999999762e+01	3.612449999999999761e+01	3.630340000000000344e+01	3.612870000000000203e+01	5.693959999999999866e+01	3.611240000000000094e+01	1.285999999999999943e+01	3.611359999999999815e+01	3.610810000000000031e+01
9.567350000000000136e+02	2.822889999999999873e+02	7.077259999999999991e+02	7.076240000000000236e+02	5.655839999999999463e+02	5.655839999999999463e+02	8.223790000000000191e+02	5.655850000000000364e+02	1.790020000000000095e+02	5.658429999999999609e+02	1.006710000000000036e+03	1.081340000000000003e+02	4.160219999999999914e+02	1.790720000000000027e+02	1.790120000000000005e+02	1.790500000000000114e+02	1.792849999999999966e+02	1.792829999999999870e+02	1.796819999999999879e+02	1.793100000000000023e+02	1.791889999999999930e+02	1.790310000000000059e+02	1.794430000000000121e+02	1.792959999999999923e+02	1.794530000000000030e+02	1.790509999999999877e+02	1.791860000000000070e+02	1.795010000000000048e+02	4.161499999999999773e+02	1.792439999999999998e+02	1.795560000000000116e+02	2.826739999999999782e+02	1.790670000000000073e+02	1.084050000000000011e+02	1.789929999999999950e+02	1.792100000000000080e+02	1.790039999999999907e+02	1.791560000000000059e+02	1.081400000000000006e+02	1.792239999999999895e+02	1.792750000000000057e+02	1.792270000000000039e+02	1.790519999999999925e+02	1.792829999999999870e+02	1.792949999999999875e+02	2.822930000000000064e+02	1.790929999999999893e+02	6.333220000000000027e+01	1.790550000000000068e+02	1.789879999999999995e+02
1.554470000000000027e+03	4.578740000000000236e+02	1.148380000000000109e+03	1.148490000000000009e+03	9.175769999999999982e+02	9.175760000000000218e+02	1.335180000000000064e+03	9.175779999999999745e+02	2.900570000000000164e+02	9.182899999999999636e+02	1.636880000000000109e+03	1.751750000000000114e+02	6.747269999999999754e+02	2.902269999999999754e+02	2.902699999999999818e+02	2.902839999999999918e+02	2.900860000000000127e+02	2.900749999999999886e+02	2.907889999999999873e+02	2.901030000000000086e+02	2.902350000000000136e+02	2.903100000000000023e+02	2.906909999999999741e+02	2.901549999999999727e+02	2.902789999999999964e+02	2.904150000000000205e+02	2.902740000000000009e+02	2.902780000000000200e+02	6.746150000000000091e+02	2.903079999999999927e+02	2.905679999999999836e+02	4.578210000000000264e+02	2.901349999999999909e+02	1.754749999999999943e+02	2.902239999999999895e+02	2.901290000000000191e+02	2.901469999999999914e+02	2.905629999999999882e+02	1.752709999999999866e+02	2.904239999999999782e+02	2.900729999999999791e+02	2.901429999999999723e+02	2.902139999999999986e+02	2.906209999999999809e+02	2.901419999999999959e+02	4.578870000000000005e+02	2.901299999999999955e+02	1.024770000000000039e+02	2.901220000000000141e+02	2.902060000000000173e+02
2.540809999999999945e+03	7.472609999999999673e+02	1.875769999999999982e+03	1.876000000000000000e+03	1.498420000000000073e+03	1.498420000000000073e+03	2.181369999999999891e+03	1.498420000000000073e+03	4.733380000000000223e+02	1.499690000000000055e+03	2.676750000000000000e+03	2.857980000000000018e+02	1.101519999999999982e+03	4.737860000000000014e+02	4.738489999999999895e+02	4.743229999999999791e+02	4.734879999999999995e+02	4.734750000000000227e+02	4.750500000000000114e+02	4.734599999999999795e+02	4.739639999999999986e+02	4.735810000000000173e+02	4.750129999999999768e+02	4.736730000000000018e+02	4.740910000000000082e+02	4.744540000000000077e+02	4.740629999999999882e+02	4.741390000000000100e+02	1.101460000000000036e+03	4.742799999999999727e+02	4.748000000000000114e+02	7.480510000000000446e+02	4.737010000000000218e+02	2.862719999999999914e+02	4.737500000000000000e+02	4.735120000000000005e+02	4.735889999999999986e+02	4.750679999999999836e+02	2.858990000000000009e+02	4.743410000000000082e+02	4.734089999999999918e+02	4.734409999999999741e+02	4.738639999999999759e+02	4.750520000000000209e+02	4.735980000000000132e+02	7.479429999999999836e+02	4.736680000000000064e+02	1.672129999999999939e+02	4.736850000000000023e+02	4.734889999999999759e+02
1.460089999999999918e+03	4.301820000000000164e+02	1.078789999999999964e+03	1.078890000000000100e+03	8.619990000000000236e+02	8.619990000000000236e+02	1.254210000000000036e+03	8.620000000000000000e+02	2.725199999999999818e+02	8.627079999999999700e+02	1.537380000000000109e+03	1.645900000000000034e+02	6.338909999999999627e+02	2.726730000000000018e+02	2.726840000000000259e+02	2.726000000000000227e+02	2.725450000000000159e+02	2.725369999999999777e+02	2.730960000000000036e+02	2.725609999999999786e+02	2.725529999999999973e+02	2.727359999999999900e+02	2.730419999999999732e+02	2.725810000000000173e+02	2.725980000000000132e+02	2.727339999999999804e+02	2.725869999999999891e+02	2.725960000000000036e+02	6.337759999999999536e+02	2.726250000000000000e+02	2.728990000000000009e+02	4.300470000000000255e+02	2.725550000000000068e+02	1.647309999999999945e+02	2.726779999999999973e+02	2.725849999999999795e+02	2.726080000000000041e+02	2.728709999999999809e+02	1.646860000000000070e+02	2.727429999999999950e+02	2.725240000000000009e+02	2.726050000000000182e+02	2.725339999999999918e+02	2.728829999999999814e+02	2.725710000000000264e+02	4.301530000000000200e+02	2.725529999999999973e+02	9.628870000000000573e+01	2.725539999999999736e+02	2.726689999999999827e+02
3.034979999999999905e+02	9.076690000000000680e+01	2.258420000000000130e+02	2.258880000000000052e+02	1.809000000000000057e+02	1.809000000000000057e+02	2.619549999999999841e+02	1.809000000000000057e+02	5.759729999999999706e+01	1.811270000000000095e+02	3.180110000000000241e+02	3.486789999999999878e+01	1.333309999999999889e+02	5.762839999999999918e+01	5.761659999999999826e+01	5.760999999999999943e+01	5.760470000000000113e+01	5.760079999999999956e+01	5.772169999999999845e+01	5.760349999999999682e+01	5.760560000000000258e+01	5.765820000000000078e+01	5.771050000000000324e+01	5.760459999999999781e+01	5.760379999999999967e+01	5.765789999999999793e+01	5.761319999999999908e+01	5.760649999999999693e+01	1.333189999999999884e+02	5.761010000000000275e+01	5.768249999999999744e+01	9.071309999999999718e+01	5.760269999999999868e+01	3.488100000000000023e+01	5.761030000000000229e+01	5.760750000000000171e+01	5.760379999999999967e+01	5.767320000000000135e+01	3.496090000000000231e+01	5.765240000000000009e+01	5.759899999999999665e+01	5.761359999999999815e+01	5.760150000000000148e+01	5.773250000000000171e+01	5.761399999999999721e+01	9.069660000000000366e+01	5.760049999999999670e+01	2.045260000000000034e+01	5.760410000000000252e+01	5.773980000000000246e+01
4.552289999999999850e+02	1.352479999999999905e+02	3.377629999999999768e+02	3.377989999999999782e+02	2.702599999999999909e+02	2.702599999999999909e+02	3.921379999999999768e+02	2.702599999999999909e+02	8.579800000000000182e+01	2.702789999999999964e+02	4.779920000000000186e+02	5.188920000000000243e+01	1.990200000000000102e+02	8.584900000000000375e+01	8.593840000000000146e+01	8.585680000000000689e+01	8.580410000000000537e+01	8.580519999999999925e+01	8.618370000000000175e+01	8.580660000000000309e+01	8.580580000000000496e+01	8.586599999999999966e+01	8.598739999999999384e+01	8.581640000000000157e+01	8.581159999999999854e+01	8.593880000000000052e+01	8.581480000000000530e+01	8.582330000000000325e+01	1.989770000000000039e+02	8.584659999999999513e+01	8.589889999999999759e+01	1.351529999999999916e+02	8.580259999999999820e+01	5.194319999999999737e+01	8.593949999999999534e+01	8.580509999999999593e+01	8.579900000000000659e+01	8.601479999999999393e+01	5.188960000000000150e+01	8.593619999999999948e+01	8.579540000000000077e+01	8.584919999999999618e+01	8.580129999999999768e+01	8.589350000000000307e+01	8.582380000000000564e+01	1.353470000000000084e+02	8.579919999999999902e+01	3.039339999999999975e+01	8.580129999999999768e+01	8.579890000000000327e+01
8.096050000000000182e+02	2.392019999999999982e+02	5.991649999999999636e+02	5.991140000000000327e+02	4.789499999999999886e+02	4.789490000000000123e+02	6.961649999999999636e+02	4.789519999999999982e+02	1.516750000000000114e+02	4.790319999999999823e+02	8.516059999999999945e+02	9.163299999999999557e+01	3.524470000000000027e+02	1.516630000000000109e+02	1.516529999999999916e+02	1.516610000000000014e+02	1.516610000000000014e+02	1.516519999999999868e+02	1.517410000000000139e+02	1.516630000000000109e+02	1.516639999999999873e+02	1.518770000000000095e+02	1.517450000000000045e+02	1.516620000000000061e+02	1.516680000000000064e+02	1.516620000000000061e+02	1.516829999999999927e+02	1.516659999999999968e+02	3.523129999999999882e+02	1.516670000000000016e+02	1.518810000000000002e+02	2.391970000000000027e+02	1.516579999999999870e+02	9.181300000000000239e+01	1.516500000000000057e+02	1.516730000000000018e+02	1.516479999999999961e+02	1.516810000000000116e+02	9.163450000000000273e+01	1.516750000000000114e+02	1.516469999999999914e+02	1.516810000000000116e+02	1.516550000000000011e+02	1.517400000000000091e+02	1.516620000000000061e+02	2.390709999999999980e+02	1.516539999999999964e+02	5.370239999999999725e+01	1.516579999999999870e+02	1.516459999999999866e+02
1.139009999999999991e+03	3.359680000000000177e+02	8.419800000000000182e+02	8.420739999999999554e+02	6.730499999999999545e+02	6.729260000000000446e+02	9.787590000000000146e+02	6.729279999999999973e+02	2.128580000000000041e+02	6.729769999999999754e+02	1.198880000000000109e+03	1.285769999999999982e+02	4.948709999999999809e+02	2.131699999999999875e+02	2.128880000000000052e+02	2.128859999999999957e+02	2.129679999999999893e+02	2.129310000000000116e+02	2.134410000000000025e+02	2.128950000000000102e+02	2.129490000000000123e+02	2.129170000000000016e+02	2.136469999999999914e+02	2.128930000000000007e+02	2.129869999999999948e+02	2.128969999999999914e+02	2.129180000000000064e+02	2.129060000000000059e+02	4.948480000000000132e+02	2.129130000000000109e+02	2.137019999999999982e+02	3.361190000000000282e+02	2.128770000000000095e+02	1.287580000000000098e+02	2.128710000000000093e+02	2.130360000000000014e+02	2.130120000000000005e+02	2.129439999999999884e+02	1.285840000000000032e+02	2.129420000000000073e+02	2.128650000000000091e+02	2.131239999999999952e+02	2.128789999999999907e+02	2.130469999999999970e+02	2.129099999999999966e+02	3.359130000000000109e+02	2.128669999999999902e+02	7.546089999999999520e+01	2.128750000000000000e+02	2.128549999999999898e+02
5.505339999999999918e+02	1.631690000000000111e+02	4.080079999999999814e+02	4.080210000000000150e+02	3.263840000000000146e+02	3.263820000000000050e+02	4.738999999999999773e+02	3.263840000000000146e+02	1.035060000000000002e+02	3.264479999999999791e+02	5.784679999999999609e+02	6.257789999999999964e+01	2.402290000000000134e+02	1.035750000000000028e+02	1.035180000000000007e+02	1.035450000000000017e+02	1.035310000000000059e+02	1.035499999999999972e+02	1.036670000000000016e+02	1.035819999999999936e+02	1.035360000000000014e+02	1.035610000000000070e+02	1.036629999999999967e+02	1.036569999999999965e+02	1.035520000000000067e+02	1.035469999999999970e+02	1.035379999999999967e+02	1.036509999999999962e+02	2.402189999999999941e+02	1.036209999999999951e+02	1.038080000000000069e+02	1.632949999999999875e+02	1.035699999999999932e+02	6.286070000000000135e+01	1.035270000000000010e+02	1.037780000000000058e+02	1.036520000000000010e+02	1.038029999999999973e+02	6.258160000000000167e+01	1.036099999999999994e+02	1.035160000000000053e+02	1.035480000000000018e+02	1.035109999999999957e+02	1.037159999999999940e+02	1.035789999999999935e+02	1.632030000000000030e+02	1.035849999999999937e+02	3.665070000000000050e+01	1.035739999999999981e+02	1.035130000000000052e+02
9.178659999999999854e+02	2.709569999999999936e+02	6.789260000000000446e+02	6.789610000000000127e+02	5.427000000000000455e+02	5.426989999999999554e+02	7.890399999999999636e+02	5.427010000000000218e+02	1.717690000000000055e+02	5.427250000000000227e+02	9.657390000000000327e+02	1.037720000000000056e+02	3.992409999999999854e+02	1.718269999999999982e+02	1.718309999999999889e+02	1.720060000000000002e+02	1.718079999999999927e+02	1.717930000000000064e+02	1.720850000000000080e+02	1.717990000000000066e+02	1.719530000000000030e+02	1.721129999999999995e+02	1.721519999999999868e+02	1.718369999999999891e+02	1.720140000000000100e+02	1.719449999999999932e+02	1.719759999999999991e+02	1.720039999999999907e+02	3.991809999999999832e+02	1.719919999999999902e+02	1.721839999999999975e+02	2.710919999999999845e+02	1.718739999999999952e+02	1.040990000000000038e+02	1.717820000000000107e+02	1.718410000000000082e+02	1.717750000000000057e+02	1.720639999999999930e+02	1.037849999999999966e+02	1.720320000000000107e+02	1.717829999999999870e+02	1.719029999999999916e+02	1.719339999999999975e+02	1.722259999999999991e+02	1.718170000000000073e+02	2.710980000000000132e+02	1.718750000000000000e+02	6.079370000000000118e+01	1.718689999999999998e+02	1.717760000000000105e+02
1.341660000000000082e+03	3.954309999999999832e+02	9.916499999999999773e+02	9.914859999999999900e+02	7.922640000000000100e+02	7.922540000000000191e+02	1.152599999999999909e+03	7.922559999999999718e+02	2.505060000000000002e+02	7.926979999999999791e+02	1.412509999999999991e+03	1.513950000000000102e+02	5.826000000000000227e+02	2.509819999999999993e+02	2.505809999999999889e+02	2.507620000000000005e+02	2.506479999999999961e+02	2.505910000000000082e+02	2.510879999999999939e+02	2.506510000000000105e+02	2.506970000000000027e+02	2.507489999999999952e+02	2.515440000000000111e+02	2.507740000000000009e+02	2.508319999999999936e+02	2.507069999999999936e+02	2.507630000000000052e+02	2.509300000000000068e+02	5.826390000000000100e+02	2.508820000000000050e+02	2.513050000000000068e+02	3.953210000000000264e+02	2.506980000000000075e+02	1.518189999999999884e+02	2.505289999999999964e+02	2.506959999999999980e+02	2.505180000000000007e+02	2.509079999999999870e+02	1.513069999999999879e+02	2.507539999999999907e+02	2.505850000000000080e+02	2.505800000000000125e+02	2.506800000000000068e+02	2.510440000000000111e+02	2.506239999999999952e+02	3.952780000000000200e+02	2.507450000000000045e+02	8.859319999999999595e+01	2.506980000000000075e+02	2.505080000000000098e+02
5.459159999999999968e+01	1.764099999999999824e+01	4.229869999999999663e+01	4.230299999999999727e+01	3.432739999999999725e+01	3.432739999999999725e+01	4.842199999999999704e+01	3.432739999999999725e+01	1.134750000000000014e+01	3.432750000000000057e+01	5.560309999999999775e+01	7.046969999999999956e+00	2.562269999999999825e+01	1.135280000000000022e+01	1.134800000000000075e+01	1.134769999999999968e+01	1.134820000000000029e+01	1.134769999999999968e+01	1.135609999999999964e+01	1.134789999999999921e+01	1.134989999999999988e+01	1.135410000000000075e+01	1.142929999999999957e+01	1.134769999999999968e+01	1.134869999999999912e+01	1.134789999999999921e+01	1.134839999999999982e+01	1.134810000000000052e+01	2.562330000000000041e+01	1.134820000000000029e+01	1.135299999999999976e+01	1.764110000000000156e+01	1.134779999999999944e+01	7.122679999999999900e+00	1.134759999999999991e+01	1.135180000000000078e+01	1.134769999999999968e+01	1.134769999999999968e+01	6.952869999999999884e+00	1.134820000000000029e+01	1.134759999999999991e+01	1.134750000000000014e+01	1.134779999999999944e+01	1.135149999999999970e+01	1.134759999999999991e+01	1.763820000000000121e+01	1.134789999999999921e+01	4.128619999999999735e+00	1.134820000000000029e+01	1.134750000000000014e+01
7.587260000000000559e+01	2.388250000000000028e+01	5.799040000000000106e+01	5.799479999999999791e+01	4.685960000000000036e+01	4.685960000000000036e+01	6.667940000000000111e+01	4.685960000000000036e+01	1.530189999999999984e+01	4.685990000000000322e+01	7.803950000000000387e+01	9.433719999999999217e+00	3.483080000000000354e+01	1.530840000000000067e+01	1.530489999999999995e+01	1.530470000000000041e+01	1.530499999999999972e+01	1.530429999999999957e+01	1.532440000000000069e+01	1.530680000000000085e+01	1.531240000000000023e+01	1.536079999999999934e+01	1.539240000000000030e+01	1.530610000000000070e+01	1.530630000000000024e+01	1.530680000000000085e+01	1.531119999999999948e+01	1.531310000000000038e+01	3.483149999999999835e+01	1.531049999999999933e+01	1.531129999999999924e+01	2.388469999999999871e+01	1.530439999999999934e+01	9.510479999999999379e+00	1.530230000000000068e+01	1.530869999999999997e+01	1.530209999999999937e+01	1.530480000000000018e+01	9.340149999999999508e+00	1.531060000000000088e+01	1.530499999999999972e+01	1.530199999999999960e+01	1.530899999999999928e+01	1.531450000000000067e+01	1.530400000000000027e+01	2.388459999999999894e+01	1.530460000000000065e+01	5.523670000000000080e+00	1.530729999999999968e+01	1.530279999999999951e+01
1.841279999999999859e+02	5.565440000000000254e+01	1.378209999999999980e+02	1.378410000000000082e+02	1.106110000000000042e+02	1.106099999999999994e+02	1.595540000000000020e+02	1.106099999999999994e+02	3.541790000000000305e+01	1.106149999999999949e+02	1.921719999999999970e+02	2.157499999999999929e+01	8.167220000000000368e+01	3.557150000000000034e+01	3.542750000000000199e+01	3.543139999999999645e+01	3.542629999999999768e+01	3.542320000000000135e+01	3.551740000000000208e+01	3.542969999999999686e+01	3.543520000000000181e+01	3.548449999999999704e+01	3.573810000000000286e+01	3.543280000000000030e+01	3.542840000000000344e+01	3.543079999999999785e+01	3.543509999999999849e+01	3.544689999999999941e+01	8.168229999999999791e+01	3.545539999999999736e+01	3.549770000000000181e+01	5.566870000000000118e+01	3.542660000000000053e+01	2.165520000000000067e+01	3.542300000000000182e+01	3.544659999999999656e+01	3.542349999999999710e+01	3.545159999999999911e+01	2.148479999999999990e+01	3.544420000000000215e+01	3.542419999999999902e+01	3.541870000000000118e+01	3.542889999999999873e+01	3.545130000000000337e+01	3.542819999999999681e+01	5.573949999999999960e+01	3.543310000000000315e+01	1.267800000000000082e+01	3.543589999999999662e+01	3.541919999999999646e+01
2.701789999999999736e+02	8.089400000000000546e+01	2.012769999999999868e+02	2.013120000000000118e+02	1.612839999999999918e+02	1.612839999999999918e+02	2.333779999999999859e+02	1.612839999999999918e+02	5.140769999999999840e+01	1.612899999999999920e+02	2.828929999999999723e+02	3.122690000000000055e+01	1.189060000000000059e+02	5.156790000000000163e+01	5.141899999999999693e+01	5.142640000000000100e+01	5.141969999999999885e+01	5.141470000000000340e+01	5.151670000000000016e+01	5.142560000000000286e+01	5.143059999999999832e+01	5.147579999999999956e+01	5.177830000000000155e+01	5.143010000000000304e+01	5.142980000000000018e+01	5.142519999999999669e+01	5.144160000000000110e+01	5.144689999999999941e+01	1.189150000000000063e+02	5.145270000000000010e+01	5.158979999999999677e+01	8.093619999999999948e+01	5.142179999999999751e+01	3.131589999999999918e+01	5.141310000000000002e+01	5.143869999999999720e+01	5.141770000000000351e+01	5.145210000000000150e+01	3.113729999999999976e+01	5.144039999999999679e+01	5.141579999999999728e+01	5.141100000000000136e+01	5.142159999999999798e+01	5.148839999999999861e+01	5.142340000000000089e+01	8.098839999999999861e+01	5.142940000000000111e+01	1.832319999999999993e+01	5.143209999999999837e+01	5.141049999999999898e+01
3.479010000000000105e+02	1.037030000000000030e+02	2.585969999999999800e+02	2.586229999999999905e+02	2.070560000000000116e+02	2.070540000000000020e+02	3.000570000000000164e+02	2.070540000000000020e+02	6.584990000000000521e+01	2.070600000000000023e+02	3.648349999999999795e+02	4.003549999999999898e+01	1.525360000000000014e+02	6.600650000000000261e+01	6.586119999999999663e+01	6.587319999999999709e+01	6.586599999999999966e+01	6.585750000000000171e+01	6.595409999999999684e+01	6.587059999999999604e+01	6.587529999999999575e+01	6.592040000000000077e+01	6.614610000000000412e+01	6.587479999999999336e+01	6.587260000000000559e+01	6.587130000000000507e+01	6.588739999999999952e+01	6.589379999999999882e+01	1.525449999999999875e+02	6.590330000000000155e+01	6.607800000000000296e+01	1.037349999999999994e+02	6.587030000000000030e+01	3.989090000000000202e+01	6.585540000000000305e+01	6.588200000000000500e+01	6.586050000000000182e+01	6.589849999999999852e+01	3.985660000000000025e+01	6.588469999999999516e+01	6.585869999999999891e+01	6.585720000000000596e+01	6.586499999999999488e+01	6.594620000000000459e+01	6.586620000000000630e+01	1.037900000000000063e+02	6.587659999999999627e+01	2.343759999999999977e+01	6.587990000000000634e+01	6.585509999999999309e+01
3.044119999999999777e+02	9.094639999999999702e+01	2.265310000000000059e+02	2.265550000000000068e+02	1.814459999999999980e+02	1.814449999999999932e+02	2.627490000000000236e+02	1.814449999999999932e+02	5.776919999999999789e+01	1.814509999999999934e+02	3.189859999999999900e+02	3.506519999999999726e+01	1.337189999999999941e+02	5.792439999999999856e+01	5.777799999999999869e+01	5.778970000000000340e+01	5.778229999999999933e+01	5.777450000000000330e+01	5.785940000000000083e+01	5.778520000000000323e+01	5.778640000000000043e+01	5.778340000000000032e+01	5.805550000000000210e+01	5.778990000000000293e+01	5.778849999999999909e+01	5.778589999999999804e+01	5.779800000000000182e+01	5.780210000000000292e+01	1.337280000000000086e+02	5.781419999999999959e+01	5.799249999999999972e+01	9.097700000000000387e+01	5.778719999999999857e+01	3.500569999999999737e+01	5.777429999999999666e+01	5.779860000000000042e+01	5.777960000000000207e+01	5.781499999999999773e+01	3.497870000000000346e+01	5.779590000000000316e+01	5.777490000000000236e+01	5.777640000000000242e+01	5.777740000000000009e+01	5.785580000000000211e+01	5.778340000000000032e+01	9.103090000000000259e+01	5.779319999999999879e+01	2.058490000000000109e+01	5.779390000000000072e+01	5.777340000000000231e+01
3.847300000000000182e+03	1.130579999999999927e+03	2.839969999999999800e+03	2.839820000000000164e+03	2.267820000000000164e+03	2.267789999999999964e+03	3.302219999999999800e+03	2.267789999999999964e+03	7.161219999999999573e+02	2.268380000000000109e+03	4.054150000000000091e+03	4.323260000000000218e+02	1.666829999999999927e+03	7.168540000000000418e+02	7.165599999999999454e+02	7.169539999999999509e+02	7.162859999999999445e+02	7.162910000000000537e+02	7.181480000000000246e+02	7.163609999999999900e+02	7.168220000000000027e+02	7.170059999999999718e+02	7.183719999999999573e+02	7.165499999999999545e+02	7.170869999999999891e+02	7.171420000000000528e+02	7.169729999999999563e+02	7.170610000000000355e+02	1.667430000000000064e+03	7.170529999999999973e+02	7.185650000000000546e+02	1.131630000000000109e+03	7.164500000000000455e+02	4.331610000000000014e+02	7.164230000000000018e+02	7.170760000000000218e+02	7.161340000000000146e+02	7.176970000000000027e+02	4.323380000000000223e+02	7.172659999999999627e+02	7.162129999999999654e+02	7.165270000000000437e+02	7.167680000000000291e+02	7.177340000000000373e+02	7.164819999999999709e+02	1.131680000000000064e+03	7.164039999999999964e+02	2.529329999999999927e+02	7.164230000000000018e+02	7.161079999999999472e+02
1.979180000000000064e+03	5.824700000000000273e+02	1.461759999999999991e+03	1.461809999999999945e+03	1.167690000000000055e+03	1.167680000000000064e+03	1.699529999999999973e+03	1.167690000000000055e+03	3.689730000000000132e+02	1.168750000000000000e+03	2.084630000000000109e+03	2.228969999999999914e+02	8.583949999999999818e+02	3.691490000000000009e+02	3.691610000000000014e+02	3.696600000000000250e+02	3.690489999999999782e+02	3.690330000000000155e+02	3.697610000000000241e+02	3.690489999999999782e+02	3.695330000000000155e+02	3.691159999999999854e+02	3.698050000000000068e+02	3.692090000000000032e+02	3.696000000000000227e+02	3.696709999999999923e+02	3.695769999999999982e+02	3.697640000000000100e+02	8.588029999999999973e+02	3.697269999999999754e+02	3.700749999999999886e+02	5.824379999999999882e+02	3.693919999999999959e+02	2.231220000000000141e+02	3.690249999999999773e+02	3.697250000000000227e+02	3.690179999999999723e+02	3.700079999999999814e+02	2.228079999999999927e+02	3.697819999999999823e+02	3.690310000000000059e+02	3.690129999999999768e+02	3.694710000000000036e+02	3.701390000000000100e+02	3.691329999999999814e+02	5.833239999999999554e+02	3.693949999999999818e+02	1.303389999999999986e+02	3.694250000000000114e+02	3.689710000000000036e+02
3.839830000000000041e+02	1.144669999999999987e+02	2.852090000000000032e+02	2.852370000000000232e+02	2.283110000000000070e+02	2.283040000000000020e+02	3.310160000000000196e+02	2.283050000000000068e+02	7.255519999999999925e+01	2.283129999999999882e+02	4.028790000000000191e+02	4.389549999999999841e+01	1.681819999999999879e+02	7.265370000000000061e+01	7.267050000000000409e+01	7.285519999999999641e+01	7.257909999999999684e+01	7.256919999999999504e+01	7.306300000000000239e+01	7.258589999999999520e+01	7.286750000000000682e+01	7.257980000000000587e+01	7.302889999999999304e+01	7.264589999999999748e+01	7.291349999999999909e+01	7.286310000000000286e+01	7.288269999999999982e+01	7.288060000000000116e+01	1.681730000000000018e+02	7.287489999999999668e+01	7.315349999999999397e+01	1.146200000000000045e+02	7.265590000000000259e+01	4.391570000000000107e+01	7.258310000000000173e+01	7.260240000000000293e+01	7.256350000000000477e+01	7.286799999999999500e+01	4.391440000000000055e+01	7.287229999999999563e+01	7.258870000000000289e+01	7.256799999999999784e+01	7.285880000000000223e+01	7.290109999999999957e+01	7.264660000000000650e+01	1.147409999999999997e+02	7.264509999999999934e+01	2.580150000000000077e+01	7.263110000000000355e+01	7.255870000000000175e+01
4.348709999999999809e+02	1.292839999999999918e+02	3.227119999999999891e+02	3.227200000000000273e+02	2.582760000000000105e+02	2.582730000000000246e+02	3.746750000000000114e+02	2.582730000000000246e+02	8.201170000000000471e+01	2.582749999999999773e+02	4.565310000000000059e+02	4.960589999999999833e+01	1.901699999999999875e+02	8.220109999999999673e+01	8.202460000000000662e+01	8.203029999999999688e+01	8.202379999999999427e+01	8.201930000000000121e+01	8.211289999999999623e+01	8.203060000000000684e+01	8.202020000000000266e+01	8.202249999999999375e+01	8.235229999999999961e+01	8.203530000000000655e+01	8.206029999999999802e+01	8.202609999999999957e+01	8.203149999999999409e+01	8.204149999999999920e+01	1.901750000000000114e+02	8.205589999999999407e+01	8.224639999999999418e+01	1.292750000000000057e+02	8.202679999999999438e+01	4.971280000000000143e+01	8.201980000000000359e+01	8.206419999999999959e+01	8.201399999999999579e+01	8.207510000000000616e+01	4.960560000000000258e+01	8.203430000000000177e+01	8.201730000000000587e+01	8.203369999999999607e+01	8.201500000000000057e+01	8.207120000000000459e+01	8.203340000000000032e+01	1.292319999999999993e+02	8.203180000000000405e+01	2.911510000000000176e+01	8.203870000000000573e+01	8.201380000000000337e+01
3.852809999999999945e+03	1.132720000000000027e+03	2.843199999999999818e+03	2.843440000000000055e+03	2.271079999999999927e+03	2.271059999999999945e+03	3.306980000000000018e+03	2.271070000000000164e+03	7.171420000000000528e+02	2.271360000000000127e+03	4.060000000000000000e+03	4.329449999999999932e+02	1.669279999999999973e+03	7.173899999999999864e+02	7.172210000000000036e+02	7.173730000000000473e+02	7.175739999999999554e+02	7.174919999999999618e+02	7.184260000000000446e+02	7.175159999999999627e+02	7.173020000000000209e+02	7.175410000000000537e+02	7.181829999999999927e+02	7.174629999999999654e+02	7.177069999999999936e+02	7.174569999999999936e+02	7.174700000000000273e+02	7.176609999999999445e+02	1.669420000000000073e+03	7.174579999999999700e+02	7.189589999999999463e+02	1.132390000000000100e+03	7.173010000000000446e+02	4.336659999999999968e+02	7.171699999999999591e+02	7.177119999999999891e+02	7.172160000000000082e+02	7.175789999999999509e+02	4.331560000000000059e+02	7.176109999999999900e+02	7.173719999999999573e+02	7.173029999999999973e+02	7.172319999999999709e+02	7.179779999999999518e+02	7.175940000000000509e+02	1.132150000000000091e+03	7.172480000000000473e+02	2.534079999999999870e+02	7.174139999999999873e+02	7.172670000000000528e+02
1.751539999999999964e+03	5.157019999999999982e+02	1.293599999999999909e+03	1.293720000000000027e+03	1.033650000000000091e+03	1.033640000000000100e+03	1.504269999999999982e+03	1.033660000000000082e+03	3.267069999999999936e+02	1.033900000000000091e+03	1.844660000000000082e+03	1.972750000000000057e+02	7.599869999999999663e+02	3.268969999999999914e+02	3.267049999999999841e+02	3.267080000000000268e+02	3.268319999999999936e+02	3.267509999999999764e+02	3.271100000000000136e+02	3.267529999999999859e+02	3.266949999999999932e+02	3.267309999999999945e+02	3.271789999999999736e+02	3.267219999999999800e+02	3.267520000000000095e+02	3.267069999999999936e+02	3.267139999999999986e+02	3.267400000000000091e+02	7.598759999999999764e+02	3.267250000000000227e+02	3.271240000000000236e+02	5.153700000000000045e+02	3.266979999999999791e+02	1.978789999999999907e+02	3.266909999999999741e+02	3.268109999999999786e+02	3.267389999999999759e+02	3.267610000000000241e+02	1.973739999999999952e+02	3.267379999999999995e+02	3.266979999999999791e+02	3.267420000000000186e+02	3.266840000000000259e+02	3.269119999999999777e+02	3.267239999999999895e+02	5.154629999999999654e+02	3.266979999999999791e+02	1.154020000000000010e+02	3.266999999999999886e+02	3.267780000000000200e+02
1.168619999999999891e+03	3.445489999999999782e+02	8.638559999999999945e+02	8.639080000000000155e+02	6.903640000000000327e+02	6.903630000000000564e+02	1.004159999999999968e+03	6.903619999999999663e+02	2.183609999999999900e+02	6.904759999999999991e+02	1.230099999999999909e+03	1.318979999999999961e+02	5.077740000000000009e+02	2.185469999999999970e+02	2.186670000000000016e+02	2.190469999999999970e+02	2.184250000000000114e+02	2.184279999999999973e+02	2.194749999999999943e+02	2.184970000000000141e+02	2.187709999999999866e+02	2.184710000000000036e+02	2.191659999999999968e+02	2.186570000000000107e+02	2.188029999999999973e+02	2.191289999999999907e+02	2.188240000000000123e+02	2.189809999999999945e+02	5.076890000000000214e+02	2.190579999999999927e+02	2.192920000000000016e+02	3.448929999999999723e+02	2.186839999999999975e+02	1.321129999999999995e+02	2.186440000000000055e+02	2.187249999999999943e+02	2.184550000000000125e+02	2.197290000000000134e+02	1.319039999999999964e+02	2.191419999999999959e+02	2.184039999999999964e+02	2.184530000000000030e+02	2.187090000000000032e+02	2.194230000000000018e+02	2.185699999999999932e+02	3.450330000000000155e+02	2.186589999999999918e+02	7.741240000000000521e+01	2.186529999999999916e+02	2.183590000000000089e+02
5.460060000000000400e+03	1.603660000000000082e+03	4.028519999999999982e+03	4.028789999999999964e+03	3.217719999999999800e+03	3.217510000000000218e+03	4.685840000000000146e+03	3.217559999999999945e+03	1.015980000000000018e+03	3.219059999999999945e+03	5.754439999999999600e+03	6.132079999999999700e+02	2.365719999999999800e+03	1.016210000000000036e+03	1.016289999999999964e+03	1.016539999999999964e+03	1.016210000000000036e+03	1.016179999999999950e+03	1.018070000000000050e+03	1.016139999999999986e+03	1.016230000000000018e+03	1.016240000000000009e+03	1.017600000000000023e+03	1.016419999999999959e+03	1.016500000000000000e+03	1.016919999999999959e+03	1.016399999999999977e+03	1.016750000000000000e+03	2.364610000000000127e+03	1.016710000000000036e+03	1.018700000000000045e+03	1.603920000000000073e+03	1.016190000000000055e+03	6.144249999999999545e+02	1.016299999999999955e+03	1.016470000000000027e+03	1.015980000000000018e+03	1.017940000000000055e+03	6.134650000000000318e+02	1.017070000000000050e+03	1.015929999999999950e+03	1.016389999999999986e+03	1.016149999999999977e+03	1.017730000000000018e+03	1.016220000000000027e+03	1.604170000000000073e+03	1.016169999999999959e+03	3.590439999999999827e+02	1.016289999999999964e+03	1.015860000000000014e+03
9.530320000000000391e+02	2.813670000000000186e+02	7.050009999999999764e+02	7.049420000000000073e+02	5.634080000000000155e+02	5.634049999999999727e+02	8.192039999999999509e+02	5.634059999999999491e+02	1.784410000000000025e+02	5.636319999999999482e+02	1.002809999999999945e+03	1.079050000000000011e+02	4.143870000000000005e+02	1.783710000000000093e+02	1.784809999999999945e+02	1.785949999999999989e+02	1.784799999999999898e+02	1.784060000000000059e+02	1.791390000000000100e+02	1.784149999999999920e+02	1.783890000000000100e+02	1.784900000000000091e+02	1.787179999999999893e+02	1.784590000000000032e+02	1.783890000000000100e+02	1.786339999999999861e+02	1.784370000000000118e+02	1.785190000000000055e+02	4.144159999999999968e+02	1.785900000000000034e+02	1.785500000000000114e+02	2.812189999999999941e+02	1.784550000000000125e+02	1.079080000000000013e+02	1.784840000000000089e+02	1.784540000000000077e+02	1.783120000000000118e+02	1.789130000000000109e+02	1.077199999999999989e+02	1.786020000000000039e+02	1.783209999999999980e+02	1.783369999999999891e+02	1.783439999999999941e+02	1.788849999999999909e+02	1.784360000000000070e+02	2.817339999999999804e+02	1.784490000000000123e+02	6.314079999999999870e+01	1.784590000000000032e+02	1.782959999999999923e+02
2.729550000000000182e+03	8.028289999999999509e+02	2.015200000000000045e+03	2.014980000000000018e+03	1.609750000000000000e+03	1.609569999999999936e+03	2.343309999999999945e+03	1.609579999999999927e+03	5.084180000000000064e+02	1.609779999999999973e+03	2.875750000000000000e+03	3.069669999999999845e+02	1.183250000000000000e+03	5.086449999999999818e+02	5.085350000000000250e+02	5.087060000000000173e+02	5.088430000000000177e+02	5.087169999999999845e+02	5.096039999999999850e+02	5.087850000000000250e+02	5.087019999999999982e+02	5.087239999999999895e+02	5.093559999999999945e+02	5.088750000000000000e+02	5.089130000000000109e+02	5.087660000000000196e+02	5.087679999999999723e+02	5.091440000000000055e+02	1.183079999999999927e+03	5.089649999999999750e+02	5.097080000000000268e+02	8.030439999999999827e+02	5.086560000000000059e+02	3.075299999999999727e+02	5.084660000000000082e+02	5.086659999999999968e+02	5.084279999999999973e+02	5.090790000000000077e+02	3.069850000000000136e+02	5.088879999999999768e+02	5.086510000000000105e+02	5.087320000000000277e+02	5.086059999999999945e+02	5.092359999999999900e+02	5.087529999999999859e+02	8.029610000000000127e+02	5.087200000000000273e+02	1.796800000000000068e+02	5.086580000000000155e+02	5.084279999999999973e+02
4.905800000000000182e+03	1.441559999999999945e+03	3.620190000000000055e+03	3.619900000000000091e+03	2.891329999999999927e+03	2.891130000000000109e+03	4.210329999999999927e+03	2.891139999999999873e+03	9.129900000000000091e+02	2.891550000000000182e+03	5.170119999999999891e+03	5.510480000000000018e+02	2.124929999999999836e+03	9.131599999999999682e+02	9.130080000000000382e+02	9.133029999999999973e+02	9.134360000000000355e+02	9.132759999999999536e+02	9.149539999999999509e+02	9.133379999999999654e+02	9.132709999999999582e+02	9.134759999999999991e+02	9.143049999999999500e+02	9.134470000000000027e+02	9.135819999999999936e+02	9.133609999999999900e+02	9.133769999999999527e+02	9.138210000000000264e+02	2.124760000000000218e+03	9.135969999999999800e+02	9.151029999999999518e+02	1.441519999999999982e+03	9.131330000000000382e+02	5.521459999999999582e+02	9.129089999999999918e+02	9.131470000000000482e+02	9.128440000000000509e+02	9.138509999999999991e+02	5.510720000000000027e+02	9.136009999999999991e+02	9.130890000000000555e+02	9.133279999999999745e+02	9.131549999999999727e+02	9.141349999999999909e+02	9.133569999999999709e+02	1.441579999999999927e+03	9.131760000000000446e+02	3.224950000000000045e+02	9.131509999999999536e+02	9.128260000000000218e+02
1.584059999999999945e+03	4.666299999999999955e+02	1.170579999999999927e+03	1.170240000000000009e+03	9.350259999999999536e+02	9.350119999999999436e+02	1.360579999999999927e+03	9.350190000000000055e+02	2.955550000000000068e+02	9.353329999999999700e+02	1.668089999999999918e+03	1.784929999999999950e+02	6.876000000000000227e+02	2.955910000000000082e+02	2.956100000000000136e+02	2.957549999999999955e+02	2.956279999999999859e+02	2.955869999999999891e+02	2.960609999999999786e+02	2.956170000000000186e+02	2.956349999999999909e+02	2.956530000000000200e+02	2.958009999999999877e+02	2.956200000000000045e+02	2.956449999999999818e+02	2.957710000000000150e+02	2.956379999999999768e+02	2.956569999999999823e+02	6.874320000000000164e+02	2.956929999999999836e+02	2.957459999999999809e+02	4.664839999999999804e+02	2.956089999999999804e+02	1.788489999999999895e+02	2.956329999999999814e+02	2.956080000000000041e+02	2.957029999999999745e+02	2.959460000000000264e+02	1.786279999999999859e+02	2.956809999999999832e+02	2.955840000000000032e+02	2.958960000000000150e+02	2.955910000000000082e+02	2.960720000000000027e+02	2.955889999999999986e+02	4.663229999999999791e+02	2.955919999999999845e+02	1.044890000000000043e+02	2.956200000000000045e+02	2.956669999999999732e+02
7.399399999999999636e+03	2.172789999999999964e+03	5.458939999999999600e+03	5.458909999999999854e+03	4.360270000000000437e+03	4.359579999999999927e+03	6.349630000000000109e+03	4.359600000000000364e+03	1.376299999999999955e+03	4.361189999999999600e+03	7.799079999999999927e+03	8.309969999999999573e+02	3.204349999999999909e+03	1.377289999999999964e+03	1.376369999999999891e+03	1.377059999999999945e+03	1.376849999999999909e+03	1.376619999999999891e+03	1.378220000000000027e+03	1.376670000000000073e+03	1.376549999999999955e+03	1.376589999999999918e+03	1.378710000000000036e+03	1.376799999999999955e+03	1.377029999999999973e+03	1.377150000000000091e+03	1.376839999999999918e+03	1.377319999999999936e+03	3.203909999999999854e+03	1.377190000000000055e+03	1.379240000000000009e+03	2.172650000000000091e+03	1.376680000000000064e+03	8.322089999999999463e+02	1.376420000000000073e+03	1.377000000000000000e+03	1.376210000000000036e+03	1.378200000000000045e+03	8.309769999999999754e+02	1.377160000000000082e+03	1.376480000000000018e+03	1.377650000000000091e+03	1.376450000000000045e+03	1.378259999999999991e+03	1.376609999999999900e+03	2.173289999999999964e+03	1.376680000000000064e+03	4.860210000000000150e+02	1.376799999999999955e+03	1.376309999999999945e+03
4.557000000000000000e+03	1.338829999999999927e+03	3.362750000000000000e+03	3.362880000000000109e+03	2.685889999999999873e+03	2.685710000000000036e+03	3.911070000000000164e+03	2.685739999999999782e+03	8.481050000000000182e+02	2.687090000000000146e+03	4.802359999999999673e+03	5.121109999999999900e+02	1.974539999999999964e+03	8.486349999999999909e+02	8.481079999999999472e+02	8.484009999999999536e+02	8.482980000000000018e+02	8.482169999999999845e+02	8.491580000000000155e+02	8.482970000000000255e+02	8.482210000000000036e+02	8.482039999999999509e+02	8.496900000000000546e+02	8.483200000000000500e+02	8.486680000000000064e+02	8.484919999999999618e+02	8.483940000000000055e+02	8.486180000000000518e+02	1.973990000000000009e+03	8.484710000000000036e+02	8.500610000000000355e+02	1.338490000000000009e+03	8.481739999999999782e+02	5.126330000000000382e+02	8.480800000000000409e+02	8.483640000000000327e+02	8.480119999999999436e+02	8.487780000000000200e+02	5.120420000000000300e+02	8.485280000000000200e+02	8.481960000000000264e+02	8.489950000000000045e+02	8.481900000000000546e+02	8.491660000000000537e+02	8.482400000000000091e+02	1.339269999999999982e+03	8.481440000000000055e+02	2.995899999999999750e+02	8.482530000000000427e+02	8.481009999999999991e+02
8.086789999999999736e+02	2.388199999999999932e+02	5.983500000000000227e+02	5.983750000000000000e+02	4.784049999999999727e+02	4.784039999999999964e+02	6.953709999999999809e+02	4.784100000000000250e+02	1.515469999999999970e+02	4.784169999999999732e+02	8.506299999999999955e+02	9.153010000000000446e+01	3.519490000000000123e+02	1.514770000000000039e+02	1.514739999999999895e+02	1.514730000000000132e+02	1.514749999999999943e+02	1.514739999999999895e+02	1.515029999999999859e+02	1.514759999999999991e+02	1.514739999999999895e+02	1.515060000000000002e+02	1.515039999999999907e+02	1.514749999999999943e+02	1.514739999999999895e+02	1.514759999999999991e+02	1.514759999999999991e+02	1.514780000000000086e+02	3.519119999999999777e+02	1.514759999999999991e+02	1.514939999999999998e+02	2.387789999999999964e+02	1.514770000000000039e+02	9.174899999999999523e+01	1.514730000000000132e+02	1.514799999999999898e+02	1.514730000000000132e+02	1.514859999999999900e+02	9.153350000000000364e+01	1.514850000000000136e+02	1.514720000000000084e+02	1.517690000000000055e+02	1.514730000000000132e+02	1.515099999999999909e+02	1.514739999999999895e+02	2.388089999999999975e+02	1.514770000000000039e+02	5.358879999999999910e+01	1.514830000000000041e+02	1.514739999999999895e+02
9.831899999999999636e+03	2.887679999999999836e+03	7.252760000000000218e+03	7.252989999999999782e+03	5.792430000000000291e+03	5.792060000000000400e+03	8.436549999999999272e+03	5.792090000000000146e+03	1.828220000000000027e+03	5.792399999999999636e+03	1.036360000000000036e+04	1.103630000000000109e+03	4.256640000000000327e+03	1.829630000000000109e+03	1.828549999999999955e+03	1.828839999999999918e+03	1.828799999999999955e+03	1.828599999999999909e+03	1.831269999999999982e+03	1.828710000000000036e+03	1.828700000000000045e+03	1.829069999999999936e+03	1.831789999999999964e+03	1.828730000000000018e+03	1.829329999999999927e+03	1.828890000000000100e+03	1.828839999999999918e+03	1.829069999999999936e+03	4.256380000000000109e+03	1.828990000000000009e+03	1.831029999999999973e+03	2.886130000000000109e+03	1.828529999999999973e+03	1.106750000000000000e+03	1.828430000000000064e+03	1.828880000000000109e+03	1.828230000000000018e+03	1.829460000000000036e+03	1.103829999999999927e+03	1.829190000000000055e+03	1.828359999999999900e+03	1.828650000000000091e+03	1.828559999999999945e+03	1.830190000000000055e+03	1.828710000000000036e+03	2.886869999999999891e+03	1.828470000000000027e+03	6.459919999999999618e+02	1.828619999999999891e+03	1.828359999999999900e+03
4.557880000000000109e+03	1.339640000000000100e+03	3.363349999999999909e+03	3.363690000000000055e+03	2.686460000000000036e+03	2.686250000000000000e+03	3.911860000000000127e+03	2.686269999999999982e+03	8.481810000000000400e+02	2.686429999999999836e+03	4.803329999999999927e+03	5.121190000000000282e+02	1.974259999999999991e+03	8.486399999999999864e+02	8.482430000000000518e+02	8.483970000000000482e+02	8.483029999999999973e+02	8.482759999999999536e+02	8.493940000000000055e+02	8.484039999999999964e+02	8.483469999999999800e+02	8.486730000000000018e+02	8.493319999999999936e+02	8.484230000000000018e+02	8.485769999999999982e+02	8.483880000000000337e+02	8.484270000000000209e+02	8.484869999999999663e+02	1.974210000000000036e+03	8.484790000000000418e+02	8.491100000000000136e+02	1.338609999999999900e+03	8.482889999999999873e+02	5.136989999999999554e+02	8.481989999999999554e+02	8.483369999999999891e+02	8.481699999999999591e+02	8.486639999999999873e+02	5.120819999999999936e+02	8.484660000000000082e+02	8.482129999999999654e+02	8.484560000000000173e+02	8.483139999999999645e+02	8.490209999999999582e+02	8.484170000000000300e+02	1.338950000000000045e+03	8.482549999999999955e+02	2.996419999999999959e+02	8.482749999999999773e+02	8.481609999999999445e+02
2.421449999999999818e+03	7.122989999999999782e+02	1.787940000000000055e+03	1.787849999999999909e+03	1.428230000000000018e+03	1.428130000000000109e+03	2.078969999999999800e+03	1.428140000000000100e+03	4.511750000000000114e+02	1.428380000000000109e+03	2.550920000000000073e+03	2.725980000000000132e+02	1.049910000000000082e+03	4.513609999999999900e+02	4.511820000000000164e+02	4.511750000000000114e+02	4.512259999999999991e+02	4.511909999999999741e+02	4.516669999999999732e+02	4.512160000000000082e+02	4.511879999999999882e+02	4.512749999999999773e+02	4.516709999999999923e+02	4.511949999999999932e+02	4.511970000000000027e+02	4.512110000000000127e+02	4.512049999999999841e+02	4.512169999999999845e+02	1.049759999999999991e+03	4.512049999999999841e+02	4.513700000000000045e+02	7.120059999999999718e+02	4.511789999999999736e+02	2.731569999999999823e+02	4.512099999999999795e+02	4.512660000000000196e+02	4.511569999999999823e+02	4.513600000000000136e+02	2.724189999999999827e+02	4.512909999999999968e+02	4.511750000000000114e+02	4.515120000000000005e+02	4.511739999999999782e+02	4.514169999999999732e+02	4.511960000000000264e+02	7.118659999999999854e+02	4.511739999999999782e+02	1.594699999999999989e+02	4.511820000000000164e+02	4.511539999999999964e+02
3.380050000000000182e+03	9.934460000000000264e+02	2.494510000000000218e+03	2.494639999999999873e+03	1.992740000000000009e+03	1.992619999999999891e+03	2.901349999999999909e+03	1.992660000000000082e+03	6.292930000000000064e+02	1.993230000000000018e+03	3.561530000000000200e+03	3.800120000000000005e+02	1.464750000000000000e+03	6.296430000000000291e+02	6.293469999999999800e+02	6.293709999999999809e+02	6.295130000000000337e+02	6.294700000000000273e+02	6.302960000000000491e+02	6.294519999999999982e+02	6.294049999999999727e+02	6.299070000000000391e+02	6.305399999999999636e+02	6.294370000000000118e+02	6.295979999999999563e+02	6.294189999999999827e+02	6.294560000000000173e+02	6.295380000000000109e+02	1.464529999999999973e+03	6.294650000000000318e+02	6.308709999999999809e+02	9.935090000000000146e+02	6.293990000000000009e+02	3.808090000000000259e+02	6.293099999999999454e+02	6.299049999999999727e+02	6.293029999999999973e+02	6.295979999999999563e+02	3.799780000000000086e+02	6.295570000000000164e+02	6.293289999999999509e+02	6.299729999999999563e+02	6.293319999999999936e+02	6.299439999999999600e+02	6.294289999999999736e+02	9.933909999999999627e+02	6.293909999999999627e+02	2.226200000000000045e+02	6.294500000000000455e+02	6.293150000000000546e+02
6.568500000000000000e+03	1.929259999999999991e+03	4.846109999999999673e+03	4.846189999999999600e+03	3.870980000000000018e+03	3.870280000000000200e+03	5.636789999999999964e+03	3.870320000000000164e+03	1.221809999999999945e+03	3.871139999999999873e+03	6.923079999999999927e+03	7.377989999999999782e+02	2.844690000000000055e+03	1.222750000000000000e+03	1.222559999999999945e+03	1.223960000000000036e+03	1.222509999999999991e+03	1.222380000000000109e+03	1.226519999999999982e+03	1.222559999999999945e+03	1.223660000000000082e+03	1.222789999999999964e+03	1.225890000000000100e+03	1.222990000000000009e+03	1.224109999999999900e+03	1.223940000000000055e+03	1.223799999999999955e+03	1.224509999999999991e+03	2.845030000000000200e+03	1.224279999999999973e+03	1.226160000000000082e+03	1.930900000000000091e+03	1.222829999999999927e+03	7.386849999999999454e+02	1.222130000000000109e+03	1.222920000000000073e+03	1.222299999999999955e+03	1.224700000000000045e+03	7.376420000000000528e+02	1.224099999999999909e+03	1.222319999999999936e+03	1.222200000000000045e+03	1.223309999999999945e+03	1.225529999999999973e+03	1.222740000000000009e+03	1.931279999999999973e+03	1.222849999999999909e+03	4.321290000000000191e+02	1.222740000000000009e+03	1.221819999999999936e+03
9.807820000000000391e+02	2.893960000000000150e+02	7.252290000000000418e+02	7.252920000000000300e+02	5.797519999999999527e+02	5.797509999999999764e+02	8.430180000000000291e+02	5.797530000000000427e+02	1.834550000000000125e+02	5.798010000000000446e+02	1.032069999999999936e+03	1.108289999999999935e+02	4.263969999999999914e+02	1.836899999999999977e+02	1.834780000000000086e+02	1.834970000000000141e+02	1.835689999999999884e+02	1.835349999999999966e+02	1.838890000000000100e+02	1.835269999999999868e+02	1.834809999999999945e+02	1.836399999999999864e+02	1.841359999999999957e+02	1.835289999999999964e+02	1.836500000000000057e+02	1.834850000000000136e+02	1.835159999999999911e+02	1.835920000000000130e+02	4.263960000000000150e+02	1.835380000000000109e+02	1.840840000000000032e+02	2.894440000000000168e+02	1.835159999999999911e+02	1.109699999999999989e+02	1.834679999999999893e+02	1.838389999999999986e+02	1.834590000000000032e+02	1.836109999999999900e+02	1.108689999999999998e+02	1.835649999999999977e+02	1.834799999999999898e+02	1.835049999999999955e+02	1.834689999999999941e+02	1.837419999999999902e+02	1.835130000000000052e+02	2.894230000000000018e+02	1.835310000000000059e+02	6.499979999999999336e+01	1.835209999999999866e+02	1.834639999999999986e+02
3.432740000000000009e+02	1.023610000000000042e+02	2.552450000000000045e+02	2.551690000000000111e+02	2.043300000000000125e+02	2.043300000000000125e+02	2.960880000000000223e+02	2.043300000000000125e+02	6.500159999999999627e+01	2.043379999999999939e+02	3.599569999999999936e+02	3.932959999999999923e+01	1.505349999999999966e+02	6.505929999999999325e+01	6.499909999999999854e+01	6.499590000000000600e+01	6.500650000000000261e+01	6.500199999999999534e+01	6.516089999999999804e+01	6.501179999999999382e+01	6.499939999999999429e+01	6.509239999999999782e+01	6.517350000000000421e+01	6.500199999999999534e+01	6.505159999999999343e+01	6.499840000000000373e+01	6.501359999999999673e+01	6.501200000000000045e+01	1.505459999999999923e+02	6.500390000000000157e+01	6.529559999999999320e+01	1.023840000000000003e+02	6.499880000000000280e+01	3.942199999999999704e+01	6.499410000000000309e+01	6.500029999999999575e+01	6.499250000000000682e+01	6.500480000000000302e+01	3.933299999999999841e+01	6.500629999999999598e+01	6.500140000000000384e+01	6.499209999999999354e+01	6.499720000000000653e+01	6.502870000000000061e+01	6.499920000000000186e+01	1.023119999999999976e+02	6.499490000000000123e+01	2.311039999999999850e+01	6.499500000000000455e+01	6.499060000000000059e+01
1.635869999999999891e+03	4.816419999999999959e+02	1.208460000000000036e+03	1.208410000000000082e+03	9.657509999999999764e+02	9.655249999999999773e+02	1.405029999999999973e+03	9.655270000000000437e+02	3.051960000000000264e+02	9.656079999999999472e+02	1.722720000000000027e+03	1.843000000000000114e+02	7.098840000000000146e+02	3.054820000000000277e+02	3.054809999999999945e+02	3.060219999999999914e+02	3.055470000000000255e+02	3.055230000000000246e+02	3.068550000000000182e+02	3.055659999999999741e+02	3.060670000000000073e+02	3.055179999999999723e+02	3.067389999999999759e+02	3.057019999999999982e+02	3.064130000000000109e+02	3.060059999999999718e+02	3.061510000000000105e+02	3.064540000000000077e+02	7.103990000000000009e+02	3.061990000000000123e+02	3.071820000000000164e+02	4.828670000000000186e+02	3.055009999999999764e+02	1.846220000000000141e+02	3.052570000000000050e+02	3.054700000000000273e+02	3.053500000000000227e+02	3.061290000000000191e+02	1.843290000000000077e+02	3.061829999999999927e+02	3.055520000000000209e+02	3.052309999999999945e+02	3.059710000000000036e+02	3.064639999999999986e+02	3.056829999999999927e+02	4.822599999999999909e+02	3.055000000000000000e+02	1.080570000000000022e+02	3.054279999999999973e+02	3.051929999999999836e+02
2.685130000000000109e+03	7.895629999999999882e+02	1.982210000000000036e+03	1.982180000000000064e+03	1.583650000000000091e+03	1.583420000000000073e+03	2.305210000000000036e+03	1.583420000000000073e+03	5.002110000000000127e+02	1.583690000000000055e+03	2.828929999999999836e+03	3.019839999999999804e+02	1.164000000000000000e+03	5.007010000000000218e+02	5.004730000000000132e+02	5.010230000000000246e+02	5.005500000000000114e+02	5.005409999999999968e+02	5.020210000000000150e+02	5.005849999999999795e+02	5.010779999999999745e+02	5.005459999999999923e+02	5.023799999999999955e+02	5.007300000000000182e+02	5.015419999999999732e+02	5.010120000000000005e+02	5.012110000000000127e+02	5.015710000000000264e+02	1.164410000000000082e+03	5.012470000000000141e+02	5.029169999999999732e+02	7.908450000000000273e+02	5.005360000000000014e+02	3.024119999999999777e+02	5.002370000000000232e+02	5.005360000000000014e+02	5.003349999999999795e+02	5.011809999999999832e+02	3.021089999999999804e+02	5.012529999999999859e+02	5.005439999999999827e+02	5.002919999999999732e+02	5.009700000000000273e+02	5.015910000000000082e+02	5.006829999999999927e+02	7.900700000000000500e+02	5.005500000000000114e+02	1.769130000000000109e+02	5.004710000000000036e+02	5.002679999999999723e+02
2.868330000000000268e+02	8.576959999999999695e+01	2.136289999999999907e+02	2.135509999999999877e+02	1.710920000000000130e+02	1.710920000000000130e+02	2.476659999999999968e+02	1.710929999999999893e+02	5.451389999999999958e+01	1.711020000000000039e+02	3.004519999999999982e+02	3.299980000000000047e+01	1.261149999999999949e+02	5.453589999999999804e+01	5.450820000000000221e+01	5.450610000000000355e+01	5.451520000000000010e+01	5.451189999999999714e+01	5.457390000000000185e+01	5.451919999999999789e+01	5.451299999999999812e+01	5.459620000000000317e+01	5.459380000000000166e+01	5.451169999999999760e+01	5.453629999999999711e+01	5.450950000000000273e+01	5.451939999999999742e+01	5.452020000000000266e+01	1.261239999999999952e+02	5.451359999999999673e+01	5.466369999999999862e+01	8.591150000000000375e+01	5.450809999999999889e+01	3.306560000000000343e+01	5.450450000000000017e+01	5.450950000000000273e+01	5.450249999999999773e+01	5.450999999999999801e+01	3.300410000000000110e+01	5.451599999999999824e+01	5.451100000000000279e+01	5.452000000000000313e+01	5.450959999999999894e+01	5.452729999999999677e+01	5.450750000000000028e+01	8.575020000000000664e+01	5.450589999999999691e+01	1.941000000000000014e+01	5.450630000000000308e+01	5.450289999999999679e+01
1.637740000000000009e+02	4.966669999999999874e+01	1.228910000000000053e+02	1.228130000000000024e+02	9.862359999999999616e+01	9.862309999999999377e+01	1.420910000000000082e+02	9.862359999999999616e+01	3.164689999999999870e+01	9.863309999999999889e+01	1.707110000000000127e+02	1.919810000000000016e+01	7.286520000000000152e+01	3.166450000000000031e+01	3.164089999999999847e+01	3.163830000000000098e+01	3.164110000000000156e+01	3.163929999999999865e+01	3.168759999999999977e+01	3.164150000000000063e+01	3.164539999999999864e+01	3.172670000000000101e+01	3.171420000000000172e+01	3.163929999999999865e+01	3.166550000000000153e+01	3.164179999999999993e+01	3.164900000000000091e+01	3.164430000000000121e+01	7.286469999999999914e+01	3.164249999999999829e+01	3.178819999999999979e+01	4.975079999999999814e+01	3.163960000000000150e+01	1.922680000000000078e+01	3.163749999999999929e+01	3.163899999999999935e+01	3.163560000000000016e+01	3.164199999999999946e+01	1.919910000000000139e+01	3.164529999999999887e+01	3.163840000000000074e+01	3.163650000000000162e+01	3.164199999999999946e+01	3.165240000000000009e+01	3.163800000000000168e+01	4.966320000000000334e+01	3.163719999999999999e+01	1.128509999999999991e+01	3.163749999999999929e+01	3.163579999999999970e+01
8.993590000000000373e+02	2.655470000000000255e+02	6.652540000000000191e+02	6.652649999999999864e+02	5.320270000000000437e+02	5.318020000000000209e+02	7.731639999999999873e+02	5.318029999999999973e+02	1.683269999999999982e+02	5.318519999999999754e+02	9.462319999999999709e+02	1.016970000000000027e+02	3.911949999999999932e+02	1.684470000000000027e+02	1.684420000000000073e+02	1.686949999999999932e+02	1.685149999999999864e+02	1.685029999999999859e+02	1.690579999999999927e+02	1.685190000000000055e+02	1.686910000000000025e+02	1.684490000000000123e+02	1.690649999999999977e+02	1.685709999999999980e+02	1.688600000000000136e+02	1.686670000000000016e+02	1.687379999999999995e+02	1.688950000000000102e+02	3.914250000000000114e+02	1.687680000000000007e+02	1.691370000000000005e+02	2.661829999999999927e+02	1.684660000000000082e+02	1.018340000000000032e+02	1.683530000000000086e+02	1.684819999999999993e+02	1.683400000000000034e+02	1.687400000000000091e+02	1.017039999999999935e+02	1.687560000000000002e+02	1.685020000000000095e+02	1.683609999999999900e+02	1.686500000000000057e+02	1.689970000000000141e+02	1.685629999999999882e+02	2.657330000000000041e+02	1.684679999999999893e+02	5.965059999999999718e+01	1.684350000000000023e+02	1.683290000000000077e+02
2.618509999999999991e+02	7.844840000000000657e+01	1.951279999999999859e+02	1.951529999999999916e+02	1.565589999999999975e+02	1.563799999999999955e+02	2.262340000000000089e+02	1.563799999999999955e+02	4.986430000000000007e+01	1.564240000000000066e+02	2.741139999999999759e+02	3.019819999999999993e+01	1.153119999999999976e+02	4.992419999999999902e+01	4.991740000000000066e+01	5.003309999999999746e+01	5.003810000000000002e+01	5.003040000000000020e+01	5.032339999999999947e+01	5.002279999999999660e+01	5.001760000000000161e+01	4.988739999999999952e+01	5.017799999999999727e+01	5.004769999999999897e+01	5.018849999999999767e+01	5.002989999999999782e+01	5.009559999999999746e+01	5.025180000000000291e+01	1.155499999999999972e+02	5.012530000000000285e+01	5.023250000000000171e+01	7.878390000000000271e+01	4.994200000000000017e+01	3.022980000000000089e+01	4.987259999999999849e+01	4.997639999999999816e+01	4.986110000000000042e+01	5.008129999999999882e+01	3.019800000000000040e+01	5.010600000000000165e+01	5.002129999999999654e+01	4.987049999999999983e+01	5.002490000000000236e+01	5.013389999999999702e+01	5.004760000000000275e+01	7.866779999999999973e+01	4.995100000000000051e+01	1.779479999999999862e+01	4.992289999999999850e+01	4.986050000000000182e+01
2.081829999999999927e+02	6.270029999999999859e+01	1.555519999999999925e+02	1.555600000000000023e+02	1.247770000000000010e+02	1.247770000000000010e+02	1.801930000000000121e+02	1.247780000000000058e+02	3.988810000000000144e+01	1.247800000000000011e+02	2.175349999999999966e+02	2.417889999999999873e+01	9.208620000000000516e+01	3.992300000000000182e+01	3.999389999999999645e+01	4.017569999999999908e+01	3.989489999999999981e+01	3.989189999999999969e+01	4.020920000000000272e+01	3.990279999999999916e+01	4.017470000000000141e+01	3.991810000000000258e+01	4.015140000000000242e+01	3.996390000000000242e+01	4.018769999999999953e+01	4.017840000000000344e+01	4.017549999999999955e+01	4.017589999999999861e+01	9.232920000000000016e+01	4.017680000000000007e+01	4.016409999999999769e+01	6.300480000000000302e+01	3.997030000000000172e+01	2.429110000000000014e+01	3.991270000000000095e+01	3.993910000000000338e+01	3.988920000000000243e+01	4.017860000000000298e+01	2.418070000000000164e+01	4.018260000000000076e+01	3.991320000000000334e+01	3.989529999999999887e+01	4.017369999999999663e+01	4.018959999999999866e+01	3.996070000000000277e+01	6.298510000000000275e+01	3.996459999999999724e+01	1.419660000000000011e+01	3.994830000000000325e+01	3.989050000000000296e+01
4.543079999999999927e+02	1.349079999999999870e+02	3.370810000000000173e+02	3.370989999999999895e+02	2.697149999999999750e+02	2.697149999999999750e+02	3.913450000000000273e+02	2.697149999999999750e+02	8.562229999999999563e+01	2.697400000000000091e+02	4.770160000000000196e+02	5.178280000000000172e+01	1.985819999999999936e+02	8.574379999999999313e+01	8.584390000000000498e+01	8.622830000000000439e+01	8.578220000000000312e+01	8.577400000000000091e+01	8.654089999999999350e+01	8.579510000000000502e+01	8.627439999999999998e+01	8.575430000000000064e+01	8.636560000000000059e+01	8.592010000000000502e+01	8.641110000000000468e+01	8.623839999999999861e+01	8.629749999999999943e+01	8.644490000000000407e+01	1.990970000000000084e+02	8.632540000000000191e+01	8.661430000000000007e+01	1.356690000000000111e+02	8.583180000000000121e+01	5.190429999999999922e+01	8.567340000000000089e+01	8.578480000000000416e+01	8.577190000000000225e+01	8.628260000000000218e+01	5.179999999999999716e+01	8.631910000000000593e+01	8.581560000000000343e+01	8.563899999999999579e+01	8.622129999999999939e+01	8.633839999999999293e+01	8.590919999999999845e+01	1.355780000000000030e+02	8.582970000000000255e+01	3.039130000000000109e+01	8.578279999999999461e+01	8.562709999999999866e+01
3.673340000000000032e+02	1.093930000000000007e+02	2.729490000000000123e+02	2.729639999999999986e+02	2.184960000000000093e+02	2.184960000000000093e+02	3.167269999999999754e+02	2.184970000000000141e+02	6.946070000000000277e+01	2.185190000000000055e+02	3.853199999999999932e+02	4.202819999999999823e+01	1.609480000000000075e+02	6.956860000000000355e+01	6.963339999999999463e+01	6.992409999999999570e+01	6.961769999999999925e+01	6.961119999999999663e+01	7.022889999999999588e+01	6.962739999999999441e+01	6.996970000000000312e+01	6.956919999999999504e+01	7.009399999999999409e+01	6.972180000000000177e+01	7.009489999999999554e+01	6.993370000000000175e+01	6.999250000000000682e+01	7.014010000000000389e+01	1.612210000000000036e+02	7.002079999999999416e+01	7.034159999999999968e+01	1.099599999999999937e+02	6.962930000000000064e+01	4.212100000000000222e+01	6.950199999999999534e+01	6.958029999999999404e+01	6.960980000000000700e+01	6.997790000000000532e+01	4.204540000000000077e+01	7.001390000000000668e+01	6.964149999999999352e+01	6.947140000000000271e+01	6.991700000000000159e+01	7.003079999999999927e+01	6.971370000000000289e+01	1.098730000000000047e+02	6.963009999999999877e+01	2.468949999999999889e+01	6.959080000000000155e+01	6.946550000000000580e+01
2.387230000000000132e+02	7.166459999999999297e+01	1.781179999999999950e+02	1.781289999999999907e+02	1.427580000000000098e+02	1.427580000000000098e+02	2.063890000000000100e+02	1.427580000000000098e+02	4.556219999999999715e+01	1.427810000000000059e+02	2.497259999999999991e+02	2.760389999999999944e+01	1.052950000000000017e+02	4.564880000000000138e+01	4.567810000000000059e+01	4.588069999999999737e+01	4.571529999999999916e+01	4.571020000000000039e+01	4.615979999999999706e+01	4.572039999999999793e+01	4.592770000000000152e+01	4.566429999999999723e+01	4.604229999999999734e+01	4.578419999999999845e+01	4.605140000000000100e+01	4.588810000000000144e+01	4.595000000000000284e+01	4.609709999999999752e+01	1.055660000000000025e+02	4.597670000000000101e+01	4.627830000000000155e+01	7.212170000000000414e+01	4.568950000000000244e+01	2.761319999999999908e+01	4.558870000000000289e+01	4.567379999999999995e+01	4.571079999999999899e+01	4.593209999999999837e+01	2.761929999999999907e+01	4.596459999999999724e+01	4.573040000000000305e+01	4.557169999999999987e+01	4.587559999999999860e+01	4.597679999999999723e+01	4.577660000000000196e+01	7.205020000000000380e+01	4.569319999999999737e+01	1.625529999999999831e+01	4.566259999999999764e+01	4.556470000000000198e+01
8.512490000000000236e+02	2.512860000000000014e+02	6.298500000000000227e+02	6.298419999999999845e+02	5.034710000000000036e+02	5.034710000000000036e+02	7.318859999999999673e+02	5.034730000000000132e+02	1.594269999999999925e+02	5.035489999999999782e+02	8.955030000000000427e+02	9.630989999999999895e+01	3.703829999999999814e+02	1.593940000000000055e+02	1.593839999999999861e+02	1.593839999999999861e+02	1.593969999999999914e+02	1.593870000000000005e+02	1.594509999999999934e+02	1.593899999999999864e+02	1.593849999999999909e+02	1.594480000000000075e+02	1.594499999999999886e+02	1.593849999999999909e+02	1.593919999999999959e+02	1.593859999999999957e+02	1.593909999999999911e+02	1.593870000000000005e+02	3.703310000000000173e+02	1.593880000000000052e+02	1.594610000000000127e+02	2.513050000000000068e+02	1.593969999999999914e+02	9.648839999999999861e+01	1.593839999999999861e+02	1.593950000000000102e+02	1.593839999999999861e+02	1.593950000000000102e+02	9.639749999999999375e+01	1.593940000000000055e+02	1.593830000000000098e+02	1.595339999999999918e+02	1.593820000000000050e+02	1.594759999999999991e+02	1.593839999999999861e+02	2.512690000000000055e+02	1.593859999999999957e+02	5.639829999999999899e+01	1.593899999999999864e+02	1.593849999999999909e+02
2.141989999999999782e+03	6.304420000000000073e+02	1.581960000000000036e+03	1.581730000000000018e+03	1.264359999999999900e+03	1.263569999999999936e+03	1.839250000000000000e+03	1.263670000000000073e+03	3.992280000000000086e+02	1.263769999999999982e+03	2.256320000000000164e+03	2.410649999999999977e+02	9.288759999999999764e+02	3.994460000000000264e+02	3.994010000000000105e+02	3.996600000000000250e+02	4.001039999999999850e+02	4.000360000000000014e+02	4.016030000000000086e+02	3.999039999999999964e+02	3.995679999999999836e+02	3.993809999999999718e+02	4.002780000000000200e+02	4.000740000000000123e+02	4.000640000000000214e+02	3.998100000000000023e+02	3.998600000000000136e+02	4.006100000000000136e+02	9.292400000000000091e+02	4.000559999999999832e+02	4.013000000000000114e+02	6.306770000000000209e+02	3.996569999999999823e+02	2.415240000000000009e+02	3.993190000000000168e+02	4.000880000000000223e+02	3.992520000000000095e+02	4.002049999999999841e+02	2.411889999999999930e+02	4.002219999999999800e+02	3.996909999999999741e+02	3.992529999999999859e+02	3.995029999999999859e+02	4.005419999999999732e+02	4.000009999999999764e+02	6.319289999999999736e+02	3.997180000000000177e+02	1.412889999999999873e+02	3.998879999999999768e+02	3.993720000000000141e+02
6.625040000000000191e+02	1.960939999999999941e+02	4.905590000000000259e+02	4.906220000000000141e+02	3.923779999999999859e+02	3.923129999999999882e+02	5.699500000000000455e+02	3.923140000000000214e+02	1.243070000000000022e+02	3.924230000000000018e+02	6.965019999999999527e+02	7.513120000000000687e+01	2.886639999999999873e+02	1.245070000000000050e+02	1.243299999999999983e+02	1.244020000000000010e+02	1.244950000000000045e+02	1.244200000000000017e+02	1.247099999999999937e+02	1.244309999999999974e+02	1.244300000000000068e+02	1.243979999999999961e+02	1.248100000000000023e+02	1.245199999999999960e+02	1.244230000000000018e+02	1.243670000000000044e+02	1.243970000000000056e+02	1.245819999999999936e+02	2.886789999999999736e+02	1.245030000000000001e+02	1.246260000000000048e+02	1.963379999999999939e+02	1.244410000000000025e+02	7.526080000000000325e+01	1.243179999999999978e+02	1.245859999999999985e+02	1.243209999999999980e+02	1.245030000000000001e+02	7.513240000000000407e+01	1.244159999999999968e+02	1.243739999999999952e+02	1.243110000000000070e+02	1.243439999999999941e+02	1.246080000000000041e+02	1.243990000000000009e+02	1.960800000000000125e+02	1.244950000000000045e+02	4.405400000000000205e+01	1.244519999999999982e+02	1.243070000000000022e+02
8.001779999999999745e+03	2.350480000000000018e+03	5.903670000000000073e+03	5.904039999999999964e+03	4.714340000000000146e+03	4.714470000000000255e+03	6.866420000000000073e+03	4.714319999999999709e+03	1.488140000000000100e+03	4.715289999999999964e+03	8.434120000000000800e+03	8.984539999999999509e+02	3.464869999999999891e+03	1.489650000000000091e+03	1.488759999999999991e+03	1.489740000000000009e+03	1.488980000000000018e+03	1.488910000000000082e+03	1.492920000000000073e+03	1.489039999999999964e+03	1.489240000000000009e+03	1.489369999999999891e+03	1.492549999999999955e+03	1.489500000000000000e+03	1.489900000000000091e+03	1.490019999999999982e+03	1.489549999999999955e+03	1.490220000000000027e+03	3.464760000000000218e+03	1.490140000000000100e+03	1.493009999999999991e+03	2.350769999999999982e+03	1.488900000000000091e+03	8.995030000000000427e+02	1.488670000000000073e+03	1.489750000000000000e+03	1.488470000000000027e+03	1.491769999999999982e+03	8.986050000000000182e+02	1.490140000000000100e+03	1.488529999999999973e+03	1.489039999999999964e+03	1.489009999999999991e+03	1.491660000000000082e+03	1.489150000000000091e+03	2.351699999999999818e+03	1.488839999999999918e+03	5.261789999999999736e+02	1.488960000000000036e+03	1.488319999999999936e+03
7.651970000000000027e+02	2.263280000000000030e+02	5.663099999999999454e+02	5.664429999999999836e+02	4.527950000000000159e+02	4.527950000000000159e+02	6.580620000000000118e+02	4.527959999999999923e+02	1.433979999999999961e+02	4.528109999999999786e+02	8.047820000000000391e+02	8.674439999999999884e+01	3.331089999999999804e+02	1.434339999999999975e+02	1.434720000000000084e+02	1.436200000000000045e+02	1.435339999999999918e+02	1.434879999999999995e+02	1.438739999999999952e+02	1.435629999999999882e+02	1.435449999999999875e+02	1.434929999999999950e+02	1.437839999999999918e+02	1.437340000000000089e+02	1.435949999999999989e+02	1.436409999999999911e+02	1.436009999999999991e+02	1.438209999999999980e+02	3.331009999999999991e+02	1.437539999999999907e+02	1.437599999999999909e+02	2.262189999999999941e+02	1.435769999999999982e+02	8.670669999999999789e+01	1.434379999999999882e+02	1.435039999999999907e+02	1.433940000000000055e+02	1.439170000000000016e+02	8.675130000000000052e+01	1.436740000000000066e+02	1.434679999999999893e+02	1.434039999999999964e+02	1.435409999999999968e+02	1.438549999999999898e+02	1.435289999999999964e+02	2.263849999999999909e+02	1.436179999999999950e+02	5.080590000000000117e+01	1.435720000000000027e+02	1.434979999999999905e+02
1.266720000000000027e+03	3.733750000000000000e+02	9.364529999999999745e+02	9.366240000000000236e+02	7.481359999999999673e+02	7.482970000000000255e+02	1.088299999999999955e+03	7.481200000000000045e+02	2.365869999999999891e+02	7.484740000000000464e+02	1.333500000000000000e+03	1.428979999999999961e+02	5.501319999999999482e+02	2.369600000000000080e+02	2.367009999999999934e+02	2.370699999999999932e+02	2.367669999999999959e+02	2.367460000000000093e+02	2.374929999999999950e+02	2.367379999999999995e+02	2.368170000000000073e+02	2.367299999999999898e+02	2.374790000000000134e+02	2.368269999999999982e+02	2.369089999999999918e+02	2.370620000000000118e+02	2.368820000000000050e+02	2.370020000000000095e+02	5.503200000000000500e+02	2.370610000000000070e+02	2.374219999999999970e+02	3.733190000000000168e+02	2.368139999999999930e+02	1.431239999999999952e+02	2.367069999999999936e+02	2.367079999999999984e+02	2.366059999999999945e+02	2.374840000000000089e+02	1.428979999999999961e+02	2.369879999999999995e+02	2.366339999999999861e+02	2.366129999999999995e+02	2.367680000000000007e+02	2.374000000000000057e+02	2.367820000000000107e+02	3.736920000000000073e+02	2.367870000000000061e+02	8.381740000000000634e+01	2.368230000000000075e+02	2.365790000000000077e+02
1.421210000000000036e+03	4.188820000000000050e+02	1.050140000000000100e+03	1.050200000000000045e+03	8.391140000000000327e+02	8.391130000000000564e+02	1.220869999999999891e+03	8.391159999999999854e+02	2.652970000000000255e+02	8.391720000000000255e+02	1.496410000000000082e+03	1.603180000000000121e+02	6.169940000000000282e+02	2.655840000000000032e+02	2.653220000000000027e+02	2.653790000000000191e+02	2.653550000000000182e+02	2.653570000000000277e+02	2.658700000000000045e+02	2.654039999999999964e+02	2.653609999999999900e+02	2.655249999999999773e+02	2.660779999999999745e+02	2.653860000000000241e+02	2.654850000000000136e+02	2.654039999999999964e+02	2.654130000000000109e+02	2.654049999999999727e+02	6.169829999999999472e+02	2.653969999999999914e+02	2.662080000000000268e+02	4.187269999999999754e+02	2.653489999999999895e+02	1.604639999999999986e+02	2.653090000000000259e+02	2.653829999999999814e+02	2.654599999999999795e+02	2.654540000000000077e+02	1.602359999999999900e+02	2.654300000000000068e+02	2.653290000000000077e+02	2.655160000000000196e+02	2.653220000000000027e+02	2.657769999999999868e+02	2.653799999999999955e+02	4.188519999999999754e+02	2.653279999999999745e+02	9.399859999999999616e+01	2.653929999999999723e+02	2.653009999999999877e+02
1.970800000000000125e+02	5.947690000000000055e+01	1.473689999999999998e+02	1.473750000000000000e+02	1.182390000000000043e+02	1.182390000000000043e+02	1.706680000000000064e+02	1.182390000000000043e+02	3.782600000000000051e+01	1.182390000000000043e+02	2.058290000000000077e+02	2.293370000000000175e+01	8.727859999999999729e+01	3.782630000000000337e+01	3.782609999999999673e+01	3.782900000000000063e+01	3.783160000000000167e+01	3.782789999999999964e+01	3.783149999999999835e+01	3.783389999999999986e+01	3.782659999999999911e+01	3.784420000000000073e+01	3.783120000000000260e+01	3.783579999999999899e+01	3.782920000000000016e+01	3.782979999999999876e+01	3.783330000000000126e+01	3.783670000000000044e+01	8.727729999999999677e+01	3.783529999999999660e+01	3.784640000000000271e+01	5.943019999999999925e+01	3.783209999999999695e+01	2.308429999999999893e+01	3.782679999999999865e+01	3.784210000000000207e+01	3.783100000000000307e+01	3.784170000000000300e+01	2.293420000000000059e+01	3.782880000000000109e+01	3.782739999999999725e+01	3.786129999999999995e+01	3.782529999999999859e+01	3.786719999999999686e+01	3.784060000000000201e+01	5.943039999999999878e+01	3.783400000000000318e+01	1.347059999999999924e+01	3.783250000000000313e+01	3.782509999999999906e+01
7.189270000000000209e+02	2.127419999999999902e+02	5.321730000000000018e+02	5.321970000000000027e+02	4.255520000000000209e+02	4.255509999999999877e+02	6.183719999999999573e+02	4.255539999999999736e+02	1.347990000000000066e+02	4.255620000000000118e+02	7.560080000000000382e+02	8.146519999999999584e+01	3.130849999999999795e+02	1.348429999999999893e+02	1.347990000000000066e+02	1.347990000000000066e+02	1.348129999999999882e+02	1.348100000000000023e+02	1.349120000000000061e+02	1.348249999999999886e+02	1.348019999999999925e+02	1.348460000000000036e+02	1.349819999999999993e+02	1.348120000000000118e+02	1.348429999999999893e+02	1.348040000000000020e+02	1.348110000000000070e+02	1.348170000000000073e+02	3.130860000000000127e+02	1.348100000000000023e+02	1.350860000000000127e+02	2.125049999999999955e+02	1.348089999999999975e+02	8.168619999999999948e+01	1.347980000000000018e+02	1.348660000000000139e+02	1.348549999999999898e+02	1.348120000000000118e+02	8.146320000000000050e+01	1.348160000000000025e+02	1.348050000000000068e+02	1.348100000000000023e+02	1.347969999999999970e+02	1.348729999999999905e+02	1.348040000000000020e+02	2.125049999999999955e+02	1.348029999999999973e+02	4.771130000000000138e+01	1.348069999999999879e+02	1.347949999999999875e+02
5.366499999999999773e+02	1.593050000000000068e+02	3.977789999999999964e+02	3.977939999999999827e+02	3.182130000000000223e+02	3.182090000000000032e+02	4.619929999999999950e+02	3.182099999999999795e+02	1.009290000000000020e+02	3.182149999999999750e+02	5.638369999999999891e+02	6.102389999999999759e+01	2.342899999999999920e+02	1.009500000000000028e+02	1.009789999999999992e+02	1.011219999999999999e+02	1.010379999999999967e+02	1.009770000000000039e+02	1.014159999999999968e+02	1.009680000000000035e+02	1.010859999999999985e+02	1.011509999999999962e+02	1.011710000000000065e+02	1.009800000000000040e+02	1.011550000000000011e+02	1.010780000000000030e+02	1.010889999999999986e+02	1.010990000000000038e+02	2.342379999999999995e+02	1.010889999999999986e+02	1.010819999999999936e+02	1.593100000000000023e+02	1.009759999999999991e+02	6.109020000000000294e+01	1.009350000000000023e+02	1.009410000000000025e+02	1.009290000000000020e+02	1.010799999999999983e+02	6.102150000000000318e+01	1.010889999999999986e+02	1.009539999999999935e+02	1.009380000000000024e+02	1.010799999999999983e+02	1.011629999999999967e+02	1.009839999999999947e+02	1.592179999999999893e+02	1.009740000000000038e+02	3.573510000000000275e+01	1.009659999999999940e+02	1.009260000000000019e+02
9.937490000000000236e+02	2.931999999999999886e+02	7.349750000000000227e+02	7.349249999999999545e+02	5.875700000000000500e+02	5.873790000000000191e+02	8.541319999999999482e+02	5.873799999999999955e+02	1.858940000000000055e+02	5.874160000000000537e+02	1.045730000000000018e+03	1.122830000000000013e+02	4.320140000000000100e+02	1.860540000000000020e+02	1.859379999999999882e+02	1.860329999999999870e+02	1.859559999999999889e+02	1.859590000000000032e+02	1.863429999999999893e+02	1.859259999999999877e+02	1.860430000000000064e+02	1.859089999999999918e+02	1.866160000000000139e+02	1.859660000000000082e+02	1.861479999999999961e+02	1.860670000000000073e+02	1.860989999999999895e+02	1.861279999999999859e+02	4.320049999999999955e+02	1.860900000000000034e+02	1.867980000000000018e+02	2.934350000000000023e+02	1.859790000000000134e+02	1.125280000000000058e+02	1.858870000000000005e+02	1.859530000000000030e+02	1.858729999999999905e+02	1.862290000000000134e+02	1.122879999999999967e+02	1.861750000000000114e+02	1.859000000000000057e+02	1.858720000000000141e+02	1.860269999999999868e+02	1.863959999999999866e+02	1.859970000000000141e+02	2.935009999999999764e+02	1.859629999999999939e+02	6.577360000000000184e+01	1.860039999999999907e+02	1.858629999999999995e+02
6.282670000000000528e+02	1.860169999999999959e+02	4.654499999999999886e+02	4.653639999999999759e+02	3.723419999999999845e+02	3.721519999999999868e+02	5.405800000000000409e+02	3.721530000000000200e+02	1.179459999999999980e+02	3.721680000000000064e+02	6.604089999999999918e+02	7.129309999999999548e+01	2.738450000000000273e+02	1.181099999999999994e+02	1.180100000000000051e+02	1.181099999999999994e+02	1.180120000000000005e+02	1.180280000000000058e+02	1.183319999999999936e+02	1.179849999999999994e+02	1.181140000000000043e+02	1.179849999999999994e+02	1.185919999999999987e+02	1.180319999999999965e+02	1.181719999999999970e+02	1.181290000000000049e+02	1.181550000000000011e+02	1.181530000000000058e+02	2.738620000000000232e+02	1.181370000000000005e+02	1.186580000000000013e+02	1.862119999999999891e+02	1.180150000000000006e+02	7.142959999999999354e+01	1.179629999999999939e+02	1.180150000000000006e+02	1.179489999999999981e+02	1.181770000000000067e+02	7.129680000000000462e+01	1.181650000000000063e+02	1.179740000000000038e+02	1.179569999999999936e+02	1.181050000000000040e+02	1.183130000000000024e+02	1.180240000000000009e+02	1.862829999999999870e+02	1.179980000000000047e+02	4.174830000000000041e+01	1.180340000000000060e+02	1.179500000000000028e+02
3.534599999999999795e+02	1.052860000000000014e+02	2.628009999999999877e+02	2.627429999999999950e+02	2.103230000000000075e+02	2.103230000000000075e+02	3.048210000000000264e+02	2.103230000000000075e+02	6.688259999999999650e+01	2.104159999999999968e+02	3.706879999999999882e+02	4.047359999999999758e+01	1.549439999999999884e+02	6.688379999999999370e+01	6.688530000000000086e+01	6.688219999999999743e+01	6.689319999999999311e+01	6.688729999999999620e+01	6.692100000000000648e+01	6.688750000000000284e+01	6.688290000000000646e+01	6.688609999999999900e+01	6.690389999999999304e+01	6.688439999999999941e+01	6.688500000000000512e+01	6.688490000000000180e+01	6.688450000000000273e+01	6.688479999999999848e+01	1.549370000000000118e+02	6.688439999999999941e+01	6.707030000000000314e+01	1.052830000000000013e+02	6.688469999999999516e+01	4.049669999999999703e+01	6.688450000000000273e+01	6.688739999999999952e+01	6.688360000000000127e+01	6.690380000000000393e+01	4.047229999999999706e+01	6.689119999999999777e+01	6.688280000000000314e+01	6.693909999999999627e+01	6.688200000000000500e+01	6.692319999999999425e+01	6.688660000000000139e+01	1.052819999999999965e+02	6.688349999999999795e+01	2.378030000000000044e+01	6.688479999999999848e+01	6.688160000000000593e+01
1.541549999999999955e+03	4.542180000000000177e+02	1.138980000000000018e+03	1.138890000000000100e+03	9.100380000000000109e+02	9.099479999999999791e+02	1.324059999999999945e+03	9.099880000000000564e+02	2.876460000000000150e+02	9.100879999999999654e+02	1.623220000000000027e+03	1.737199999999999989e+02	6.690220000000000482e+02	2.878899999999999864e+02	2.880190000000000055e+02	2.880679999999999836e+02	2.883629999999999995e+02	2.881789999999999736e+02	2.895939999999999941e+02	2.882780000000000200e+02	2.879110000000000014e+02	2.877669999999999959e+02	2.885749999999999886e+02	2.883940000000000055e+02	2.884110000000000014e+02	2.881979999999999791e+02	2.881619999999999777e+02	2.888729999999999905e+02	6.690750000000000455e+02	2.884630000000000223e+02	2.890319999999999823e+02	4.543629999999999995e+02	2.879780000000000086e+02	1.740029999999999859e+02	2.879569999999999936e+02	2.884789999999999850e+02	2.877300000000000182e+02	2.886250000000000000e+02	1.737309999999999945e+02	2.884440000000000168e+02	2.882049999999999841e+02	2.879130000000000109e+02	2.878779999999999859e+02	2.886229999999999905e+02	2.882710000000000150e+02	4.545559999999999832e+02	2.880600000000000023e+02	1.018149999999999977e+02	2.879599999999999795e+02	2.876460000000000150e+02
2.821159999999999854e+03	8.294569999999999936e+02	2.082610000000000127e+03	2.082630000000000109e+03	1.663519999999999982e+03	1.663519999999999982e+03	2.421889999999999873e+03	1.663539999999999964e+03	5.255270000000000437e+02	1.663730000000000018e+03	2.972329999999999927e+03	3.174270000000000209e+02	1.223119999999999891e+03	5.255280000000000200e+02	5.254769999999999754e+02	5.254940000000000282e+02	5.256000000000000227e+02	5.255009999999999764e+02	5.258590000000000373e+02	5.255090000000000146e+02	5.255040000000000191e+02	5.255929999999999609e+02	5.260869999999999891e+02	5.254900000000000091e+02	5.255199999999999818e+02	5.255430000000000064e+02	5.255099999999999909e+02	5.255209999999999582e+02	1.222740000000000009e+03	5.255190000000000055e+02	5.260359999999999445e+02	8.293590000000000373e+02	5.254679999999999609e+02	3.180059999999999718e+02	5.254550000000000409e+02	5.255380000000000109e+02	5.256000000000000227e+02	5.256250000000000000e+02	3.172989999999999782e+02	5.255789999999999509e+02	5.254550000000000409e+02	5.260629999999999882e+02	5.254600000000000364e+02	5.259089999999999918e+02	5.254729999999999563e+02	8.296459999999999582e+02	5.254569999999999936e+02	1.857940000000000111e+02	5.254950000000000045e+02	5.254550000000000409e+02
1.094599999999999909e+03	3.229320000000000164e+02	8.091499999999999773e+02	8.092129999999999654e+02	6.468809999999999718e+02	6.467709999999999582e+02	9.406580000000000155e+02	6.467740000000000009e+02	2.045999999999999943e+02	6.467899999999999636e+02	1.152059999999999945e+03	1.235939999999999941e+02	4.756460000000000150e+02	2.047870000000000061e+02	2.046090000000000089e+02	2.046129999999999995e+02	2.046409999999999911e+02	2.046560000000000059e+02	2.047410000000000139e+02	2.046490000000000009e+02	2.046200000000000045e+02	2.046620000000000061e+02	2.048629999999999995e+02	2.046570000000000107e+02	2.046709999999999923e+02	2.046160000000000139e+02	2.046289999999999907e+02	2.047230000000000132e+02	4.756320000000000050e+02	2.046529999999999916e+02	2.048340000000000032e+02	3.228100000000000023e+02	2.046589999999999918e+02	1.237909999999999968e+02	2.046049999999999898e+02	2.047189999999999941e+02	2.046730000000000018e+02	2.046740000000000066e+02	1.235969999999999942e+02	2.046839999999999975e+02	2.046189999999999998e+02	2.046479999999999961e+02	2.046059999999999945e+02	2.047280000000000086e+02	2.046260000000000048e+02	3.226600000000000250e+02	2.046810000000000116e+02	7.239430000000000121e+01	2.046800000000000068e+02	2.046040000000000134e+02
1.185289999999999964e+03	3.496490000000000009e+02	8.761480000000000246e+02	8.763410000000000082e+02	7.002300000000000182e+02	7.001689999999999827e+02	1.018450000000000045e+03	7.001730000000000018e+02	2.214559999999999889e+02	7.003390000000000555e+02	1.247660000000000082e+03	1.337620000000000005e+02	5.148650000000000091e+02	2.215169999999999959e+02	2.214699999999999989e+02	2.215029999999999859e+02	2.218650000000000091e+02	2.216899999999999977e+02	2.222729999999999961e+02	2.216949999999999932e+02	2.214879999999999995e+02	2.216399999999999864e+02	2.216550000000000011e+02	2.216430000000000007e+02	2.216320000000000050e+02	2.215039999999999907e+02	2.215889999999999986e+02	2.217680000000000007e+02	5.149180000000000064e+02	2.216229999999999905e+02	2.218400000000000034e+02	3.493690000000000282e+02	2.215169999999999959e+02	1.339629999999999939e+02	2.214569999999999936e+02	2.216850000000000023e+02	2.214530000000000030e+02	2.215949999999999989e+02	1.337930000000000064e+02	2.216160000000000139e+02	2.216579999999999870e+02	2.215440000000000111e+02	2.214879999999999995e+02	2.217560000000000002e+02	2.216440000000000055e+02	3.496120000000000232e+02	2.215229999999999961e+02	7.826009999999999422e+01	2.215140000000000100e+02	2.214600000000000080e+02
1.470269999999999982e+03	4.331709999999999923e+02	1.086319999999999936e+03	1.086400000000000091e+03	8.679980000000000473e+02	8.679930000000000518e+02	1.262940000000000055e+03	8.679930000000000518e+02	2.744320000000000164e+02	8.682859999999999445e+02	1.548109999999999900e+03	1.657259999999999991e+02	6.381879999999999882e+02	2.747540000000000191e+02	2.745470000000000255e+02	2.747210000000000036e+02	2.746539999999999964e+02	2.746600000000000250e+02	2.756370000000000005e+02	2.747470000000000141e+02	2.746410000000000196e+02	2.746770000000000209e+02	2.755160000000000196e+02	2.748469999999999800e+02	2.748460000000000036e+02	2.747660000000000196e+02	2.747980000000000018e+02	2.750280000000000200e+02	6.384560000000000173e+02	2.749049999999999727e+02	2.755470000000000255e+02	4.332740000000000009e+02	2.745790000000000077e+02	1.659910000000000139e+02	2.745430000000000064e+02	2.749649999999999750e+02	2.744189999999999827e+02	2.752819999999999823e+02	1.657400000000000091e+02	2.749950000000000045e+02	2.745939999999999941e+02	2.744359999999999786e+02	2.746170000000000186e+02	2.754549999999999841e+02	2.747889999999999873e+02	4.335129999999999768e+02	2.745649999999999977e+02	9.700839999999999463e+01	2.746179999999999950e+02	2.744150000000000205e+02
1.387950000000000045e+03	4.089100000000000250e+02	1.025839999999999918e+03	1.025890000000000100e+03	8.194990000000000236e+02	8.194980000000000473e+02	1.192289999999999964e+03	8.195049999999999955e+02	2.591349999999999909e+02	8.199099999999999682e+02	1.461289999999999964e+03	1.564900000000000091e+02	6.027350000000000136e+02	2.593159999999999741e+02	2.592669999999999959e+02	2.592649999999999864e+02	2.593090000000000259e+02	2.593229999999999791e+02	2.601890000000000214e+02	2.593170000000000073e+02	2.591510000000000105e+02	2.591600000000000250e+02	2.599739999999999895e+02	2.593340000000000032e+02	2.594409999999999741e+02	2.593039999999999736e+02	2.592730000000000246e+02	2.594359999999999786e+02	6.026559999999999491e+02	2.593340000000000032e+02	2.600729999999999791e+02	4.088720000000000141e+02	2.591759999999999877e+02	1.565740000000000123e+02	2.592660000000000196e+02	2.593330000000000268e+02	2.591089999999999804e+02	2.595749999999999886e+02	1.565099999999999909e+02	2.594519999999999982e+02	2.592640000000000100e+02	2.591909999999999741e+02	2.591460000000000150e+02	2.595919999999999845e+02	2.593210000000000264e+02	4.091759999999999877e+02	2.591739999999999782e+02	9.173969999999999914e+01	2.591669999999999732e+02	2.591070000000000277e+02
9.002849999999999682e+02	2.659370000000000118e+02	6.660170000000000528e+02	6.660190000000000055e+02	5.323980000000000246e+02	5.323469999999999800e+02	7.739610000000000127e+02	5.323479999999999563e+02	1.684939999999999998e+02	5.324809999999999945e+02	9.472200000000000273e+02	1.018979999999999961e+02	3.915649999999999977e+02	1.685569999999999879e+02	1.685029999999999859e+02	1.685569999999999879e+02	1.686059999999999945e+02	1.685629999999999882e+02	1.686670000000000016e+02	1.686160000000000139e+02	1.685169999999999959e+02	1.688509999999999991e+02	1.687379999999999995e+02	1.687019999999999982e+02	1.685800000000000125e+02	1.685519999999999925e+02	1.685680000000000121e+02	1.687640000000000100e+02	3.915699999999999932e+02	1.686870000000000118e+02	1.687880000000000109e+02	2.658229999999999791e+02	1.686349999999999909e+02	1.020000000000000000e+02	1.684989999999999952e+02	1.686659999999999968e+02	1.685060000000000002e+02	1.686860000000000070e+02	1.019909999999999997e+02	1.685629999999999882e+02	1.685579999999999927e+02	1.688280000000000030e+02	1.685060000000000002e+02	1.688369999999999891e+02	1.685560000000000116e+02	2.659680000000000177e+02	1.686930000000000121e+02	5.965140000000000242e+01	1.686680000000000064e+02	1.687810000000000059e+02
9.197440000000000282e+02	2.715640000000000214e+02	6.803239999999999554e+02	6.803460000000000036e+02	5.438899999999999864e+02	5.437889999999999873e+02	7.906269999999999527e+02	5.437920000000000300e+02	1.721059999999999945e+02	5.438669999999999618e+02	9.676900000000000546e+02	1.039819999999999993e+02	3.999979999999999905e+02	1.722800000000000011e+02	1.721279999999999859e+02	1.721459999999999866e+02	1.721490000000000009e+02	1.721320000000000050e+02	1.723410000000000082e+02	1.721550000000000011e+02	1.721229999999999905e+02	1.723060000000000116e+02	1.724739999999999895e+02	1.721330000000000098e+02	1.722299999999999898e+02	1.721330000000000098e+02	1.721370000000000005e+02	1.721490000000000009e+02	3.999710000000000036e+02	1.721409999999999911e+02	1.724379999999999882e+02	2.715009999999999764e+02	1.721260000000000048e+02	1.041189999999999998e+02	1.721179999999999950e+02	1.721450000000000102e+02	1.721129999999999995e+02	1.721630000000000109e+02	1.040000000000000000e+02	1.721490000000000009e+02	1.721250000000000000e+02	1.721779999999999973e+02	1.721109999999999900e+02	1.722709999999999866e+02	1.721759999999999877e+02	2.714440000000000168e+02	1.721200000000000045e+02	6.086160000000000281e+01	1.721239999999999952e+02	1.721109999999999900e+02
9.789260000000000446e+02	2.890830000000000268e+02	7.239320000000000164e+02	7.239470000000000027e+02	5.786699999999999591e+02	5.786609999999999445e+02	8.414550000000000409e+02	5.786770000000000209e+02	1.831109999999999900e+02	5.787079999999999700e+02	1.030119999999999891e+03	1.106299999999999955e+02	4.257850000000000250e+02	1.833180000000000121e+02	1.832920000000000016e+02	1.832659999999999911e+02	1.833629999999999995e+02	1.833739999999999952e+02	1.839759999999999991e+02	1.833329999999999984e+02	1.831699999999999875e+02	1.831250000000000000e+02	1.836999999999999886e+02	1.833499999999999943e+02	1.834389999999999930e+02	1.833149999999999977e+02	1.832690000000000055e+02	1.834819999999999993e+02	4.256709999999999923e+02	1.833460000000000036e+02	1.840579999999999927e+02	2.889789999999999850e+02	1.831889999999999930e+02	1.108880000000000052e+02	1.832719999999999914e+02	1.833160000000000025e+02	1.831200000000000045e+02	1.834960000000000093e+02	1.106350000000000051e+02	1.834499999999999886e+02	1.832839999999999918e+02	1.831450000000000102e+02	1.831599999999999966e+02	1.835000000000000000e+02	1.833389999999999986e+02	2.891209999999999809e+02	1.831870000000000118e+02	6.481810000000000116e+01	1.832189999999999941e+02	1.831150000000000091e+02
4.746689999999999827e+02	1.408470000000000084e+02	3.520980000000000132e+02	3.521539999999999964e+02	2.817069999999999936e+02	2.817019999999999982e+02	4.088079999999999927e+02	2.817029999999999745e+02	8.940670000000000073e+01	2.821539999999999964e+02	4.984769999999999754e+02	5.406920000000000215e+01	2.073880000000000052e+02	8.940949999999999420e+01	8.940810000000000457e+01	8.940649999999999409e+01	8.942079999999999984e+01	8.941910000000000025e+01	8.948560000000000514e+01	8.942079999999999984e+01	8.940829999999999700e+01	8.941089999999999804e+01	8.943290000000000362e+01	8.941379999999999484e+01	8.940940000000000509e+01	8.941129999999999711e+01	8.941140000000000043e+01	8.941280000000000427e+01	2.073839999999999861e+02	8.941089999999999804e+01	8.945130000000000337e+01	1.409290000000000020e+02	8.940789999999999793e+01	5.410649999999999693e+01	8.940709999999999980e+01	8.942619999999999436e+01	8.941580000000000439e+01	8.942210000000000036e+01	5.406909999999999883e+01	8.942149999999999466e+01	8.940670000000000073e+01	8.942829999999999302e+01	8.940540000000000020e+01	8.944230000000000302e+01	8.941870000000000118e+01	1.408410000000000082e+02	8.940730000000000643e+01	3.168909999999999982e+01	8.941110000000000468e+01	8.940850000000000364e+01
5.940249999999999773e+02	1.760889999999999986e+02	4.403369999999999891e+02	4.401779999999999973e+02	3.519920000000000186e+02	3.519920000000000186e+02	5.112090000000000032e+02	3.519929999999999950e+02	1.115859999999999985e+02	3.520509999999999877e+02	6.243160000000000309e+02	6.745350000000000534e+01	2.592579999999999814e+02	1.116020000000000039e+02	1.115979999999999990e+02	1.118149999999999977e+02	1.116189999999999998e+02	1.116119999999999948e+02	1.119290000000000020e+02	1.116310000000000002e+02	1.116710000000000065e+02	1.116719999999999970e+02	1.116670000000000016e+02	1.116640000000000015e+02	1.117049999999999983e+02	1.117390000000000043e+02	1.116889999999999930e+02	1.117540000000000049e+02	2.590489999999999782e+02	1.118050000000000068e+02	1.117459999999999951e+02	1.760449999999999875e+02	1.117459999999999951e+02	6.757680000000000575e+01	1.115930000000000035e+02	1.116719999999999970e+02	1.116659999999999968e+02	1.118589999999999947e+02	6.746739999999999782e+01	1.116659999999999968e+02	1.116020000000000039e+02	1.116280000000000001e+02	1.116219999999999999e+02	1.119429999999999978e+02	1.116230000000000047e+02	1.758750000000000000e+02	1.117459999999999951e+02	3.955010000000000048e+01	1.117469999999999999e+02	1.115840000000000032e+02
3.904719999999999800e+02	1.161830000000000069e+02	2.901539999999999964e+02	2.901059999999999945e+02	2.321179999999999950e+02	2.321179999999999950e+02	3.365720000000000027e+02	2.321200000000000045e+02	7.376390000000000668e+01	2.321829999999999927e+02	4.097069999999999936e+02	4.462250000000000227e+01	1.709780000000000086e+02	7.377249999999999375e+01	7.376900000000000546e+01	7.380889999999999418e+01	7.385179999999999723e+01	7.380929999999999325e+01	7.382670000000000243e+01	7.385229999999999961e+01	7.376879999999999882e+01	7.378730000000000189e+01	7.382510000000000616e+01	7.394459999999999411e+01	7.379540000000000077e+01	7.378820000000000334e+01	7.380819999999999936e+01	7.399169999999999447e+01	1.709559999999999889e+02	7.392149999999999466e+01	7.383419999999999561e+01	1.161979999999999933e+02	7.388249999999999318e+01	4.473680000000000234e+01	7.376439999999999486e+01	7.383969999999999345e+01	7.376789999999999736e+01	7.389100000000000534e+01	4.462319999999999709e+01	7.380670000000000641e+01	7.381029999999999802e+01	7.377519999999999811e+01	7.376600000000000534e+01	7.393569999999999709e+01	7.381250000000000000e+01	1.162279999999999944e+02	7.393829999999999814e+01	2.615070000000000050e+01	7.389499999999999602e+01	7.375889999999999702e+01
1.730289999999999964e+03	5.094750000000000227e+02	1.278190000000000055e+03	1.278180000000000064e+03	1.021259999999999991e+03	1.021100000000000023e+03	1.486000000000000000e+03	1.021100000000000023e+03	3.227259999999999991e+02	1.021279999999999973e+03	1.822220000000000027e+03	1.948940000000000055e+02	7.508139999999999645e+02	3.229780000000000086e+02	3.228910000000000196e+02	3.228240000000000123e+02	3.228829999999999814e+02	3.227710000000000150e+02	3.234460000000000264e+02	3.227860000000000014e+02	3.227679999999999723e+02	3.229220000000000255e+02	3.233980000000000246e+02	3.227939999999999827e+02	3.228670000000000186e+02	3.229110000000000014e+02	3.228070000000000164e+02	3.228519999999999754e+02	7.506799999999999500e+02	3.228460000000000036e+02	3.233500000000000227e+02	5.093480000000000132e+02	3.228020000000000209e+02	1.953369999999999891e+02	3.228790000000000191e+02	3.227819999999999823e+02	3.227429999999999950e+02	3.231009999999999991e+02	1.949079999999999870e+02	3.229900000000000091e+02	3.227400000000000091e+02	3.228319999999999936e+02	3.227450000000000045e+02	3.231560000000000059e+02	3.227749999999999773e+02	5.093639999999999759e+02	3.227959999999999923e+02	1.141460000000000008e+02	3.228100000000000023e+02	3.227180000000000177e+02
4.200720000000000027e+02	1.249180000000000064e+02	3.118899999999999864e+02	3.118650000000000091e+02	2.495550000000000068e+02	2.495550000000000068e+02	3.619739999999999895e+02	2.495579999999999927e+02	7.926080000000000325e+01	2.495869999999999891e+02	4.409230000000000018e+02	4.794570000000000221e+01	1.837700000000000102e+02	7.928879999999999484e+01	7.927549999999999386e+01	7.928449999999999420e+01	7.932699999999999818e+01	7.931270000000000664e+01	7.947090000000000032e+01	7.930089999999999861e+01	7.927639999999999532e+01	7.928050000000000352e+01	7.938989999999999725e+01	7.931610000000000582e+01	7.937749999999999773e+01	7.928149999999999409e+01	7.929810000000000514e+01	7.936419999999999675e+01	1.837700000000000102e+02	7.931409999999999627e+01	7.945810000000000173e+01	1.248919999999999959e+02	7.930759999999999366e+01	4.807979999999999876e+01	7.927200000000000557e+01	7.954500000000000171e+01	7.926290000000000191e+01	7.936660000000000537e+01	4.795550000000000068e+01	7.934959999999999525e+01	7.927760000000000673e+01	7.927219999999999800e+01	7.926940000000000452e+01	7.941289999999999338e+01	7.930100000000000193e+01	1.249560000000000031e+02	7.932760000000000389e+01	2.816910000000000025e+01	7.932030000000000314e+01	7.926090000000000657e+01
2.933090000000000259e+02	8.774250000000000682e+01	2.183679999999999950e+02	2.183609999999999900e+02	1.749060000000000059e+02	1.749060000000000059e+02	2.532230000000000132e+02	1.749060000000000059e+02	5.570830000000000126e+01	1.749089999999999918e+02	3.072810000000000059e+02	3.372729999999999961e+01	1.289159999999999968e+02	5.590250000000000341e+01	5.571459999999999724e+01	5.571379999999999910e+01	5.572549999999999670e+01	5.572099999999999653e+01	5.589200000000000301e+01	5.573069999999999879e+01	5.571130000000000138e+01	5.580590000000000117e+01	5.603790000000000049e+01	5.571920000000000073e+01	5.575399999999999778e+01	5.571269999999999811e+01	5.572390000000000043e+01	5.573749999999999716e+01	1.289190000000000111e+02	5.572409999999999997e+01	5.595649999999999835e+01	8.766819999999999879e+01	5.571379999999999910e+01	3.380649999999999977e+01	5.571039999999999992e+01	5.572829999999999728e+01	5.570600000000000307e+01	5.571730000000000160e+01	3.372610000000000241e+01	5.572330000000000183e+01	5.571820000000000306e+01	5.570669999999999789e+01	5.571059999999999945e+01	5.574499999999999744e+01	5.571759999999999735e+01	8.770929999999999893e+01	5.571320000000000050e+01	1.977670000000000172e+01	5.571130000000000138e+01	5.570589999999999975e+01
3.423500000000000227e+02	1.020610000000000070e+02	2.545339999999999918e+02	2.545649999999999977e+02	2.037849999999999966e+02	2.037849999999999966e+02	2.952950000000000159e+02	2.037860000000000014e+02	6.483379999999999654e+01	2.038760000000000048e+02	3.589820000000000277e+02	3.922639999999999816e+01	1.501469999999999914e+02	6.483629999999999427e+01	6.482510000000000616e+01	6.482609999999999673e+01	6.482200000000000273e+01	6.482200000000000273e+01	6.497719999999999629e+01	6.482819999999999538e+01	6.482309999999999661e+01	6.483620000000000516e+01	6.487239999999999895e+01	6.482479999999999620e+01	6.482840000000000202e+01	6.482659999999999911e+01	6.483350000000000080e+01	6.482500000000000284e+01	1.501359999999999957e+02	6.482640000000000668e+01	6.486520000000000152e+01	1.020550000000000068e+02	6.482009999999999650e+01	3.926709999999999923e+01	6.482319999999999993e+01	6.488739999999999952e+01	6.481860000000000355e+01	6.483849999999999625e+01	3.922659999999999769e+01	6.483440000000000225e+01	6.481910000000000593e+01	6.486020000000000607e+01	6.482120000000000459e+01	6.487019999999999698e+01	6.482319999999999993e+01	1.020409999999999968e+02	6.481929999999999836e+01	2.305539999999999878e+01	6.481950000000000500e+01	6.481879999999999598e+01
4.348729999999999905e+02	1.292410000000000139e+02	3.227500000000000000e+02	3.227379999999999995e+02	2.582730000000000246e+02	2.582730000000000246e+02	3.746750000000000114e+02	2.582730000000000246e+02	8.201930000000000121e+01	2.582839999999999918e+02	4.565319999999999823e+02	4.960379999999999967e+01	1.901730000000000018e+02	8.208389999999999986e+01	8.202519999999999811e+01	8.205339999999999634e+01	8.203509999999999991e+01	8.201720000000000255e+01	8.216800000000000637e+01	8.203050000000000352e+01	8.207299999999999329e+01	8.203130000000000166e+01	8.232670000000000243e+01	8.202750000000000341e+01	8.208280000000000598e+01	8.204519999999999413e+01	8.204569999999999652e+01	8.203770000000000095e+01	1.901719999999999970e+02	8.203610000000000468e+01	8.233700000000000330e+01	1.293810000000000002e+02	8.202849999999999397e+01	4.963660000000000139e+01	8.201770000000000493e+01	8.203300000000000125e+01	8.201699999999999591e+01	8.203549999999999898e+01	4.960649999999999693e+01	8.204189999999999827e+01	8.202049999999999841e+01	8.202070000000000505e+01	8.202790000000000248e+01	8.218760000000000332e+01	8.201770000000000493e+01	1.292199999999999989e+02	8.202419999999999334e+01	2.906919999999999860e+01	8.202519999999999811e+01	8.201309999999999434e+01
3.954670000000000073e+03	1.162190000000000055e+03	2.918579999999999927e+03	2.918539999999999964e+03	2.331070000000000164e+03	2.330989999999999782e+03	3.394300000000000182e+03	2.331000000000000000e+03	7.361059999999999945e+02	2.331599999999999909e+03	4.167329999999999927e+03	4.443589999999999804e+02	1.713289999999999964e+03	7.365850000000000364e+02	7.363559999999999945e+02	7.368569999999999709e+02	7.365399999999999636e+02	7.364379999999999882e+02	7.378020000000000209e+02	7.364489999999999554e+02	7.363990000000000009e+02	7.368659999999999854e+02	7.376019999999999754e+02	7.366430000000000291e+02	7.367019999999999982e+02	7.367820000000000391e+02	7.365969999999999800e+02	7.370499999999999545e+02	1.713529999999999973e+03	7.369180000000000064e+02	7.377190000000000509e+02	1.162220000000000027e+03	7.364969999999999573e+02	4.448500000000000227e+02	7.363110000000000355e+02	7.367609999999999673e+02	7.360879999999999654e+02	7.373799999999999955e+02	4.445260000000000105e+02	7.367960000000000491e+02	7.363179999999999836e+02	7.365529999999999973e+02	7.363150000000000546e+02	7.376910000000000309e+02	7.364439999999999600e+02	1.162539999999999964e+03	7.365330000000000155e+02	2.601250000000000000e+02	7.365349999999999682e+02	7.361839999999999691e+02
1.175100000000000051e+02	3.609649999999999892e+01	8.871120000000000516e+01	8.875069999999999482e+01	7.137930000000000064e+01	7.137909999999999400e+01	1.024009999999999962e+02	7.137919999999999732e+01	2.305420000000000158e+01	7.142659999999999343e+01	1.219369999999999976e+02	1.400919999999999987e+01	5.293769999999999953e+01	2.304329999999999856e+01	2.304200000000000159e+01	2.304179999999999851e+01	2.304029999999999845e+01	2.304110000000000014e+01	2.306640000000000157e+01	2.304489999999999839e+01	2.304710000000000036e+01	2.304400000000000048e+01	2.306690000000000040e+01	2.304309999999999903e+01	2.304540000000000077e+01	2.304350000000000165e+01	2.304820000000000135e+01	2.304530000000000101e+01	5.285040000000000049e+01	2.304510000000000147e+01	2.307779999999999987e+01	3.609649999999999892e+01	2.304100000000000037e+01	1.401249999999999929e+01	2.303999999999999915e+01	2.304779999999999873e+01	2.304080000000000084e+01	2.304360000000000142e+01	1.401539999999999964e+01	2.304789999999999850e+01	2.303969999999999985e+01	2.304040000000000177e+01	2.304510000000000147e+01	2.305519999999999925e+01	2.304119999999999990e+01	3.609290000000000020e+01	2.304019999999999868e+01	8.249119999999999564e+00	2.304070000000000107e+01	2.303989999999999938e+01
1.147429999999999950e+02	3.528499999999999659e+01	8.674120000000000630e+01	8.684359999999999502e+01	6.974450000000000216e+01	6.974450000000000216e+01	1.000190000000000055e+02	6.974460000000000548e+01	2.252309999999999945e+01	6.976040000000000418e+01	1.190100000000000051e+02	1.369790000000000063e+01	5.164829999999999899e+01	2.252740000000000009e+01	2.252380000000000138e+01	2.252410000000000068e+01	2.252370000000000161e+01	2.252339999999999876e+01	2.253879999999999839e+01	2.252420000000000044e+01	2.252439999999999998e+01	2.253209999999999980e+01	2.254060000000000130e+01	2.252400000000000091e+01	2.252439999999999998e+01	2.252509999999999835e+01	2.252619999999999933e+01	2.252459999999999951e+01	5.164650000000000318e+01	2.252540000000000120e+01	2.254129999999999967e+01	3.528730000000000189e+01	2.252420000000000044e+01	1.373019999999999996e+01	2.252380000000000138e+01	2.252430000000000021e+01	2.252319999999999922e+01	2.253229999999999933e+01	1.369810000000000016e+01	2.252499999999999858e+01	2.252329999999999899e+01	2.252400000000000091e+01	2.252370000000000161e+01	2.253419999999999845e+01	2.252449999999999974e+01	3.527570000000000050e+01	2.252370000000000161e+01	8.068569999999999354e+00	2.252430000000000021e+01	2.252309999999999945e+01
7.587340000000000373e+02	2.243069999999999879e+02	5.615420000000000300e+02	5.615689999999999600e+02	4.489850000000000136e+02	4.489800000000000182e+02	6.525059999999999718e+02	4.489820000000000277e+02	1.421930000000000121e+02	4.490550000000000068e+02	7.979539999999999509e+02	8.601739999999999498e+01	3.303279999999999745e+02	1.422079999999999984e+02	1.421959999999999980e+02	1.421970000000000027e+02	1.422189999999999941e+02	1.422090000000000032e+02	1.423540000000000134e+02	1.422280000000000086e+02	1.422059999999999889e+02	1.422150000000000034e+02	1.423470000000000084e+02	1.422150000000000034e+02	1.422379999999999995e+02	1.422160000000000082e+02	1.422160000000000082e+02	1.422309999999999945e+02	3.303090000000000259e+02	1.422189999999999941e+02	1.424670000000000130e+02	2.243069999999999879e+02	1.422079999999999984e+02	8.611820000000000164e+01	1.421910000000000025e+02	1.422400000000000091e+02	1.421970000000000027e+02	1.422150000000000034e+02	8.592929999999999779e+01	1.422179999999999893e+02	1.422079999999999984e+02	1.423180000000000121e+02	1.421980000000000075e+02	1.423149999999999977e+02	1.422069999999999936e+02	2.241639999999999873e+02	1.422059999999999889e+02	5.030069999999999908e+01	1.422079999999999984e+02	1.421930000000000121e+02
4.024940000000000282e+02	1.197229999999999990e+02	2.988399999999999750e+02	2.988519999999999754e+02	2.392030000000000030e+02	2.392019999999999982e+02	3.468919999999999959e+02	2.392019999999999982e+02	7.600879999999999370e+01	2.393050000000000068e+02	4.223890000000000100e+02	4.597149999999999892e+01	1.761899999999999977e+02	7.605870000000000175e+01	7.599630000000000507e+01	7.599979999999999336e+01	7.600870000000000459e+01	7.600509999999999877e+01	7.614860000000000184e+01	7.601179999999999382e+01	7.600029999999999575e+01	7.603189999999999316e+01	7.617470000000000141e+01	7.600339999999999918e+01	7.602700000000000102e+01	7.599880000000000280e+01	7.601980000000000359e+01	7.601069999999999993e+01	1.761579999999999870e+02	7.600490000000000634e+01	7.616570000000000107e+01	1.196869999999999976e+02	7.600209999999999866e+01	4.602600000000000335e+01	7.599469999999999459e+01	7.600910000000000366e+01	7.599530000000000030e+01	7.601099999999999568e+01	4.598870000000000147e+01	7.600449999999999307e+01	7.600230000000000530e+01	7.599710000000000321e+01	7.599800000000000466e+01	7.607779999999999632e+01	7.600060000000000571e+01	1.196719999999999970e+02	7.599890000000000612e+01	2.693440000000000012e+01	7.599920000000000186e+01	7.599800000000000466e+01
3.256940000000000168e+02	9.734619999999999607e+01	2.422419999999999902e+02	2.422460000000000093e+02	1.940929999999999893e+02	1.939770000000000039e+02	2.810059999999999718e+02	1.939770000000000039e+02	6.172359999999999758e+01	1.939859999999999900e+02	3.414230000000000018e+02	3.735790000000000077e+01	1.429480000000000075e+02	6.175019999999999953e+01	6.173599999999999710e+01	6.177230000000000132e+01	6.188020000000000209e+01	6.187360000000000326e+01	6.209199999999999875e+01	6.187510000000000332e+01	6.174539999999999651e+01	6.186410000000000053e+01	6.184620000000000317e+01	6.187870000000000203e+01	6.189200000000000301e+01	6.180839999999999890e+01	6.183180000000000121e+01	6.199360000000000070e+01	1.429610000000000127e+02	6.186419999999999675e+01	6.218560000000000088e+01	9.724649999999999750e+01	6.178439999999999799e+01	3.736639999999999873e+01	6.172769999999999868e+01	6.201299999999999812e+01	6.172500000000000142e+01	6.184219999999999828e+01	3.737389999999999901e+01	6.187969999999999970e+01	6.187060000000000315e+01	6.198680000000000234e+01	6.174949999999999761e+01	6.189189999999999969e+01	6.187769999999999726e+01	9.728990000000000293e+01	6.178379999999999939e+01	2.192220000000000013e+01	6.181069999999999709e+01	6.172650000000000148e+01
1.358299999999999955e+03	4.006820000000000164e+02	1.003700000000000045e+03	1.003850000000000023e+03	8.020800000000000409e+02	8.020620000000000118e+02	1.166890000000000100e+03	8.020629999999999882e+02	2.536090000000000089e+02	8.023990000000000009e+02	1.430069999999999936e+03	1.532620000000000005e+02	5.897440000000000282e+02	2.538549999999999898e+02	2.537810000000000059e+02	2.537539999999999907e+02	2.541330000000000098e+02	2.539039999999999964e+02	2.548820000000000050e+02	2.539629999999999939e+02	2.536659999999999968e+02	2.538559999999999945e+02	2.543100000000000023e+02	2.540250000000000057e+02	2.538489999999999895e+02	2.538400000000000034e+02	2.537769999999999868e+02	2.540380000000000109e+02	5.897659999999999627e+02	2.539290000000000020e+02	2.540260000000000105e+02	4.001970000000000027e+02	2.536970000000000027e+02	1.534699999999999989e+02	2.537880000000000109e+02	2.538259999999999934e+02	2.536100000000000136e+02	2.543029999999999973e+02	1.533739999999999952e+02	2.539670000000000130e+02	2.538240000000000123e+02	2.539329999999999927e+02	2.536570000000000107e+02	2.540989999999999895e+02	2.538890000000000100e+02	4.004700000000000273e+02	2.537009999999999934e+02	8.972310000000000230e+01	2.536829999999999927e+02	2.536200000000000045e+02
6.336289999999999964e+03	1.861190000000000055e+03	4.675199999999999818e+03	4.674949999999999818e+03	3.733599999999999909e+03	3.733510000000000218e+03	5.437550000000000182e+03	3.733519999999999982e+03	1.178650000000000091e+03	3.734139999999999873e+03	6.678229999999999563e+03	7.115789999999999509e+02	2.743889999999999873e+03	1.179829999999999927e+03	1.179339999999999918e+03	1.179960000000000036e+03	1.179390000000000100e+03	1.179220000000000027e+03	1.183059999999999945e+03	1.179230000000000018e+03	1.179660000000000082e+03	1.179849999999999909e+03	1.182650000000000091e+03	1.179549999999999955e+03	1.180099999999999909e+03	1.180069999999999936e+03	1.179930000000000064e+03	1.180480000000000018e+03	2.743889999999999873e+03	1.180269999999999982e+03	1.182410000000000082e+03	1.861670000000000073e+03	1.179369999999999891e+03	7.129500000000000455e+02	1.179089999999999918e+03	1.180029999999999973e+03	1.178799999999999955e+03	1.180960000000000036e+03	7.116929999999999836e+02	1.180490000000000009e+03	1.178869999999999891e+03	1.179160000000000082e+03	1.179529999999999973e+03	1.181339999999999918e+03	1.179420000000000073e+03	1.862579999999999927e+03	1.179420000000000073e+03	4.162970000000000255e+02	1.179460000000000036e+03	1.178789999999999964e+03
7.587199999999999989e+01	2.388400000000000034e+01	5.800540000000000163e+01	5.800600000000000023e+01	4.685960000000000036e+01	4.685960000000000036e+01	6.667940000000000111e+01	4.685960000000000036e+01	1.530199999999999960e+01	4.686379999999999768e+01	7.803950000000000387e+01	9.339549999999999130e+00	3.487939999999999685e+01	1.530320000000000036e+01	1.532510000000000083e+01	1.539850000000000030e+01	1.530289999999999928e+01	1.530279999999999951e+01	1.532639999999999958e+01	1.530480000000000018e+01	1.530560000000000009e+01	1.530390000000000050e+01	1.531329999999999991e+01	1.532859999999999978e+01	1.530509999999999948e+01	1.544200000000000017e+01	1.531160000000000032e+01	1.532380000000000031e+01	3.483149999999999835e+01	1.536700000000000088e+01	1.531879999999999953e+01	2.388410000000000011e+01	1.531750000000000078e+01	9.345779999999999532e+00	1.536999999999999922e+01	1.530690000000000062e+01	1.530429999999999957e+01	1.564359999999999928e+01	9.339489999999999625e+00	1.535340000000000060e+01	1.530209999999999937e+01	1.530240000000000045e+01	1.530320000000000036e+01	1.546400000000000041e+01	1.530809999999999960e+01	2.407300000000000040e+01	1.530680000000000085e+01	5.523299999999999876e+00	1.530749999999999922e+01	1.530189999999999984e+01
2.405709999999999837e+01	8.682420000000000471e+00	1.978669999999999973e+01	1.978729999999999833e+01	1.634639999999999915e+01	1.634639999999999915e+01	2.222650000000000148e+01	1.634639999999999915e+01	5.673779999999999824e+00	1.634880000000000067e+01	2.341179999999999950e+01	3.528290000000000148e+00	1.245689999999999920e+01	5.673750000000000071e+00	5.673790000000000333e+00	5.673969999999999736e+00	5.674479999999999968e+00	5.674360000000000070e+00	5.674859999999999793e+00	5.674979999999999691e+00	5.673750000000000071e+00	5.674129999999999896e+00	5.674220000000000041e+00	5.675200000000000244e+00	5.673860000000000348e+00	5.673939999999999984e+00	5.674080000000000013e+00	5.674199999999999910e+00	1.241099999999999959e+01	5.674339999999999939e+00	5.676590000000000025e+00	8.683350000000000790e+00	5.673910000000000231e+00	3.528430000000000177e+00	5.673890000000000100e+00	5.676919999999999966e+00	5.673739999999999561e+00	5.681720000000000326e+00	3.528249999999999886e+00	5.674150000000000027e+00	5.673779999999999824e+00	5.673939999999999984e+00	5.673739999999999561e+00	5.686930000000000263e+00	5.673949999999999605e+00	8.682029999999999248e+00	5.673809999999999576e+00	2.123099999999999987e+00	5.673820000000000086e+00	5.673739999999999561e+00
4.126700000000000159e+02	1.227600000000000051e+02	3.064039999999999964e+02	3.063890000000000100e+02	2.451959999999999980e+02	2.451959999999999980e+02	3.556240000000000236e+02	2.451970000000000027e+02	7.788630000000000564e+01	2.452460000000000093e+02	4.331190000000000282e+02	4.711399999999999721e+01	1.805610000000000070e+02	7.792040000000000077e+01	7.791830000000000211e+01	7.800159999999999627e+01	7.792770000000000152e+01	7.795340000000000202e+01	7.797899999999999920e+01	7.789799999999999613e+01	7.790080000000000382e+01	7.789619999999999322e+01	7.797270000000000323e+01	7.795180000000000575e+01	7.790840000000000032e+01	7.809759999999999991e+01	7.792990000000000350e+01	7.796790000000000020e+01	1.805920000000000130e+02	7.799869999999999948e+01	7.811220000000000141e+01	1.227270000000000039e+02	7.792669999999999675e+01	4.731850000000000023e+01	7.795950000000000557e+01	7.812300000000000466e+01	7.788630000000000564e+01	7.832089999999999463e+01	4.711560000000000059e+01	7.803959999999999297e+01	7.789499999999999602e+01	7.788710000000000377e+01	7.789520000000000266e+01	7.813630000000000564e+01	7.793280000000000030e+01	1.231500000000000057e+02	7.789679999999999893e+01	2.762890000000000157e+01	7.798940000000000339e+01	7.788549999999999329e+01
9.012340000000000373e+02	2.660059999999999718e+02	6.668640000000000327e+02	6.667400000000000091e+02	5.329660000000000082e+02	5.328920000000000528e+02	7.747509999999999764e+02	5.328930000000000291e+02	1.686999999999999886e+02	5.331280000000000427e+02	9.481799999999999500e+02	1.019120000000000061e+02	3.920000000000000000e+02	1.688040000000000020e+02	1.686860000000000070e+02	1.686819999999999879e+02	1.686899999999999977e+02	1.686810000000000116e+02	1.690310000000000059e+02	1.686970000000000027e+02	1.686980000000000075e+02	1.687119999999999891e+02	1.688710000000000093e+02	1.686910000000000025e+02	1.687129999999999939e+02	1.686939999999999884e+02	1.686949999999999932e+02	1.687090000000000032e+02	3.919669999999999845e+02	1.687129999999999939e+02	1.687899999999999920e+02	2.661159999999999854e+02	1.686800000000000068e+02	1.022150000000000034e+02	1.686779999999999973e+02	1.687609999999999957e+02	1.686740000000000066e+02	1.687510000000000048e+02	1.019150000000000063e+02	1.687270000000000039e+02	1.686759999999999877e+02	1.686839999999999975e+02	1.686850000000000023e+02	1.687920000000000016e+02	1.686899999999999977e+02	2.660539999999999736e+02	1.686790000000000020e+02	5.963210000000000122e+01	1.686889999999999930e+02	1.686730000000000018e+02
2.637039999999999964e+03	7.754750000000000227e+02	1.946609999999999900e+03	1.946839999999999918e+03	1.555099999999999909e+03	1.555079999999999927e+03	2.263929999999999836e+03	1.555089999999999918e+03	4.912450000000000045e+02	1.555750000000000000e+03	2.778210000000000036e+03	2.965919999999999845e+02	1.143230000000000018e+03	4.918439999999999941e+02	4.913980000000000246e+02	4.917860000000000014e+02	4.914739999999999895e+02	4.914940000000000282e+02	4.927330000000000041e+02	4.915369999999999777e+02	4.916309999999999718e+02	4.913770000000000095e+02	4.929929999999999950e+02	4.916120000000000232e+02	4.919990000000000236e+02	4.917930000000000064e+02	4.917239999999999895e+02	4.920049999999999955e+02	1.143069999999999936e+03	4.918299999999999841e+02	4.928539999999999850e+02	7.756979999999999791e+02	4.914490000000000123e+02	2.973489999999999895e+02	4.913299999999999841e+02	4.918199999999999932e+02	4.913009999999999877e+02	4.921270000000000095e+02	2.967040000000000077e+02	4.919030000000000200e+02	4.914320000000000164e+02	4.916129999999999995e+02	4.915670000000000073e+02	4.923170000000000073e+02	4.916349999999999909e+02	7.758819999999999482e+02	4.914529999999999745e+02	1.736140000000000043e+02	4.914610000000000127e+02	4.913779999999999859e+02
3.423530000000000086e+02	1.020799999999999983e+02	2.544919999999999902e+02	2.545250000000000057e+02	2.037849999999999966e+02	2.037849999999999966e+02	2.952950000000000159e+02	2.037849999999999966e+02	6.482340000000000657e+01	2.038520000000000039e+02	3.589820000000000277e+02	3.922610000000000241e+01	1.501599999999999966e+02	6.488899999999999579e+01	6.496389999999999532e+01	6.488420000000000698e+01	6.482240000000000180e+01	6.481990000000000407e+01	6.503369999999999607e+01	6.482710000000000150e+01	6.483780000000000143e+01	6.497679999999999723e+01	6.504290000000000305e+01	6.484850000000000136e+01	6.486339999999999861e+01	6.497410000000000707e+01	6.484650000000000603e+01	6.488800000000000523e+01	1.501370000000000005e+02	6.489490000000000691e+01	6.491970000000000596e+01	1.020390000000000015e+02	6.486790000000000589e+01	3.933059999999999690e+01	6.496410000000000196e+01	6.483140000000000214e+01	6.482460000000000377e+01	6.512179999999999325e+01	3.922959999999999781e+01	6.502949999999999875e+01	6.482030000000000314e+01	6.482769999999999300e+01	6.483209999999999695e+01	6.499060000000000059e+01	6.484000000000000341e+01	1.023629999999999995e+02	6.486700000000000443e+01	2.298999999999999844e+01	6.487139999999999418e+01	6.482219999999999516e+01
1.287970000000000027e+03	3.795539999999999736e+02	9.518419999999999845e+02	9.519420000000000073e+02	7.606639999999999873e+02	7.606509999999999536e+02	1.106569999999999936e+03	7.606570000000000391e+02	2.405399999999999920e+02	7.607559999999999718e+02	1.355940000000000055e+03	1.452860000000000014e+02	5.594170000000000300e+02	2.408909999999999911e+02	2.407280000000000086e+02	2.408410000000000082e+02	2.406040000000000134e+02	2.405639999999999930e+02	2.410790000000000077e+02	2.405900000000000034e+02	2.406440000000000055e+02	2.410490000000000066e+02	2.414279999999999973e+02	2.406459999999999866e+02	2.407160000000000082e+02	2.409240000000000066e+02	2.406970000000000027e+02	2.407769999999999868e+02	5.594450000000000500e+02	2.408420000000000130e+02	2.418919999999999959e+02	3.797309999999999945e+02	2.407489999999999952e+02	1.456289999999999907e+02	2.407560000000000002e+02	2.406529999999999916e+02	2.405579999999999927e+02	2.413230000000000075e+02	1.452949999999999875e+02	2.409610000000000127e+02	2.405490000000000066e+02	2.405670000000000073e+02	2.405939999999999941e+02	2.412050000000000125e+02	2.405989999999999895e+02	3.801539999999999964e+02	2.407350000000000136e+02	8.500749999999999318e+01	2.407470000000000141e+02	2.405399999999999920e+02
1.539650000000000091e+03	4.533829999999999814e+02	1.137450000000000045e+03	1.137529999999999973e+03	9.088999999999999773e+02	9.088579999999999472e+02	1.322480000000000018e+03	9.088640000000000327e+02	2.873070000000000164e+02	9.089629999999999654e+02	1.621269999999999982e+03	1.735140000000000100e+02	6.683509999999999991e+02	2.876669999999999732e+02	2.874990000000000236e+02	2.876150000000000091e+02	2.874560000000000173e+02	2.873720000000000141e+02	2.880169999999999959e+02	2.873729999999999905e+02	2.874359999999999786e+02	2.878860000000000241e+02	2.883349999999999795e+02	2.874209999999999923e+02	2.875009999999999764e+02	2.876990000000000123e+02	2.874850000000000136e+02	2.875570000000000164e+02	6.683609999999999900e+02	2.876220000000000141e+02	2.887590000000000146e+02	4.536109999999999900e+02	2.875230000000000246e+02	1.738689999999999998e+02	2.875240000000000009e+02	2.874259999999999877e+02	2.874669999999999845e+02	2.881159999999999854e+02	1.735240000000000009e+02	2.877389999999999759e+02	2.873220000000000027e+02	2.873399999999999750e+02	2.873639999999999759e+02	2.880459999999999923e+02	2.873829999999999814e+02	4.539879999999999995e+02	2.875070000000000050e+02	1.015109999999999957e+02	2.875210000000000150e+02	2.873109999999999786e+02
8.725320000000000391e+02	2.576689999999999827e+02	6.454819999999999709e+02	6.455739999999999554e+02	5.160040000000000191e+02	5.160000000000000000e+02	7.501480000000000246e+02	5.160059999999999718e+02	1.633389999999999986e+02	5.160929999999999609e+02	9.179389999999999645e+02	9.868880000000000052e+01	3.795910000000000082e+02	1.636779999999999973e+02	1.635180000000000007e+02	1.636279999999999859e+02	1.633530000000000086e+02	1.633499999999999943e+02	1.637630000000000052e+02	1.633739999999999952e+02	1.634430000000000121e+02	1.636479999999999961e+02	1.640960000000000036e+02	1.634360000000000070e+02	1.634960000000000093e+02	1.636719999999999970e+02	1.634879999999999995e+02	1.635680000000000121e+02	3.796800000000000068e+02	1.636339999999999861e+02	1.644099999999999966e+02	2.577610000000000241e+02	1.635459999999999923e+02	9.885349999999999682e+01	1.635469999999999970e+02	1.634209999999999923e+02	1.633600000000000136e+02	1.640610000000000070e+02	9.869759999999999422e+01	1.637100000000000080e+02	1.633480000000000132e+02	1.633660000000000139e+02	1.633950000000000102e+02	1.639039999999999964e+02	1.633820000000000050e+02	2.581610000000000014e+02	1.635339999999999918e+02	5.775719999999999743e+01	1.635430000000000064e+02	1.633420000000000130e+02
2.649059999999999945e+03	7.790059999999999718e+02	1.955589999999999918e+03	1.955730000000000018e+03	1.562210000000000036e+03	1.562170000000000073e+03	2.274250000000000000e+03	1.562200000000000045e+03	4.934560000000000173e+02	1.562509999999999991e+03	2.790889999999999873e+03	2.979440000000000168e+02	1.148470000000000027e+03	4.938849999999999909e+02	4.936750000000000114e+02	4.940969999999999800e+02	4.938109999999999786e+02	4.935830000000000268e+02	4.946700000000000159e+02	4.935749999999999886e+02	4.937280000000000086e+02	4.942939999999999827e+02	4.946990000000000123e+02	4.936630000000000109e+02	4.937869999999999777e+02	4.940380000000000109e+02	4.937710000000000150e+02	4.939390000000000214e+02	1.148420000000000073e+03	4.940430000000000064e+02	4.952799999999999727e+02	7.792409999999999854e+02	4.938910000000000196e+02	2.985240000000000009e+02	4.936870000000000118e+02	4.936750000000000114e+02	4.936519999999999868e+02	4.946909999999999741e+02	2.979510000000000218e+02	4.940579999999999927e+02	4.934900000000000091e+02	4.937830000000000155e+02	4.935629999999999882e+02	4.949110000000000014e+02	4.935830000000000268e+02	7.798229999999999791e+02	4.938840000000000146e+02	1.742680000000000007e+02	4.939139999999999873e+02	4.934599999999999795e+02
2.394610000000000127e+03	7.043680000000000518e+02	1.767960000000000036e+03	1.768099999999999909e+03	1.412369999999999891e+03	1.412329999999999927e+03	2.055960000000000036e+03	1.412359999999999900e+03	4.461700000000000159e+02	1.412660000000000082e+03	2.522630000000000109e+03	2.694069999999999823e+02	1.038349999999999909e+03	4.465710000000000264e+02	4.463929999999999723e+02	4.468149999999999977e+02	4.465269999999999868e+02	4.463009999999999877e+02	4.473559999999999945e+02	4.462889999999999873e+02	4.464460000000000264e+02	4.468609999999999900e+02	4.473629999999999995e+02	4.463770000000000095e+02	4.465049999999999955e+02	4.467549999999999955e+02	4.464879999999999995e+02	4.466549999999999727e+02	1.038319999999999936e+03	4.467590000000000146e+02	4.479900000000000091e+02	7.046169999999999618e+02	4.466080000000000041e+02	2.698840000000000146e+02	4.464049999999999727e+02	4.463879999999999768e+02	4.463709999999999809e+02	4.474060000000000059e+02	2.694139999999999873e+02	4.467749999999999773e+02	4.462069999999999936e+02	4.464940000000000282e+02	4.462819999999999823e+02	4.476170000000000186e+02	4.463009999999999877e+02	7.052039999999999509e+02	4.466019999999999754e+02	1.575869999999999891e+02	4.466309999999999718e+02	4.461779999999999973e+02
2.319659999999999854e+03	6.823550000000000182e+02	1.712700000000000045e+03	1.712779999999999973e+03	1.368230000000000018e+03	1.368190000000000055e+03	1.991660000000000082e+03	1.368220000000000027e+03	4.322440000000000282e+02	1.368470000000000027e+03	2.443610000000000127e+03	2.610009999999999764e+02	1.005909999999999968e+03	4.326009999999999991e+02	4.323190000000000168e+02	4.328210000000000264e+02	4.325989999999999895e+02	4.323740000000000236e+02	4.332400000000000091e+02	4.323580000000000041e+02	4.325009999999999764e+02	4.329270000000000209e+02	4.332620000000000005e+02	4.324239999999999782e+02	4.325339999999999918e+02	4.326720000000000255e+02	4.325339999999999918e+02	4.326600000000000250e+02	1.005889999999999986e+03	4.327559999999999718e+02	4.339689999999999941e+02	6.826309999999999718e+02	4.326329999999999814e+02	2.614769999999999754e+02	4.323310000000000173e+02	4.324519999999999982e+02	4.324390000000000214e+02	4.331779999999999973e+02	2.610049999999999955e+02	4.326360000000000241e+02	4.322799999999999727e+02	4.325659999999999741e+02	4.323419999999999845e+02	4.335299999999999727e+02	4.323530000000000086e+02	6.827740000000000009e+02	4.326279999999999859e+02	1.526730000000000018e+02	4.326530000000000200e+02	4.322479999999999905e+02
5.459039999999999964e+02	1.617880000000000109e+02	4.046360000000000241e+02	4.046190000000000282e+02	3.236870000000000118e+02	3.236580000000000155e+02	4.699309999999999832e+02	3.236580000000000155e+02	1.026470000000000056e+02	3.236600000000000250e+02	5.735900000000000318e+02	6.205939999999999657e+01	2.383110000000000070e+02	1.026689999999999969e+02	1.026610000000000014e+02	1.026670000000000016e+02	1.027830000000000013e+02	1.027019999999999982e+02	1.029300000000000068e+02	1.026790000000000020e+02	1.026730000000000018e+02	1.027429999999999950e+02	1.029150000000000063e+02	1.026650000000000063e+02	1.026839999999999975e+02	1.027069999999999936e+02	1.026770000000000067e+02	1.026689999999999969e+02	2.382359999999999900e+02	1.026680000000000064e+02	1.030270000000000010e+02	1.618439999999999941e+02	1.026569999999999965e+02	6.217779999999999774e+01	1.026569999999999965e+02	1.026839999999999975e+02	1.027870000000000061e+02	1.027349999999999994e+02	6.205960000000000321e+01	1.027090000000000032e+02	1.026550000000000011e+02	1.026530000000000058e+02	1.026500000000000057e+02	1.028179999999999978e+02	1.026800000000000068e+02	1.619110000000000014e+02	1.026539999999999964e+02	3.634899999999999665e+01	1.026590000000000060e+02	1.026490000000000009e+02
4.126820000000000164e+02	1.226560000000000059e+02	3.064169999999999732e+02	3.064250000000000114e+02	2.451959999999999980e+02	2.451959999999999980e+02	3.556240000000000236e+02	2.451959999999999980e+02	7.788779999999999859e+01	2.452709999999999866e+02	4.331190000000000282e+02	4.711809999999999832e+01	1.806409999999999911e+02	7.788689999999999714e+01	7.789690000000000225e+01	7.810129999999999484e+01	7.789149999999999352e+01	7.788809999999999434e+01	7.803749999999999432e+01	7.789130000000000109e+01	7.796299999999999386e+01	7.789100000000000534e+01	7.791859999999999786e+01	7.793569999999999709e+01	7.791710000000000491e+01	7.803879999999999484e+01	7.797499999999999432e+01	7.801760000000000161e+01	1.805720000000000027e+02	7.807800000000000296e+01	7.793710000000000093e+01	1.227150000000000034e+02	7.802870000000000061e+01	4.716219999999999857e+01	7.789199999999999591e+01	7.789289999999999736e+01	7.790170000000000528e+01	7.815909999999999513e+01	4.711399999999999721e+01	7.794729999999999848e+01	7.788960000000000150e+01	7.789700000000000557e+01	7.791970000000000596e+01	7.821020000000000039e+01	7.790240000000000009e+01	1.229689999999999941e+02	7.802790000000000248e+01	2.762120000000000175e+01	7.803260000000000218e+01	7.788530000000000086e+01
1.025240000000000009e+03	3.025020000000000095e+02	7.584109999999999445e+02	7.581580000000000155e+02	6.059210000000000491e+02	6.059049999999999727e+02	8.811209999999999809e+02	6.059099999999999682e+02	1.917139999999999986e+02	6.061169999999999618e+02	1.078900000000000091e+03	1.158119999999999976e+02	4.456200000000000045e+02	1.919840000000000089e+02	1.917589999999999861e+02	1.919639999999999986e+02	1.918269999999999982e+02	1.918650000000000091e+02	1.923969999999999914e+02	1.918559999999999945e+02	1.918079999999999927e+02	1.919540000000000077e+02	1.923319999999999936e+02	1.919019999999999868e+02	1.918640000000000043e+02	1.919029999999999916e+02	1.918609999999999900e+02	1.919929999999999950e+02	4.456659999999999968e+02	1.919960000000000093e+02	1.924339999999999975e+02	3.025360000000000014e+02	1.918919999999999959e+02	1.159560000000000031e+02	1.917570000000000050e+02	1.922160000000000082e+02	1.917330000000000041e+02	1.921160000000000139e+02	1.158179999999999978e+02	1.919329999999999927e+02	1.917450000000000045e+02	1.917460000000000093e+02	1.917609999999999957e+02	1.921790000000000020e+02	1.918559999999999945e+02	3.025980000000000132e+02	1.918820000000000050e+02	6.779389999999999361e+01	1.919240000000000066e+02	1.917079999999999984e+02
1.077009999999999991e+03	3.177710000000000150e+02	7.962250000000000227e+02	7.963319999999999936e+02	6.364199999999999591e+02	6.364189999999999827e+02	9.255739999999999554e+02	6.364210000000000491e+02	2.013369999999999891e+02	6.364919999999999618e+02	1.133519999999999982e+03	1.217210000000000036e+02	4.681940000000000168e+02	2.017009999999999934e+02	2.013820000000000050e+02	2.014000000000000057e+02	2.015560000000000116e+02	2.014509999999999934e+02	2.020000000000000000e+02	2.014869999999999948e+02	2.013750000000000000e+02	2.015620000000000118e+02	2.021930000000000121e+02	2.014939999999999998e+02	2.014159999999999968e+02	2.014459999999999980e+02	2.014130000000000109e+02	2.014939999999999998e+02	4.680699999999999932e+02	2.015020000000000095e+02	2.018369999999999891e+02	3.178149999999999977e+02	2.013930000000000007e+02	1.217600000000000051e+02	2.013959999999999866e+02	2.017129999999999939e+02	2.013439999999999941e+02	2.017090000000000032e+02	1.216460000000000008e+02	2.015809999999999889e+02	2.013619999999999948e+02	2.013650000000000091e+02	2.013590000000000089e+02	2.016359999999999957e+02	2.014720000000000084e+02	3.179100000000000250e+02	2.013779999999999859e+02	7.124630000000000507e+01	2.014250000000000114e+02	2.013400000000000034e+02
2.635219999999999800e+03	7.750660000000000309e+02	1.945359999999999900e+03	1.945460000000000036e+03	1.554329999999999927e+03	1.553990000000000009e+03	2.262349999999999909e+03	1.554000000000000000e+03	4.908860000000000241e+02	1.554250000000000000e+03	2.776260000000000218e+03	2.964750000000000227e+02	1.142519999999999982e+03	4.914789999999999850e+02	4.912350000000000136e+02	4.912409999999999854e+02	4.913600000000000136e+02	4.912180000000000177e+02	4.925280000000000200e+02	4.913829999999999814e+02	4.910049999999999955e+02	4.916419999999999959e+02	4.925120000000000005e+02	4.916320000000000050e+02	4.912989999999999782e+02	4.914350000000000023e+02	4.912019999999999982e+02	4.916730000000000018e+02	1.142299999999999955e+03	4.915509999999999877e+02	4.924080000000000155e+02	7.751490000000000009e+02	4.911650000000000205e+02	2.970160000000000196e+02	4.912559999999999718e+02	4.916720000000000255e+02	4.910289999999999964e+02	4.922939999999999827e+02	2.964089999999999918e+02	4.916650000000000205e+02	4.911009999999999991e+02	4.909490000000000123e+02	4.909549999999999841e+02	4.919809999999999945e+02	4.913229999999999791e+02	7.755399999999999636e+02	4.911739999999999782e+02	1.734689999999999941e+02	4.912320000000000277e+02	4.908779999999999859e+02
5.067770000000000437e+03	1.488910000000000082e+03	3.739309999999999945e+03	3.739590000000000146e+03	2.986829999999999927e+03	2.986480000000000018e+03	4.349260000000000218e+03	2.986489999999999782e+03	9.429020000000000437e+02	2.987159999999999854e+03	5.340829999999999927e+03	5.692980000000000018e+02	2.195199999999999818e+03	9.441739999999999782e+02	9.437089999999999463e+02	9.440829999999999700e+02	9.436190000000000282e+02	9.434450000000000500e+02	9.467419999999999618e+02	9.437150000000000318e+02	9.438390000000000555e+02	9.439800000000000182e+02	9.467319999999999709e+02	9.441009999999999991e+02	9.443070000000000164e+02	9.445579999999999927e+02	9.441100000000000136e+02	9.446209999999999809e+02	2.195480000000000018e+03	9.444869999999999663e+02	9.469400000000000546e+02	1.490319999999999936e+03	9.434759999999999991e+02	5.703719999999999573e+02	9.435610000000000355e+02	9.441499999999999773e+02	9.433360000000000127e+02	9.457720000000000482e+02	5.692749999999999773e+02	9.449479999999999791e+02	9.432329999999999472e+02	9.430489999999999782e+02	9.436390000000000100e+02	9.454869999999999663e+02	9.438899999999999864e+02	1.490940000000000055e+03	9.434249999999999545e+02	3.330860000000000127e+02	9.436000000000000227e+02	9.429049999999999727e+02
1.201839999999999964e+04	3.528840000000000146e+03	8.865219999999999345e+03	8.865819999999999709e+03	7.080109999999999673e+03	7.079609999999999673e+03	1.031229999999999927e+04	7.079640000000000327e+03	2.234650000000000091e+03	7.081220000000000255e+03	1.266870000000000073e+04	1.348950000000000045e+03	5.203010000000000218e+03	2.237050000000000182e+03	2.235639999999999873e+03	2.236619999999999891e+03	2.235980000000000018e+03	2.235780000000000200e+03	2.241610000000000127e+03	2.236030000000000200e+03	2.236300000000000182e+03	2.236260000000000218e+03	2.241320000000000164e+03	2.236610000000000127e+03	2.237360000000000127e+03	2.237190000000000055e+03	2.236880000000000109e+03	2.237960000000000036e+03	5.203380000000000109e+03	2.237409999999999854e+03	2.241670000000000073e+03	3.530300000000000182e+03	2.235510000000000218e+03	1.351359999999999900e+03	2.235260000000000218e+03	2.237260000000000218e+03	2.235090000000000146e+03	2.238900000000000091e+03	1.348890000000000100e+03	2.237960000000000036e+03	2.235289999999999964e+03	2.235349999999999909e+03	2.236030000000000200e+03	2.239260000000000218e+03	2.236300000000000182e+03	3.531289999999999964e+03	2.235409999999999854e+03	7.893099999999999454e+02	2.235750000000000000e+03	2.234500000000000000e+03
1.491079999999999927e+04	4.377670000000000073e+03	1.099839999999999964e+04	1.099900000000000000e+04	8.783409999999999854e+03	8.782899999999999636e+03	1.279370000000000073e+04	8.782940000000000509e+03	2.772139999999999873e+03	8.784850000000000364e+03	1.571810000000000036e+04	1.673349999999999909e+03	6.454659999999999854e+03	2.774730000000000018e+03	2.773349999999999909e+03	2.774389999999999873e+03	2.773730000000000018e+03	2.773329999999999927e+03	2.779949999999999818e+03	2.773699999999999818e+03	2.774030000000000200e+03	2.774150000000000091e+03	2.779750000000000000e+03	2.774329999999999927e+03	2.775210000000000036e+03	2.775030000000000200e+03	2.774619999999999891e+03	2.775820000000000164e+03	6.455260000000000218e+03	2.775269999999999982e+03	2.780280000000000200e+03	4.379189999999999600e+03	2.773119999999999891e+03	1.676750000000000000e+03	2.772920000000000073e+03	2.775130000000000109e+03	2.772659999999999854e+03	2.777119999999999891e+03	1.673369999999999891e+03	2.775929999999999836e+03	2.772829999999999927e+03	2.773110000000000127e+03	2.773690000000000055e+03	2.777559999999999945e+03	2.773909999999999854e+03	4.380300000000000182e+03	2.773010000000000218e+03	9.792690000000000055e+02	2.773380000000000109e+03	2.771969999999999800e+03
1.855210000000000036e+03	5.460610000000000355e+02	1.370170000000000073e+03	1.370180000000000064e+03	1.094730000000000018e+03	1.094660000000000082e+03	1.593180000000000064e+03	1.094670000000000073e+03	3.459399999999999977e+02	1.094890000000000100e+03	1.953910000000000082e+03	2.089929999999999950e+02	8.049819999999999709e+02	3.463929999999999723e+02	3.462869999999999777e+02	3.462730000000000246e+02	3.463999999999999773e+02	3.462559999999999718e+02	3.473559999999999945e+02	3.463740000000000236e+02	3.460439999999999827e+02	3.463670000000000186e+02	3.473519999999999754e+02	3.465710000000000264e+02	3.463260000000000218e+02	3.464599999999999795e+02	3.462219999999999800e+02	3.466659999999999968e+02	8.047999999999999545e+02	3.465330000000000155e+02	3.469309999999999832e+02	5.463400000000000318e+02	3.461859999999999786e+02	2.092839999999999918e+02	3.463000000000000114e+02	3.466779999999999973e+02	3.460830000000000268e+02	3.471429999999999723e+02	2.089269999999999925e+02	3.466659999999999968e+02	3.461549999999999727e+02	3.459909999999999854e+02	3.460040000000000191e+02	3.468779999999999859e+02	3.463380000000000223e+02	5.467319999999999709e+02	3.462139999999999986e+02	1.223269999999999982e+02	3.462520000000000095e+02	3.459390000000000214e+02
8.466480000000000246e+02	2.500380000000000109e+02	6.264160000000000537e+02	6.263719999999999573e+02	5.007440000000000282e+02	5.007440000000000282e+02	7.279170000000000300e+02	5.007450000000000045e+02	1.585310000000000059e+02	5.008629999999999995e+02	8.906259999999999764e+02	9.587930000000000064e+01	3.683949999999999818e+02	1.585929999999999893e+02	1.586889999999999930e+02	1.586649999999999920e+02	1.588849999999999909e+02	1.587560000000000002e+02	1.591430000000000007e+02	1.587980000000000018e+02	1.585629999999999882e+02	1.586740000000000066e+02	1.588899999999999864e+02	1.588979999999999961e+02	1.587359999999999900e+02	1.587230000000000132e+02	1.586769999999999925e+02	1.590389999999999873e+02	3.683620000000000232e+02	1.588770000000000095e+02	1.587789999999999964e+02	2.502789999999999964e+02	1.586899999999999977e+02	9.603879999999999484e+01	1.586769999999999925e+02	1.588460000000000036e+02	1.585250000000000057e+02	1.589979999999999905e+02	9.579179999999999495e+01	1.588170000000000073e+02	1.587259999999999991e+02	1.585600000000000023e+02	1.585629999999999882e+02	1.588919999999999959e+02	1.587580000000000098e+02	2.500730000000000075e+02	1.587570000000000050e+02	5.606110000000000326e+01	1.586930000000000121e+02	1.585260000000000105e+02
2.519530000000000200e+03	7.409869999999999663e+02	1.860150000000000091e+03	1.860309999999999945e+03	1.485900000000000091e+03	1.485880000000000109e+03	2.163110000000000127e+03	1.485890000000000100e+03	4.694080000000000155e+02	1.486329999999999927e+03	2.654320000000000164e+03	2.834100000000000250e+02	1.092319999999999936e+03	4.700799999999999841e+02	4.698450000000000273e+02	4.702069999999999936e+02	4.696250000000000000e+02	4.695969999999999800e+02	4.715849999999999795e+02	4.697029999999999745e+02	4.701829999999999927e+02	4.697900000000000205e+02	4.716019999999999754e+02	4.698330000000000268e+02	4.704429999999999836e+02	4.704839999999999804e+02	4.702300000000000182e+02	4.703129999999999882e+02	1.092819999999999936e+03	4.702860000000000014e+02	4.718779999999999859e+02	7.423519999999999754e+02	4.696669999999999732e+02	2.839680000000000177e+02	4.696739999999999782e+02	4.698670000000000186e+02	4.696689999999999827e+02	4.708310000000000173e+02	2.834359999999999786e+02	4.706419999999999959e+02	4.695029999999999859e+02	4.694409999999999741e+02	4.700400000000000205e+02	4.708990000000000009e+02	4.698870000000000005e+02	7.424909999999999854e+02	4.696039999999999850e+02	1.658079999999999927e+02	4.697200000000000273e+02	4.693940000000000055e+02
9.067740000000000009e+02	2.677719999999999914e+02	6.707500000000000000e+02	6.707400000000000091e+02	5.364560000000000173e+02	5.361609999999999445e+02	7.795140000000000100e+02	5.361620000000000346e+02	1.696990000000000123e+02	5.362949999999999591e+02	9.540330000000000155e+02	1.025280000000000058e+02	3.944309999999999832e+02	1.698439999999999941e+02	1.697059999999999889e+02	1.697669999999999959e+02	1.698009999999999877e+02	1.697909999999999968e+02	1.698400000000000034e+02	1.697369999999999948e+02	1.697290000000000134e+02	1.697680000000000007e+02	1.700780000000000030e+02	1.697470000000000141e+02	1.698439999999999941e+02	1.697230000000000132e+02	1.697659999999999911e+02	1.697829999999999870e+02	3.943999999999999773e+02	1.697489999999999952e+02	1.702410000000000139e+02	2.676499999999999773e+02	1.697319999999999993e+02	1.025799999999999983e+02	1.696990000000000123e+02	1.698779999999999859e+02	1.697160000000000082e+02	1.697729999999999961e+02	1.025439999999999969e+02	1.697630000000000052e+02	1.697150000000000034e+02	1.697470000000000141e+02	1.697170000000000130e+02	1.699430000000000121e+02	1.697369999999999948e+02	2.677090000000000032e+02	1.697239999999999895e+02	6.000399999999999778e+01	1.697690000000000055e+02	1.697160000000000082e+02
9.132440000000000282e+02	2.695840000000000032e+02	6.755159999999999627e+02	6.755710000000000264e+02	5.400839999999999463e+02	5.399750000000000227e+02	7.850710000000000264e+02	5.399790000000000418e+02	1.709029999999999916e+02	5.401190000000000282e+02	9.608609999999999900e+02	1.032540000000000049e+02	3.971929999999999836e+02	1.709410000000000025e+02	1.709300000000000068e+02	1.710800000000000125e+02	1.713899999999999864e+02	1.711740000000000066e+02	1.715000000000000000e+02	1.712870000000000061e+02	1.709590000000000032e+02	1.709950000000000045e+02	1.711430000000000007e+02	1.714519999999999982e+02	1.712290000000000134e+02	1.710070000000000050e+02	1.711040000000000134e+02	1.716560000000000059e+02	3.972420000000000186e+02	1.713870000000000005e+02	1.712570000000000050e+02	2.698849999999999909e+02	1.712379999999999995e+02	1.033760000000000048e+02	1.709190000000000111e+02	1.712419999999999902e+02	1.709799999999999898e+02	1.713909999999999911e+02	1.032740000000000009e+02	1.711930000000000121e+02	1.711920000000000073e+02	1.711850000000000023e+02	1.709499999999999886e+02	1.715509999999999877e+02	1.711690000000000111e+02	2.696150000000000091e+02	1.713619999999999948e+02	6.048550000000000182e+01	1.712669999999999959e+02	1.709110000000000014e+02
7.661319999999999482e+02	2.265269999999999868e+02	5.670549999999999500e+02	5.671490000000000009e+02	4.533430000000000177e+02	4.533389999999999986e+02	6.588559999999999945e+02	4.533399999999999750e+02	1.435680000000000121e+02	4.534889999999999759e+02	8.057580000000000382e+02	8.675579999999999359e+01	3.335009999999999764e+02	1.436229999999999905e+02	1.435720000000000027e+02	1.435790000000000077e+02	1.436210000000000093e+02	1.436040000000000134e+02	1.437860000000000014e+02	1.436119999999999948e+02	1.435780000000000030e+02	1.437079999999999984e+02	1.437760000000000105e+02	1.435910000000000082e+02	1.436160000000000139e+02	1.435769999999999982e+02	1.435939999999999941e+02	1.436109999999999900e+02	3.334979999999999905e+02	1.435970000000000084e+02	1.437849999999999966e+02	2.264259999999999877e+02	1.435800000000000125e+02	8.690040000000000475e+01	1.435680000000000121e+02	1.436080000000000041e+02	1.435670000000000073e+02	1.436030000000000086e+02	8.676940000000000452e+01	1.435999999999999943e+02	1.435809999999999889e+02	1.435829999999999984e+02	1.435699999999999932e+02	1.436620000000000061e+02	1.436279999999999859e+02	2.263789999999999907e+02	1.435790000000000077e+02	5.079719999999999658e+01	1.435850000000000080e+02	1.435800000000000125e+02
1.518379999999999927e+04	4.458250000000000000e+03	1.119989999999999964e+04	1.120060000000000036e+04	8.944389999999999418e+03	8.943639999999999418e+03	1.302789999999999964e+04	8.943690000000000509e+03	2.822849999999999909e+03	8.946120000000000800e+03	1.600589999999999964e+04	1.704339999999999918e+03	6.572689999999999600e+03	2.824429999999999836e+03	2.823889999999999873e+03	2.825440000000000055e+03	2.825389999999999873e+03	2.824079999999999927e+03	2.832050000000000182e+03	2.824079999999999927e+03	2.824469999999999800e+03	2.824650000000000091e+03	2.829110000000000127e+03	2.824389999999999873e+03	2.825619999999999891e+03	2.825730000000000018e+03	2.824929999999999836e+03	2.825829999999999927e+03	6.572829999999999927e+03	2.825619999999999891e+03	2.830340000000000146e+03	4.458859999999999673e+03	2.824130000000000109e+03	1.706839999999999918e+03	2.823590000000000146e+03	2.824800000000000182e+03	2.823420000000000073e+03	2.827510000000000218e+03	1.704210000000000036e+03	2.825989999999999782e+03	2.823420000000000073e+03	2.823599999999999909e+03	2.823920000000000073e+03	2.828900000000000091e+03	2.824250000000000000e+03	4.460199999999999818e+03	2.824010000000000218e+03	9.978990000000000009e+02	2.824429999999999836e+03	2.822690000000000055e+03
2.921159999999999854e+03	8.587849999999999682e+02	2.156559999999999945e+03	2.156719999999999800e+03	1.722549999999999955e+03	1.722359999999999900e+03	2.507630000000000109e+03	1.722369999999999891e+03	5.441670000000000300e+02	1.723309999999999945e+03	3.077679999999999836e+03	3.285439999999999827e+02	1.266109999999999900e+03	5.443469999999999800e+02	5.443429999999999609e+02	5.443310000000000173e+02	5.448400000000000318e+02	5.443189999999999600e+02	5.459349999999999454e+02	5.443300000000000409e+02	5.440919999999999845e+02	5.444070000000000391e+02	5.452029999999999745e+02	5.442580000000000382e+02	5.443730000000000473e+02	5.444320000000000164e+02	5.441910000000000309e+02	5.442980000000000018e+02	1.266069999999999936e+03	5.442630000000000337e+02	5.451019999999999754e+02	8.585729999999999791e+02	5.441079999999999472e+02	3.290430000000000064e+02	5.443360000000000127e+02	5.443920000000000528e+02	5.441359999999999673e+02	5.447619999999999436e+02	3.285899999999999750e+02	5.445750000000000455e+02	5.441639999999999873e+02	5.441119999999999663e+02	5.440480000000000018e+02	5.451499999999999773e+02	5.442730000000000246e+02	8.593899999999999864e+02	5.440650000000000546e+02	1.923820000000000050e+02	5.441820000000000164e+02	5.440119999999999436e+02
2.914610000000000127e+03	8.572859999999999445e+02	2.151539999999999964e+03	2.151780000000000200e+03	1.718740000000000009e+03	1.718549999999999955e+03	2.502070000000000164e+03	1.718549999999999955e+03	5.428020000000000209e+02	1.719190000000000055e+03	3.070849999999999909e+03	3.278109999999999786e+02	1.263369999999999891e+03	5.431119999999999663e+02	5.429470000000000027e+02	5.434009999999999536e+02	5.434650000000000318e+02	5.430819999999999936e+02	5.446449999999999818e+02	5.430829999999999700e+02	5.432670000000000528e+02	5.431599999999999682e+02	5.438849999999999909e+02	5.430969999999999800e+02	5.436029999999999518e+02	5.433540000000000418e+02	5.433390000000000555e+02	5.435549999999999500e+02	1.263609999999999900e+03	5.434550000000000409e+02	5.442019999999999982e+02	8.578300000000000409e+02	5.431530000000000200e+02	3.281580000000000155e+02	5.428400000000000318e+02	5.434829999999999472e+02	5.429629999999999654e+02	5.435919999999999845e+02	3.277970000000000255e+02	5.434120000000000346e+02	5.429980000000000473e+02	5.430030000000000427e+02	5.431570000000000391e+02	5.440720000000000027e+02	5.431079999999999472e+02	8.573669999999999618e+02	5.431459999999999582e+02	1.923950000000000102e+02	5.432179999999999609e+02	5.427999999999999545e+02
3.433050000000000068e+02	1.023310000000000031e+02	2.552500000000000000e+02	2.553060000000000116e+02	2.043300000000000125e+02	2.043300000000000125e+02	2.960889999999999986e+02	2.043309999999999889e+02	6.499160000000000537e+01	2.043590000000000089e+02	3.599569999999999936e+02	3.933160000000000167e+01	1.506260000000000048e+02	6.499729999999999563e+01	6.499859999999999616e+01	6.499530000000000030e+01	6.499899999999999523e+01	6.499299999999999500e+01	6.502200000000000557e+01	6.499949999999999761e+01	6.499209999999999354e+01	6.502509999999999479e+01	6.503889999999999816e+01	6.499979999999999336e+01	6.499739999999999895e+01	6.499679999999999325e+01	6.499460000000000548e+01	6.499970000000000425e+01	1.505360000000000014e+02	6.499949999999999761e+01	6.502320000000000277e+01	1.023070000000000022e+02	6.499620000000000175e+01	3.936889999999999645e+01	6.499569999999999936e+01	6.501519999999999300e+01	6.499599999999999511e+01	6.501850000000000307e+01	3.933480000000000132e+01	6.500490000000000634e+01	6.499280000000000257e+01	6.499580000000000268e+01	6.499070000000000391e+01	6.502379999999999427e+01	6.499729999999999563e+01	1.023229999999999933e+02	6.499699999999999989e+01	2.305999999999999872e+01	6.499660000000000082e+01	6.499280000000000257e+01
1.637709999999999866e+02	4.965930000000000177e+01	1.228209999999999980e+02	1.228190000000000026e+02	9.862309999999999377e+01	9.862309999999999377e+01	1.420910000000000082e+02	9.862330000000000041e+01	3.163629999999999853e+01	9.862460000000000093e+01	1.707110000000000127e+02	1.919810000000000016e+01	7.287680000000000291e+01	3.163650000000000162e+01	3.163639999999999830e+01	3.163810000000000144e+01	3.164270000000000138e+01	3.163749999999999929e+01	3.164590000000000103e+01	3.164369999999999905e+01	3.163650000000000162e+01	3.163650000000000162e+01	3.166610000000000014e+01	3.164280000000000115e+01	3.164110000000000156e+01	3.163749999999999929e+01	3.163749999999999929e+01	3.164349999999999952e+01	7.286589999999999634e+01	3.164089999999999847e+01	3.164359999999999928e+01	4.966579999999999728e+01	3.164039999999999964e+01	1.923079999999999856e+01	3.163589999999999947e+01	3.164900000000000091e+01	3.164069999999999894e+01	3.163820000000000121e+01	1.919889999999999830e+01	3.163870000000000005e+01	3.163800000000000168e+01	3.163870000000000005e+01	3.163560000000000016e+01	3.165719999999999956e+01	3.163660000000000139e+01	4.966579999999999728e+01	3.164160000000000039e+01	1.129110000000000014e+01	3.164049999999999940e+01	3.163550000000000040e+01
5.061190000000000282e+02	1.501239999999999952e+02	3.753059999999999832e+02	3.752819999999999823e+02	3.002289999999999850e+02	3.002280000000000086e+02	4.357980000000000018e+02	3.002289999999999850e+02	9.525759999999999650e+01	3.002520000000000095e+02	5.316440000000000055e+02	5.759519999999999840e+01	2.210049999999999955e+02	9.532040000000000646e+01	9.526250000000000284e+01	9.528149999999999409e+01	9.526739999999999498e+01	9.528130000000000166e+01	9.541979999999999507e+01	9.528629999999999711e+01	9.527439999999999998e+01	9.545619999999999550e+01	9.559329999999999927e+01	9.529149999999999920e+01	9.532330000000000325e+01	9.532529999999999859e+01	9.532229999999999848e+01	9.530450000000000443e+01	2.209989999999999952e+02	9.528910000000000480e+01	9.595669999999999789e+01	1.501380000000000052e+02	9.530060000000000286e+01	5.772290000000000276e+01	9.525650000000000261e+01	9.532510000000000616e+01	9.525780000000000314e+01	9.532840000000000202e+01	5.761869999999999692e+01	9.535529999999999973e+01	9.526040000000000418e+01	9.526319999999999766e+01	9.526519999999999300e+01	9.542520000000000380e+01	9.529210000000000491e+01	1.502820000000000107e+02	9.526319999999999766e+01	3.379679999999999751e+01	9.531520000000000437e+01	9.526090000000000657e+01
1.574829999999999927e+03	4.636789999999999736e+02	1.163339999999999918e+03	1.163559999999999945e+03	9.295810000000000173e+02	9.295629999999999882e+02	1.352640000000000100e+03	9.295660000000000309e+02	2.938389999999999986e+02	9.298170000000000073e+02	1.658349999999999909e+03	1.775469999999999970e+02	6.836140000000000327e+02	2.939399999999999977e+02	2.939200000000000159e+02	2.940720000000000027e+02	2.941630000000000109e+02	2.940980000000000132e+02	2.945769999999999982e+02	2.940500000000000114e+02	2.940219999999999914e+02	2.940500000000000114e+02	2.945649999999999977e+02	2.940760000000000218e+02	2.942719999999999914e+02	2.940509999999999877e+02	2.941109999999999900e+02	2.942959999999999923e+02	6.834450000000000500e+02	2.941399999999999864e+02	2.945199999999999818e+02	4.638509999999999991e+02	2.939429999999999836e+02	1.778700000000000045e+02	2.938609999999999900e+02	2.944649999999999750e+02	2.938419999999999845e+02	2.941320000000000050e+02	1.774739999999999895e+02	2.941659999999999968e+02	2.940210000000000150e+02	2.940269999999999868e+02	2.940169999999999959e+02	2.943750000000000000e+02	2.940649999999999977e+02	4.639639999999999986e+02	2.939420000000000073e+02	1.038059999999999974e+02	2.939680000000000177e+02	2.938500000000000227e+02
2.278019999999999982e+03	6.704299999999999500e+02	1.682349999999999909e+03	1.682029999999999973e+03	1.343759999999999991e+03	1.343670000000000073e+03	1.956009999999999991e+03	1.343900000000000091e+03	4.245040000000000191e+02	1.344269999999999982e+03	2.399710000000000036e+03	2.564139999999999873e+02	9.877459999999999809e+02	4.248480000000000132e+02	4.245360000000000014e+02	4.247060000000000173e+02	4.249619999999999891e+02	4.247250000000000227e+02	4.255070000000000050e+02	4.247049999999999841e+02	4.246030000000000086e+02	4.249909999999999854e+02	4.251200000000000045e+02	4.248109999999999786e+02	4.247339999999999804e+02	4.246070000000000277e+02	4.246560000000000059e+02	4.249839999999999804e+02	9.877309999999999945e+02	4.248249999999999886e+02	4.254320000000000164e+02	6.699740000000000464e+02	4.247590000000000146e+02	2.569599999999999795e+02	4.245210000000000150e+02	4.248079999999999927e+02	4.247250000000000227e+02	4.248840000000000146e+02	2.564420000000000073e+02	4.247350000000000136e+02	4.245989999999999895e+02	4.246600000000000250e+02	4.245500000000000114e+02	4.252320000000000277e+02	4.246410000000000196e+02	6.699710000000000036e+02	4.248460000000000036e+02	1.500920000000000130e+02	4.247989999999999782e+02	4.245260000000000105e+02
1.086279999999999973e+03	3.204580000000000268e+02	8.032569999999999482e+02	8.032029999999999745e+02	6.418709999999999809e+02	6.418669999999999618e+02	9.335119999999999436e+02	6.418769999999999527e+02	2.030540000000000020e+02	6.420009999999999764e+02	1.143279999999999973e+03	1.227570000000000050e+02	4.721440000000000055e+02	2.032379999999999995e+02	2.030790000000000077e+02	2.031009999999999991e+02	2.031539999999999964e+02	2.031699999999999875e+02	2.034530000000000030e+02	2.031560000000000059e+02	2.030790000000000077e+02	2.031059999999999945e+02	2.034850000000000136e+02	2.032160000000000082e+02	2.031620000000000061e+02	2.031129999999999995e+02	2.031339999999999861e+02	2.031889999999999930e+02	4.720670000000000073e+02	2.031649999999999920e+02	2.038650000000000091e+02	3.203149999999999977e+02	2.031250000000000000e+02	1.228059999999999974e+02	2.030809999999999889e+02	2.031630000000000109e+02	2.030589999999999975e+02	2.033180000000000121e+02	1.226700000000000017e+02	2.031740000000000066e+02	2.030840000000000032e+02	2.031080000000000041e+02	2.030670000000000073e+02	2.033420000000000130e+02	2.031299999999999955e+02	3.204660000000000082e+02	2.030900000000000034e+02	7.187139999999999418e+01	2.031399999999999864e+02	2.030629999999999882e+02
4.256190000000000282e+02	1.265759999999999934e+02	3.158879999999999768e+02	3.159019999999999868e+02	2.528379999999999939e+02	2.528240000000000123e+02	3.667370000000000232e+02	2.528259999999999934e+02	8.029630000000000223e+01	2.528379999999999939e+02	4.467760000000000105e+02	4.856550000000000011e+01	1.861699999999999875e+02	8.036020000000000607e+01	8.030849999999999511e+01	8.033820000000000050e+01	8.046659999999999968e+01	8.047929999999999495e+01	8.067799999999999727e+01	8.046829999999999927e+01	8.031270000000000664e+01	8.049939999999999429e+01	8.050870000000000459e+01	8.048380000000000223e+01	8.045220000000000482e+01	8.033920000000000528e+01	8.039400000000000546e+01	8.058440000000000225e+01	1.861959999999999980e+02	8.045879999999999654e+01	8.052679999999999438e+01	1.265709999999999980e+02	8.034139999999999304e+01	4.863009999999999877e+01	8.030150000000000432e+01	8.035360000000000014e+01	8.029330000000000211e+01	8.046760000000000446e+01	4.866270000000000095e+01	8.045900000000000318e+01	8.044759999999999422e+01	8.035809999999999320e+01	8.031829999999999359e+01	8.044440000000000168e+01	8.052540000000000475e+01	1.267030000000000030e+02	8.035710000000000264e+01	2.852990000000000137e+01	8.033870000000000289e+01	8.030119999999999436e+01
4.533790000000000191e+02	1.346800000000000068e+02	3.363770000000000095e+02	3.364030000000000200e+02	2.691700000000000159e+02	2.691700000000000159e+02	3.905509999999999877e+02	2.691709999999999923e+02	8.545029999999999859e+01	2.692099999999999795e+02	4.760409999999999968e+02	5.167880000000000251e+01	1.981779999999999973e+02	8.547650000000000148e+01	8.546139999999999759e+01	8.546009999999999707e+01	8.546460000000000434e+01	8.547259999999999991e+01	8.563809999999999434e+01	8.546930000000000405e+01	8.546309999999999718e+01	8.546699999999999875e+01	8.566049999999999898e+01	8.547360000000000468e+01	8.546710000000000207e+01	8.548149999999999693e+01	8.547110000000000696e+01	8.546980000000000643e+01	1.981829999999999927e+02	8.546909999999999741e+01	8.563429999999999609e+01	1.345949999999999989e+02	8.546189999999999998e+01	5.174719999999999942e+01	8.545780000000000598e+01	8.555589999999999407e+01	8.545329999999999870e+01	8.550520000000000209e+01	5.168419999999999703e+01	8.550230000000000530e+01	8.545550000000000068e+01	8.548659999999999570e+01	8.545850000000000080e+01	8.561159999999999570e+01	8.546760000000000446e+01	1.346459999999999866e+02	8.545640000000000214e+01	3.027499999999999858e+01	8.546169999999999334e+01	8.545749999999999602e+01
4.358000000000000114e+02	1.294650000000000034e+02	3.234340000000000259e+02	3.234830000000000041e+02	2.588330000000000268e+02	2.588170000000000073e+02	3.754689999999999941e+02	2.588179999999999836e+02	8.218420000000000414e+01	2.588530000000000086e+02	4.575079999999999814e+02	4.970870000000000033e+01	1.905800000000000125e+02	8.220210000000000150e+01	8.219559999999999889e+01	8.219339999999999691e+01	8.221649999999999636e+01	8.222580000000000666e+01	8.243410000000000082e+01	8.222360000000000468e+01	8.220350000000000534e+01	8.221339999999999293e+01	8.229120000000000346e+01	8.224750000000000227e+01	8.222960000000000491e+01	8.221500000000000341e+01	8.221580000000000155e+01	8.229770000000000607e+01	1.905730000000000075e+02	8.224540000000000362e+01	8.230729999999999791e+01	1.295949999999999989e+02	8.223789999999999623e+01	4.986710000000000065e+01	8.219129999999999825e+01	8.228740000000000521e+01	8.218959999999999866e+01	8.229229999999999734e+01	4.971139999999999759e+01	8.226800000000000068e+01	8.220029999999999859e+01	8.218760000000000332e+01	8.219740000000000180e+01	8.237439999999999429e+01	8.221479999999999677e+01	1.295279999999999916e+02	8.226260000000000616e+01	2.923819999999999908e+01	8.225050000000000239e+01	8.218510000000000559e+01
5.172300000000000182e+02	1.535469999999999970e+02	3.835140000000000100e+02	3.835319999999999823e+02	3.067690000000000055e+02	3.067669999999999959e+02	4.453229999999999791e+02	3.067669999999999959e+02	9.731380000000000052e+01	3.068159999999999741e+02	5.433500000000000227e+02	5.884040000000000248e+01	2.258009999999999877e+02	9.737999999999999545e+01	9.733280000000000598e+01	9.734029999999999916e+01	9.742130000000000223e+01	9.736709999999999354e+01	9.781399999999999295e+01	9.735399999999999920e+01	9.737510000000000332e+01	9.739809999999999945e+01	9.765680000000000405e+01	9.733859999999999957e+01	9.738689999999999714e+01	9.736039999999999850e+01	9.738070000000000448e+01	9.737260000000000559e+01	2.258189999999999884e+02	9.737080000000000268e+01	9.777710000000000434e+01	1.534060000000000059e+02	9.733950000000000102e+01	5.885370000000000346e+01	9.732040000000000646e+01	9.734390000000000498e+01	9.751600000000000534e+01	9.736119999999999663e+01	5.884340000000000259e+01	9.736690000000000111e+01	9.733530000000000371e+01	9.731659999999999400e+01	9.734239999999999782e+01	9.745919999999999561e+01	9.739109999999999445e+01	1.535209999999999866e+02	9.733450000000000557e+01	3.445980000000000132e+01	9.734579999999999700e+01	9.731650000000000489e+01
4.885439999999999827e+02	1.449790000000000134e+02	3.623759999999999764e+02	3.623820000000000050e+02	2.898759999999999764e+02	2.898759999999999764e+02	4.207149999999999750e+02	2.898759999999999764e+02	9.198489999999999611e+01	2.899879999999999995e+02	5.131100000000000136e+02	5.562259999999999849e+01	2.134650000000000034e+02	9.204810000000000514e+01	9.199880000000000280e+01	9.208499999999999375e+01	9.204420000000000357e+01	9.207840000000000202e+01	9.232250000000000512e+01	9.201879999999999882e+01	9.199530000000000030e+01	9.200270000000000437e+01	9.219029999999999347e+01	9.203220000000000312e+01	9.212000000000000455e+01	9.202660000000000196e+01	9.201699999999999591e+01	9.205219999999999914e+01	2.133930000000000007e+02	9.202530000000000143e+01	9.241840000000000543e+01	1.449639999999999986e+02	9.201760000000000161e+01	5.566770000000000351e+01	9.199209999999999354e+01	9.204160000000000252e+01	9.199309999999999832e+01	9.203610000000000468e+01	5.562839999999999918e+01	9.204340000000000543e+01	9.200270000000000437e+01	9.198749999999999716e+01	9.198860000000000525e+01	9.227349999999999852e+01	9.203860000000000241e+01	1.449979999999999905e+02	9.200539999999999452e+01	3.267000000000000171e+01	9.205859999999999843e+01	9.199030000000000484e+01
4.644839999999999804e+02	1.378839999999999861e+02	3.446929999999999836e+02	3.446229999999999905e+02	2.757090000000000032e+02	2.757090000000000032e+02	4.000760000000000218e+02	2.757090000000000032e+02	8.752490000000000236e+01	2.757139999999999986e+02	4.877479999999999905e+02	5.292849999999999966e+01	2.030089999999999861e+02	8.754470000000000596e+01	8.754410000000000025e+01	8.753140000000000498e+01	8.755049999999999955e+01	8.755729999999999791e+01	8.785890000000000555e+01	8.760649999999999693e+01	8.751519999999999300e+01	8.752530000000000143e+01	8.767149999999999466e+01	8.759789999999999566e+01	8.753589999999999804e+01	8.754279999999999973e+01	8.752360000000000184e+01	8.756520000000000437e+01	2.029809999999999945e+02	8.755299999999999727e+01	8.759669999999999845e+01	1.378480000000000132e+02	8.752070000000000505e+01	5.294899999999999807e+01	8.755530000000000257e+01	8.762669999999999959e+01	8.751760000000000161e+01	8.762550000000000239e+01	5.293560000000000088e+01	8.761709999999999354e+01	8.752609999999999957e+01	8.752200000000000557e+01	8.751430000000000575e+01	8.762179999999999325e+01	8.759839999999999804e+01	1.378830000000000098e+02	8.751919999999999789e+01	3.108210000000000051e+01	8.752150000000000318e+01	8.751390000000000668e+01
2.337239999999999782e+03	6.877200000000000273e+02	1.725539999999999964e+03	1.725529999999999973e+03	1.378569999999999936e+03	1.378539999999999964e+03	2.006740000000000009e+03	1.378549999999999955e+03	4.355230000000000246e+02	1.378670000000000073e+03	2.462150000000000091e+03	2.629669999999999845e+02	1.014429999999999950e+03	4.358570000000000277e+02	4.355889999999999986e+02	4.355710000000000264e+02	4.358840000000000146e+02	4.356840000000000259e+02	4.368700000000000045e+02	4.358419999999999845e+02	4.355620000000000118e+02	4.357930000000000064e+02	4.364700000000000273e+02	4.357830000000000155e+02	4.357389999999999759e+02	4.356139999999999759e+02	4.356150000000000091e+02	4.357939999999999827e+02	1.013330000000000041e+03	4.357060000000000173e+02	4.361600000000000250e+02	6.871929999999999836e+02	4.355889999999999986e+02	2.632889999999999873e+02	4.355969999999999800e+02	4.357579999999999814e+02	4.355240000000000009e+02	4.358750000000000000e+02	2.630049999999999955e+02	4.358249999999999886e+02	4.356179999999999950e+02	4.356510000000000105e+02	4.355430000000000064e+02	4.359950000000000045e+02	4.357850000000000250e+02	6.873630000000000564e+02	4.356080000000000041e+02	1.538559999999999945e+02	4.356080000000000041e+02	4.355149999999999864e+02
5.635000000000000000e+02	1.669689999999999941e+02	4.175930000000000177e+02	4.175629999999999882e+02	3.340120000000000005e+02	3.340110000000000241e+02	4.850149999999999864e+02	3.340120000000000005e+02	1.059120000000000061e+02	3.340819999999999936e+02	5.921250000000000000e+02	6.403019999999999357e+01	2.463199999999999932e+02	1.060889999999999986e+02	1.059360000000000070e+02	1.059210000000000065e+02	1.059290000000000020e+02	1.059509999999999934e+02	1.062750000000000057e+02	1.060019999999999953e+02	1.059120000000000061e+02	1.059860000000000042e+02	1.062759999999999962e+02	1.059969999999999999e+02	1.059369999999999976e+02	1.059339999999999975e+02	1.059219999999999970e+02	1.059609999999999985e+02	2.458230000000000075e+02	1.059500000000000028e+02	1.060480000000000018e+02	1.668710000000000093e+02	1.059170000000000016e+02	6.407429999999999382e+01	1.059479999999999933e+02	1.059270000000000067e+02	1.059129999999999967e+02	1.060199999999999960e+02	6.403220000000000312e+01	1.060019999999999953e+02	1.059189999999999969e+02	1.059429999999999978e+02	1.059110000000000014e+02	1.059869999999999948e+02	1.059959999999999951e+02	1.669339999999999975e+02	1.059150000000000063e+02	3.749219999999999686e+01	1.059140000000000015e+02	1.059129999999999967e+02
1.346269999999999982e+03	3.968589999999999804e+02	9.948029999999999973e+02	9.948120000000000118e+02	7.950049999999999955e+02	7.949779999999999518e+02	1.156569999999999936e+03	7.949829999999999472e+02	2.513669999999999902e+02	7.950700000000000500e+02	1.417390000000000100e+03	1.518240000000000123e+02	5.847780000000000200e+02	2.516430000000000007e+02	2.514159999999999968e+02	2.514170000000000016e+02	2.517199999999999989e+02	2.514960000000000093e+02	2.522820000000000107e+02	2.515929999999999893e+02	2.514099999999999966e+02	2.515550000000000068e+02	2.521069999999999993e+02	2.515430000000000064e+02	2.515639999999999930e+02	2.514430000000000121e+02	2.514540000000000077e+02	2.515910000000000082e+02	5.845489999999999782e+02	2.515149999999999864e+02	2.518940000000000055e+02	3.965269999999999868e+02	2.514389999999999930e+02	1.520430000000000064e+02	2.514149999999999920e+02	2.515860000000000127e+02	2.513810000000000002e+02	2.516150000000000091e+02	1.518609999999999900e+02	2.515780000000000030e+02	2.514660000000000082e+02	2.514319999999999879e+02	2.513959999999999866e+02	2.517580000000000098e+02	2.515500000000000114e+02	3.966929999999999836e+02	2.514619999999999891e+02	8.883450000000000557e+01	2.514610000000000127e+02	2.513750000000000000e+02
1.045559999999999945e+03	3.086100000000000136e+02	7.730570000000000164e+02	7.730810000000000173e+02	6.179149999999999636e+02	6.178930000000000291e+02	8.985850000000000364e+02	6.178959999999999582e+02	1.954879999999999995e+02	6.179840000000000373e+02	1.100359999999999900e+03	1.180960000000000036e+02	4.546610000000000014e+02	1.957599999999999909e+02	1.955380000000000109e+02	1.955380000000000109e+02	1.958379999999999939e+02	1.956160000000000139e+02	1.963909999999999911e+02	1.957119999999999891e+02	1.955310000000000059e+02	1.956670000000000016e+02	1.962110000000000127e+02	1.956630000000000109e+02	1.956829999999999927e+02	1.955649999999999977e+02	1.955749999999999886e+02	1.957110000000000127e+02	4.544329999999999927e+02	1.956349999999999909e+02	1.959749999999999943e+02	3.083430000000000177e+02	1.955610000000000070e+02	1.182669999999999959e+02	1.955370000000000061e+02	1.957030000000000030e+02	1.955020000000000095e+02	1.957359999999999900e+02	1.181340000000000003e+02	1.956980000000000075e+02	1.955879999999999939e+02	1.954979999999999905e+02	1.955180000000000007e+02	1.958629999999999995e+02	1.956709999999999923e+02	3.085070000000000050e+02	1.955829999999999984e+02	6.911740000000000350e+01	1.955819999999999936e+02	1.954970000000000141e+02
6.523150000000000546e+02	1.931330000000000098e+02	4.830529999999999973e+02	4.830969999999999800e+02	3.863229999999999791e+02	3.863190000000000168e+02	5.612190000000000509e+02	3.863220000000000027e+02	1.224170000000000016e+02	3.864069999999999823e+02	6.857720000000000482e+02	7.399089999999999634e+01	2.845099999999999909e+02	1.226500000000000057e+02	1.224389999999999930e+02	1.224380000000000024e+02	1.226320000000000050e+02	1.224569999999999936e+02	1.227890000000000015e+02	1.224890000000000043e+02	1.224429999999999978e+02	1.224890000000000043e+02	1.229539999999999935e+02	1.224500000000000028e+02	1.224699999999999989e+02	1.224560000000000031e+02	1.224579999999999984e+02	1.224740000000000038e+02	2.842699999999999818e+02	1.224789999999999992e+02	1.227210000000000036e+02	1.929950000000000045e+02	1.224350000000000023e+02	7.406619999999999493e+01	1.224270000000000067e+02	1.225070000000000050e+02	1.224270000000000067e+02	1.224929999999999950e+02	7.401879999999999882e+01	1.224650000000000034e+02	1.224749999999999943e+02	1.224210000000000065e+02	1.224339999999999975e+02	1.225669999999999931e+02	1.224360000000000070e+02	1.930960000000000036e+02	1.224339999999999975e+02	4.332540000000000191e+01	1.224389999999999930e+02	1.224219999999999970e+02
6.069769999999999754e+02	1.798220000000000027e+02	4.496469999999999914e+02	4.496370000000000005e+02	3.596390000000000100e+02	3.596200000000000045e+02	5.223220000000000027e+02	3.596209999999999809e+02	1.139920000000000044e+02	3.596250000000000000e+02	6.379729999999999563e+02	6.890699999999999648e+01	2.646349999999999909e+02	1.140340000000000060e+02	1.140190000000000055e+02	1.140210000000000008e+02	1.141290000000000049e+02	1.140819999999999936e+02	1.145340000000000060e+02	1.141490000000000009e+02	1.140090000000000003e+02	1.141029999999999944e+02	1.141970000000000027e+02	1.141359999999999957e+02	1.141400000000000006e+02	1.140289999999999964e+02	1.140400000000000063e+02	1.141620000000000061e+02	2.646490000000000009e+02	1.140789999999999935e+02	1.142169999999999987e+02	1.796610000000000014e+02	1.140480000000000018e+02	6.904430000000000689e+01	1.140300000000000011e+02	1.141260000000000048e+02	1.139980000000000047e+02	1.141670000000000016e+02	6.893110000000000070e+01	1.141569999999999965e+02	1.140360000000000014e+02	1.139969999999999999e+02	1.140040000000000049e+02	1.142300000000000040e+02	1.141569999999999965e+02	1.797259999999999991e+02	1.140699999999999932e+02	4.035159999999999769e+01	1.140639999999999930e+02	1.139950000000000045e+02
4.006360000000000241e+02	1.192049999999999983e+02	2.974750000000000227e+02	2.974599999999999795e+02	2.381160000000000139e+02	2.381119999999999948e+02	3.453059999999999832e+02	2.381140000000000043e+02	7.565089999999999293e+01	2.381119999999999948e+02	4.204379999999999882e+02	4.576539999999999964e+01	1.753580000000000041e+02	7.565930000000000177e+01	7.565040000000000475e+01	7.565099999999999625e+01	7.565479999999999450e+01	7.565219999999999345e+01	7.566779999999999973e+01	7.565500000000000114e+01	7.565040000000000475e+01	7.566740000000000066e+01	7.567829999999999302e+01	7.565349999999999397e+01	7.565359999999999729e+01	7.565049999999999386e+01	7.565179999999999438e+01	7.565189999999999770e+01	1.753549999999999898e+02	7.565210000000000434e+01	7.571290000000000475e+01	1.191119999999999948e+02	7.565179999999999438e+01	4.583100000000000307e+01	7.565019999999999811e+01	7.565500000000000114e+01	7.565130000000000621e+01	7.565210000000000434e+01	4.576449999999999818e+01	7.565170000000000528e+01	7.565049999999999386e+01	7.571290000000000475e+01	7.565000000000000568e+01	7.567149999999999466e+01	7.565170000000000528e+01	1.191129999999999995e+02	7.565099999999999625e+01	2.681409999999999982e+01	7.565130000000000621e+01	7.565059999999999718e+01
9.733840000000000146e+02	2.873159999999999741e+02	7.198509999999999991e+02	7.198959999999999582e+02	5.753940000000000055e+02	5.753920000000000528e+02	8.366680000000000064e+02	5.754180000000000064e+02	1.820780000000000030e+02	5.755700000000000500e+02	1.024269999999999982e+03	1.099989999999999952e+02	4.232269999999999754e+02	1.821160000000000139e+02	1.820889999999999986e+02	1.821279999999999859e+02	1.822059999999999889e+02	1.821769999999999925e+02	1.825840000000000032e+02	1.821510000000000105e+02	1.821020000000000039e+02	1.823120000000000118e+02	1.823009999999999877e+02	1.821469999999999914e+02	1.822470000000000141e+02	1.821490000000000009e+02	1.821409999999999911e+02	1.822270000000000039e+02	4.231800000000000068e+02	1.821450000000000102e+02	1.825080000000000098e+02	2.871120000000000232e+02	1.821440000000000055e+02	1.102600000000000051e+02	1.820829999999999984e+02	1.821610000000000014e+02	1.820809999999999889e+02	1.821920000000000073e+02	1.100079999999999956e+02	1.822150000000000034e+02	1.821080000000000041e+02	1.820860000000000127e+02	1.820949999999999989e+02	1.823660000000000139e+02	1.821490000000000009e+02	2.872740000000000009e+02	1.821550000000000011e+02	6.444459999999999411e+01	1.821899999999999977e+02	1.820829999999999984e+02
2.803539999999999850e+02	8.385930000000000462e+01	2.087870000000000061e+02	2.087829999999999870e+02	1.672779999999999916e+02	1.672779999999999916e+02	2.421100000000000136e+02	1.672779999999999916e+02	5.330019999999999669e+01	1.672880000000000109e+02	2.936240000000000236e+02	3.227609999999999957e+01	1.233110000000000070e+02	5.337950000000000017e+01	5.337639999999999674e+01	5.345680000000000121e+01	5.332309999999999661e+01	5.334239999999999782e+01	5.386630000000000251e+01	5.338859999999999673e+01	5.345340000000000202e+01	5.331219999999999715e+01	5.370069999999999766e+01	5.341830000000000211e+01	5.348790000000000333e+01	5.348360000000000269e+01	5.347109999999999985e+01	5.349499999999999744e+01	1.234590000000000032e+02	5.348619999999999663e+01	5.360750000000000171e+01	8.395740000000000691e+01	5.334859999999999758e+01	3.230199999999999960e+01	5.334620000000000317e+01	5.335199999999999676e+01	5.329950000000000188e+01	5.354509999999999792e+01	3.227759999999999962e+01	5.353949999999999676e+01	5.332280000000000086e+01	5.331139999999999901e+01	5.345080000000000098e+01	5.353860000000000241e+01	5.342379999999999995e+01	8.417589999999999861e+01	5.334049999999999869e+01	1.893140000000000001e+01	5.333639999999999759e+01	5.330539999999999878e+01
8.466390000000000100e+02	2.500999999999999943e+02	6.263469999999999800e+02	6.264139999999999873e+02	5.009279999999999973e+02	5.007440000000000282e+02	7.279220000000000255e+02	5.007459999999999809e+02	1.585279999999999916e+02	5.007649999999999864e+02	8.906259999999999764e+02	9.578329999999999700e+01	3.683399999999999750e+02	1.585970000000000084e+02	1.585440000000000111e+02	1.585900000000000034e+02	1.586970000000000027e+02	1.586870000000000118e+02	1.590039999999999907e+02	1.587079999999999984e+02	1.585639999999999930e+02	1.586020000000000039e+02	1.588350000000000080e+02	1.586959999999999980e+02	1.587309999999999945e+02	1.585680000000000121e+02	1.586620000000000061e+02	1.588290000000000077e+02	3.684069999999999823e+02	1.587019999999999982e+02	1.590130000000000052e+02	2.501339999999999861e+02	1.585819999999999936e+02	9.593319999999999936e+01	1.585300000000000011e+02	1.588449999999999989e+02	1.585289999999999964e+02	1.586479999999999961e+02	9.579420000000000357e+01	1.586529999999999916e+02	1.586810000000000116e+02	1.585970000000000084e+02	1.585589999999999975e+02	1.588110000000000070e+02	1.586860000000000070e+02	2.500989999999999895e+02	1.586140000000000043e+02	5.611290000000000333e+01	1.585939999999999941e+02	1.585380000000000109e+02
1.849640000000000100e+03	5.445389999999999873e+02	1.366099999999999909e+03	1.366349999999999909e+03	1.091400000000000091e+03	1.091390000000000100e+03	1.588400000000000091e+03	1.091390000000000100e+03	3.448969999999999914e+02	1.091599999999999909e+03	1.948059999999999945e+03	2.082769999999999868e+02	8.024660000000000082e+02	3.451120000000000232e+02	3.449619999999999891e+02	3.450640000000000214e+02	3.453550000000000182e+02	3.452669999999999959e+02	3.460840000000000032e+02	3.451669999999999732e+02	3.450360000000000014e+02	3.452450000000000045e+02	3.455919999999999845e+02	3.451759999999999877e+02	3.453190000000000168e+02	3.451419999999999959e+02	3.451410000000000196e+02	3.454669999999999845e+02	8.024510000000000218e+02	3.452250000000000227e+02	3.462429999999999950e+02	5.445960000000000036e+02	3.451569999999999823e+02	2.088540000000000134e+02	3.449309999999999832e+02	3.458009999999999877e+02	3.452219999999999800e+02	3.454830000000000041e+02	2.083110000000000070e+02	3.454789999999999850e+02	3.451229999999999905e+02	3.452090000000000032e+02	3.449710000000000036e+02	3.457909999999999968e+02	3.451739999999999782e+02	5.446050000000000182e+02	3.451460000000000150e+02	1.220259999999999962e+02	3.453229999999999791e+02	3.449130000000000109e+02
3.553020000000000209e+02	1.059180000000000064e+02	2.640559999999999832e+02	2.640679999999999836e+02	2.114399999999999977e+02	2.114130000000000109e+02	3.064080000000000155e+02	2.114130000000000109e+02	6.722899999999999920e+01	2.114310000000000116e+02	3.726390000000000100e+02	4.067880000000000251e+01	1.557429999999999950e+02	6.743999999999999773e+01	6.723869999999999436e+01	6.729850000000000421e+01	6.723810000000000286e+01	6.723640000000000327e+01	6.741230000000000189e+01	6.724609999999999843e+01	6.726640000000000441e+01	6.727450000000000330e+01	6.787399999999999523e+01	6.724299999999999500e+01	6.740070000000000050e+01	6.725020000000000664e+01	6.728969999999999629e+01	6.727290000000000703e+01	1.557400000000000091e+02	6.726690000000000680e+01	6.772830000000000439e+01	1.059210000000000065e+02	6.724320000000000164e+01	4.071730000000000160e+01	6.722870000000000346e+01	6.724240000000000350e+01	6.722570000000000334e+01	6.724469999999999459e+01	4.068289999999999651e+01	6.726510000000000389e+01	6.723430000000000462e+01	6.724309999999999832e+01	6.725629999999999598e+01	6.736039999999999850e+01	6.724280000000000257e+01	1.059479999999999933e+02	6.723579999999999757e+01	2.385699999999999932e+01	6.724290000000000589e+01	6.722639999999999816e+01
4.385799999999999841e+02	1.303389999999999986e+02	3.255079999999999814e+02	3.255160000000000196e+02	2.604519999999999982e+02	2.604519999999999982e+02	3.778500000000000227e+02	2.604519999999999982e+02	8.269939999999999714e+01	2.604669999999999845e+02	4.604329999999999927e+02	5.001830000000000354e+01	1.917829999999999870e+02	8.292529999999999291e+01	8.272110000000000696e+01	8.270919999999999561e+01	8.272549999999999670e+01	8.272329999999999472e+01	8.284300000000000352e+01	8.272679999999999723e+01	8.271160000000000423e+01	8.285110000000000241e+01	8.309640000000000271e+01	8.272809999999999775e+01	8.274710000000000321e+01	8.272509999999999764e+01	8.272679999999999723e+01	8.273510000000000275e+01	1.917719999999999914e+02	8.272679999999999723e+01	8.298789999999999623e+01	1.305409999999999968e+02	8.271670000000000300e+01	5.003390000000000271e+01	8.272190000000000509e+01	8.272969999999999402e+01	8.271049999999999613e+01	8.278979999999999961e+01	5.002609999999999957e+01	8.277460000000000662e+01	8.270740000000000691e+01	8.270350000000000534e+01	8.270359999999999445e+01	8.279449999999999932e+01	8.271590000000000487e+01	1.303520000000000039e+02	8.271309999999999718e+01	2.936260000000000048e+01	8.271920000000000073e+01	8.270029999999999859e+01
1.809839999999999918e+03	5.329230000000000018e+02	1.336759999999999991e+03	1.336829999999999927e+03	1.067960000000000036e+03	1.067960000000000036e+03	1.554269999999999982e+03	1.067970000000000027e+03	3.375289999999999964e+02	1.068049999999999955e+03	1.906119999999999891e+03	2.039060000000000059e+02	7.851929999999999836e+02	3.380749999999999886e+02	3.375389999999999873e+02	3.375950000000000273e+02	3.377069999999999936e+02	3.376170000000000186e+02	3.380910000000000082e+02	3.376560000000000059e+02	3.376129999999999995e+02	3.376840000000000259e+02	3.383990000000000009e+02	3.377300000000000182e+02	3.376440000000000055e+02	3.376229999999999905e+02	3.376290000000000191e+02	3.378179999999999836e+02	7.851380000000000337e+02	3.377420000000000186e+02	3.381580000000000155e+02	5.327649999999999864e+02	3.376759999999999877e+02	2.042280000000000086e+02	3.375210000000000150e+02	3.379289999999999736e+02	3.375339999999999918e+02	3.377470000000000141e+02	2.038369999999999891e+02	3.376519999999999868e+02	3.375790000000000077e+02	3.384259999999999877e+02	3.375459999999999923e+02	3.379440000000000168e+02	3.376000000000000227e+02	5.327540000000000191e+02	3.377139999999999986e+02	1.192159999999999940e+02	3.376739999999999782e+02	3.375179999999999723e+02
1.370339999999999918e+03	4.038690000000000282e+02	1.012679999999999950e+03	1.012840000000000032e+03	8.091459999999999582e+02	8.091449999999999818e+02	1.177210000000000036e+03	8.091499999999999773e+02	2.558480000000000132e+02	8.095539999999999736e+02	1.442759999999999991e+03	1.545219999999999914e+02	5.950230000000000246e+02	2.560559999999999832e+02	2.558710000000000093e+02	2.559250000000000114e+02	2.560559999999999832e+02	2.560779999999999745e+02	2.564490000000000123e+02	2.560450000000000159e+02	2.558930000000000007e+02	2.559070000000000107e+02	2.563770000000000095e+02	2.560480000000000018e+02	2.560579999999999927e+02	2.559259999999999877e+02	2.559900000000000091e+02	2.561829999999999927e+02	5.951420000000000528e+02	2.560330000000000155e+02	2.565459999999999923e+02	4.039599999999999795e+02	2.559039999999999964e+02	1.546889999999999930e+02	2.558559999999999945e+02	2.560779999999999745e+02	2.558569999999999993e+02	2.560430000000000064e+02	1.545440000000000111e+02	2.560409999999999968e+02	2.560099999999999909e+02	2.559079999999999870e+02	2.558839999999999861e+02	2.562660000000000196e+02	2.560299999999999727e+02	4.039169999999999732e+02	2.559070000000000107e+02	9.054410000000000025e+01	2.559399999999999977e+02	2.558530000000000086e+02
2.179960000000000036e+03	6.413849999999999909e+02	1.609970000000000027e+03	1.609789999999999964e+03	1.286049999999999955e+03	1.285910000000000082e+03	1.871789999999999964e+03	1.285920000000000073e+03	4.064669999999999845e+02	1.286240000000000009e+03	2.296309999999999945e+03	2.453199999999999932e+02	9.454149999999999636e+02	4.066059999999999945e+02	4.064189999999999827e+02	4.066340000000000146e+02	4.063690000000000282e+02	4.063399999999999750e+02	4.075779999999999745e+02	4.063910000000000196e+02	4.066410000000000196e+02	4.064449999999999932e+02	4.070690000000000168e+02	4.064300000000000068e+02	4.067069999999999936e+02	4.067049999999999841e+02	4.066990000000000123e+02	4.067529999999999859e+02	9.453099999999999454e+02	4.067169999999999845e+02	4.071320000000000050e+02	6.414210000000000491e+02	4.064669999999999845e+02	2.456459999999999866e+02	4.063190000000000168e+02	4.065830000000000268e+02	4.063650000000000091e+02	4.068460000000000036e+02	2.454240000000000066e+02	4.068029999999999973e+02	4.063419999999999845e+02	4.065579999999999927e+02	4.066109999999999900e+02	4.071220000000000141e+02	4.064470000000000027e+02	6.420750000000000455e+02	4.064429999999999836e+02	1.436189999999999998e+02	4.064900000000000091e+02	4.063079999999999927e+02
2.090179999999999836e+03	6.150359999999999445e+02	1.543670000000000073e+03	1.543640000000000100e+03	1.233069999999999936e+03	1.233059999999999945e+03	1.794869999999999891e+03	1.233140000000000100e+03	3.896209999999999809e+02	1.233609999999999900e+03	2.201690000000000055e+03	2.353470000000000084e+02	9.064950000000000045e+02	3.899759999999999991e+02	3.897719999999999914e+02	3.899649999999999750e+02	3.901279999999999859e+02	3.898740000000000236e+02	3.908679999999999950e+02	3.897819999999999823e+02	3.897239999999999895e+02	3.898039999999999736e+02	3.906469999999999914e+02	3.898519999999999754e+02	3.898790000000000191e+02	3.899399999999999977e+02	3.898260000000000218e+02	3.899230000000000018e+02	9.066420000000000528e+02	3.899689999999999941e+02	3.907459999999999809e+02	6.149130000000000109e+02	3.898039999999999736e+02	2.357319999999999993e+02	3.897679999999999723e+02	3.898860000000000241e+02	3.896859999999999786e+02	3.903410000000000082e+02	2.352750000000000057e+02	3.899250000000000114e+02	3.896680000000000064e+02	3.896990000000000123e+02	3.896680000000000064e+02	3.902950000000000159e+02	3.898659999999999854e+02	6.149579999999999700e+02	3.897789999999999964e+02	1.376260000000000048e+02	3.898210000000000264e+02	3.896129999999999995e+02
2.135539999999999964e+03	6.285209999999999582e+02	1.577119999999999891e+03	1.577049999999999955e+03	1.259819999999999936e+03	1.259759999999999991e+03	1.833690000000000055e+03	1.259809999999999945e+03	3.980559999999999832e+02	1.260059999999999945e+03	2.249489999999999782e+03	2.404319999999999879e+02	9.260819999999999936e+02	3.984309999999999832e+02	3.982259999999999991e+02	3.986190000000000282e+02	3.982139999999999986e+02	3.981859999999999786e+02	3.991870000000000118e+02	3.981700000000000159e+02	3.985210000000000150e+02	3.981909999999999741e+02	3.990249999999999773e+02	3.982769999999999868e+02	3.985649999999999977e+02	3.986659999999999968e+02	3.985509999999999877e+02	3.986170000000000186e+02	9.261409999999999627e+02	3.986349999999999909e+02	3.993260000000000218e+02	6.288799999999999955e+02	3.982259999999999991e+02	2.409070000000000107e+02	3.981399999999999864e+02	3.986159999999999854e+02	3.982420000000000186e+02	3.989460000000000264e+02	2.404590000000000032e+02	3.986510000000000105e+02	3.981050000000000182e+02	3.981279999999999859e+02	3.984780000000000086e+02	3.989970000000000141e+02	3.982479999999999905e+02	6.290209999999999582e+02	3.981990000000000123e+02	1.407119999999999891e+02	3.982379999999999995e+02	3.980620000000000118e+02
6.967240000000000464e+02	2.062450000000000045e+02	5.158390000000000555e+02	5.159220000000000255e+02	4.124809999999999945e+02	4.124739999999999895e+02	5.993210000000000264e+02	4.124759999999999991e+02	1.306819999999999879e+02	4.128109999999999786e+02	7.325960000000000036e+02	7.906570000000000675e+01	3.034900000000000091e+02	1.307570000000000050e+02	1.306910000000000025e+02	1.306889999999999930e+02	1.306819999999999879e+02	1.306790000000000020e+02	1.307659999999999911e+02	1.306810000000000116e+02	1.306920000000000073e+02	1.306949999999999932e+02	1.308129999999999882e+02	1.306819999999999879e+02	1.306910000000000025e+02	1.307019999999999982e+02	1.306939999999999884e+02	1.307160000000000082e+02	3.034800000000000182e+02	1.307119999999999891e+02	1.307839999999999918e+02	2.060060000000000002e+02	1.306839999999999975e+02	7.926839999999999975e+01	1.307230000000000132e+02	1.307249999999999943e+02	1.306730000000000018e+02	1.308350000000000080e+02	7.897719999999999629e+01	1.307690000000000055e+02	1.306719999999999970e+02	1.306810000000000116e+02	1.306850000000000023e+02	1.307740000000000009e+02	1.306790000000000020e+02	2.060769999999999982e+02	1.306850000000000023e+02	4.622829999999999728e+01	1.306860000000000070e+02	1.306769999999999925e+02
8.031689999999999827e+02	2.373029999999999973e+02	5.942989999999999782e+02	5.943469999999999800e+02	4.751349999999999909e+02	4.751340000000000146e+02	6.906090000000000373e+02	4.751379999999999768e+02	1.504610000000000127e+02	4.755520000000000209e+02	8.447780000000000200e+02	9.090800000000000125e+01	3.495330000000000155e+02	1.504749999999999943e+02	1.504480000000000075e+02	1.504619999999999891e+02	1.505120000000000005e+02	1.505509999999999877e+02	1.506220000000000141e+02	1.504759999999999991e+02	1.504720000000000084e+02	1.506100000000000136e+02	1.505509999999999877e+02	1.505169999999999959e+02	1.505279999999999916e+02	1.504780000000000086e+02	1.504939999999999998e+02	1.506210000000000093e+02	3.495319999999999823e+02	1.505219999999999914e+02	1.509410000000000025e+02	2.372299999999999898e+02	1.505509999999999877e+02	9.105140000000000100e+01	1.504449999999999932e+02	1.508859999999999957e+02	1.504610000000000127e+02	1.506419999999999959e+02	9.094929999999999382e+01	1.506179999999999950e+02	1.504600000000000080e+02	1.504569999999999936e+02	1.504550000000000125e+02	1.507500000000000000e+02	1.504879999999999995e+02	2.373089999999999975e+02	1.505639999999999930e+02	5.322979999999999734e+01	1.506059999999999945e+02	1.504610000000000127e+02
3.187610000000000127e+03	9.374519999999999982e+02	2.352559999999999945e+03	2.352829999999999927e+03	1.879299999999999955e+03	1.879289999999999964e+03	2.736239999999999782e+03	1.879299999999999955e+03	5.935890000000000555e+02	1.880289999999999964e+03	3.358619999999999891e+03	3.583340000000000032e+02	1.381450000000000045e+03	5.937319999999999709e+02	5.936520000000000437e+02	5.941390000000000100e+02	5.940090000000000146e+02	5.938300000000000409e+02	5.950750000000000455e+02	5.937559999999999718e+02	5.939049999999999727e+02	5.941749999999999545e+02	5.944660000000000082e+02	5.938490000000000464e+02	5.940339999999999918e+02	5.941639999999999873e+02	5.939719999999999800e+02	5.942369999999999663e+02	1.381400000000000091e+03	5.942089999999999463e+02	5.953379999999999654e+02	9.371390000000000100e+02	5.939189999999999827e+02	3.590040000000000191e+02	5.936269999999999527e+02	5.944329999999999927e+02	5.935720000000000027e+02	5.947670000000000528e+02	3.586109999999999900e+02	5.942010000000000218e+02	5.936589999999999918e+02	5.936109999999999900e+02	5.937759999999999536e+02	5.951470000000000482e+02	5.937670000000000528e+02	9.377110000000000127e+02	5.938930000000000291e+02	2.096819999999999879e+02	5.940520000000000209e+02	5.936499999999999773e+02
8.660529999999999973e+02	2.559250000000000114e+02	6.406549999999999727e+02	6.407359999999999900e+02	5.122000000000000455e+02	5.121860000000000355e+02	7.445869999999999891e+02	5.121900000000000546e+02	1.621370000000000005e+02	5.126159999999999854e+02	9.111109999999999900e+02	9.796330000000000382e+01	3.767459999999999809e+02	1.622330000000000041e+02	1.621999999999999886e+02	1.623069999999999879e+02	1.622930000000000064e+02	1.622030000000000030e+02	1.626630000000000109e+02	1.622009999999999934e+02	1.623549999999999898e+02	1.623319999999999936e+02	1.625620000000000118e+02	1.622139999999999986e+02	1.624370000000000118e+02	1.623149999999999977e+02	1.623470000000000084e+02	1.623480000000000132e+02	3.767869999999999777e+02	1.623449999999999989e+02	1.627350000000000136e+02	2.559430000000000121e+02	1.622019999999999982e+02	9.811079999999999757e+01	1.621529999999999916e+02	1.624019999999999868e+02	1.621430000000000007e+02	1.623689999999999998e+02	9.797660000000000480e+01	1.623509999999999991e+02	1.621659999999999968e+02	1.621579999999999870e+02	1.623069999999999879e+02	1.625240000000000009e+02	1.622510000000000048e+02	2.559079999999999870e+02	1.621959999999999980e+02	5.738680000000000092e+01	1.621990000000000123e+02	1.621349999999999909e+02
1.528569999999999936e+03	4.504639999999999986e+02	1.129200000000000045e+03	1.129349999999999909e+03	9.023210000000000264e+02	9.023189999999999600e+02	1.312950000000000045e+03	9.023229999999999791e+02	2.852889999999999873e+02	9.024769999999999754e+02	1.609559999999999945e+03	1.722649999999999864e+02	6.635760000000000218e+02	2.853220000000000027e+02	2.853020000000000209e+02	2.856680000000000064e+02	2.855020000000000095e+02	2.853750000000000000e+02	2.860880000000000223e+02	2.853770000000000095e+02	2.853770000000000095e+02	2.855310000000000059e+02	2.856519999999999868e+02	2.854159999999999968e+02	2.853679999999999950e+02	2.856689999999999827e+02	2.854309999999999832e+02	2.855659999999999741e+02	6.634900000000000091e+02	2.856410000000000196e+02	2.859839999999999804e+02	4.502060000000000173e+02	2.854649999999999750e+02	1.726440000000000055e+02	2.853269999999999982e+02	2.854449999999999932e+02	2.852660000000000196e+02	2.860550000000000068e+02	1.724869999999999948e+02	2.855299999999999727e+02	2.853310000000000173e+02	2.852939999999999827e+02	2.853109999999999786e+02	2.861809999999999832e+02	2.853269999999999982e+02	4.507459999999999809e+02	2.854329999999999927e+02	1.008239999999999981e+02	2.855459999999999923e+02	2.853519999999999754e+02
1.249110000000000014e+02	3.827949999999999875e+01	9.416719999999999402e+01	9.417510000000000048e+01	7.577139999999999986e+01	7.573820000000000618e+01	1.087510000000000048e+02	7.573940000000000339e+01	2.441430000000000078e+01	7.574209999999999354e+01	1.297410000000000139e+02	1.483960000000000079e+01	5.605100000000000193e+01	2.442800000000000082e+01	2.441550000000000153e+01	2.441519999999999868e+01	2.441900000000000048e+01	2.441920000000000002e+01	2.445899999999999963e+01	2.442210000000000036e+01	2.441509999999999891e+01	2.455509999999999948e+01	2.446480000000000032e+01	2.441829999999999856e+01	2.441900000000000048e+01	2.441700000000000159e+01	2.441880000000000095e+01	2.441799999999999926e+01	5.605199999999999960e+01	2.441659999999999897e+01	2.444089999999999918e+01	3.826259999999999906e+01	2.441570000000000107e+01	1.484689999999999976e+01	2.441519999999999868e+01	2.441959999999999908e+01	2.441460000000000008e+01	2.441779999999999973e+01	1.483990000000000009e+01	2.442089999999999961e+01	2.441570000000000107e+01	2.441440000000000055e+01	2.441469999999999985e+01	2.442279999999999873e+01	2.441809999999999903e+01	3.826440000000000197e+01	2.441469999999999985e+01	8.734870000000000800e+00	2.441809999999999903e+01	2.441440000000000055e+01
6.106830000000000069e+01	1.954090000000000060e+01	4.707800000000000296e+01	4.709060000000000201e+01	3.817360000000000042e+01	3.814150000000000063e+01	5.397860000000000014e+01	3.814269999999999783e+01	1.255100000000000016e+01	3.814209999999999923e+01	6.243160000000000309e+01	7.679359999999999964e+00	2.842650000000000077e+01	1.255739999999999945e+01	1.255199999999999960e+01	1.255129999999999946e+01	1.255419999999999980e+01	1.255359999999999943e+01	1.259179999999999922e+01	1.255770000000000053e+01	1.255129999999999946e+01	1.268379999999999974e+01	1.259430000000000049e+01	1.255390000000000050e+01	1.255240000000000045e+01	1.255219999999999914e+01	1.255279999999999951e+01	1.255269999999999975e+01	2.842660000000000053e+01	1.255240000000000045e+01	1.256209999999999916e+01	1.953630000000000067e+01	1.255150000000000077e+01	7.683510000000000062e+00	1.255189999999999984e+01	1.255209999999999937e+01	1.255109999999999992e+01	1.255300000000000082e+01	7.679660000000000153e+00	1.255489999999999995e+01	1.255199999999999960e+01	1.255100000000000016e+01	1.255109999999999992e+01	1.255499999999999972e+01	1.255300000000000082e+01	1.953709999999999880e+01	1.255109999999999992e+01	4.549109999999999765e+00	1.255180000000000007e+01	1.255109999999999992e+01
1.295370000000000061e+02	3.962460000000000093e+01	9.756279999999999575e+01	9.757779999999999632e+01	7.849460000000000548e+01	7.846259999999999479e+01	1.127199999999999989e+02	7.846380000000000621e+01	2.527390000000000114e+01	7.846309999999999718e+01	1.346179999999999950e+02	1.535909999999999975e+01	5.809720000000000084e+01	2.528119999999999834e+01	2.527499999999999858e+01	2.527420000000000044e+01	2.527730000000000032e+01	2.527659999999999840e+01	2.531670000000000087e+01	2.528109999999999857e+01	2.527420000000000044e+01	2.540709999999999980e+01	2.532319999999999993e+01	2.527700000000000102e+01	2.527580000000000027e+01	2.527509999999999835e+01	2.527599999999999980e+01	2.527580000000000027e+01	5.805290000000000106e+01	2.527540000000000120e+01	2.528819999999999979e+01	3.961359999999999815e+01	2.527449999999999974e+01	1.537759999999999927e+01	2.527489999999999881e+01	2.527520000000000167e+01	2.527400000000000091e+01	2.527590000000000003e+01	1.535890000000000022e+01	2.527799999999999869e+01	2.527499999999999858e+01	2.527410000000000068e+01	2.527410000000000068e+01	2.527949999999999875e+01	2.527599999999999980e+01	3.961419999999999675e+01	2.527410000000000068e+01	9.037639999999999674e+00	2.527479999999999905e+01	2.527410000000000068e+01
1.176009999999999991e+03	3.466600000000000250e+02	8.694500000000000455e+02	8.693120000000000118e+02	6.947219999999999800e+02	6.947210000000000036e+02	1.010509999999999991e+03	6.947440000000000282e+02	2.197460000000000093e+02	6.947569999999999482e+02	1.237900000000000091e+03	1.327299999999999898e+02	5.109449999999999932e+02	2.200960000000000036e+02	2.197760000000000105e+02	2.198089999999999975e+02	2.198139999999999930e+02	2.198569999999999993e+02	2.202750000000000057e+02	2.198979999999999961e+02	2.197489999999999952e+02	2.197510000000000048e+02	2.204890000000000043e+02	2.199540000000000077e+02	2.198880000000000052e+02	2.197990000000000066e+02	2.197980000000000018e+02	2.198779999999999859e+02	5.108609999999999900e+02	2.198449999999999989e+02	2.204120000000000061e+02	3.465930000000000177e+02	2.197769999999999868e+02	1.330889999999999986e+02	2.197909999999999968e+02	2.199050000000000011e+02	2.197369999999999948e+02	2.200469999999999970e+02	1.328410000000000082e+02	2.199029999999999916e+02	2.197609999999999957e+02	2.199029999999999916e+02	2.197400000000000091e+02	2.200449999999999875e+02	2.198940000000000055e+02	3.466360000000000241e+02	2.197489999999999952e+02	7.772249999999999659e+01	2.197880000000000109e+02	2.197470000000000141e+02
2.692520000000000095e+02	8.061879999999999313e+01	2.005850000000000080e+02	2.005999999999999943e+02	1.607390000000000043e+02	1.607390000000000043e+02	2.325840000000000032e+02	1.607400000000000091e+02	5.123590000000000089e+01	1.607410000000000139e+02	2.819180000000000064e+02	3.102830000000000155e+01	1.185180000000000007e+02	5.138510000000000133e+01	5.125189999999999912e+01	5.125240000000000151e+01	5.124609999999999843e+01	5.124430000000000263e+01	5.130550000000000210e+01	5.125439999999999685e+01	5.124759999999999849e+01	5.124170000000000158e+01	5.153130000000000166e+01	5.124869999999999948e+01	5.133089999999999975e+01	5.124880000000000280e+01	5.126820000000000022e+01	5.125759999999999650e+01	1.185090000000000003e+02	5.125130000000000052e+01	5.138850000000000051e+01	8.061549999999999727e+01	5.124989999999999668e+01	3.113599999999999923e+01	5.124369999999999692e+01	5.124600000000000222e+01	5.123780000000000001e+01	5.125370000000000203e+01	3.112170000000000059e+01	5.125619999999999976e+01	5.124499999999999744e+01	5.123989999999999867e+01	5.124349999999999739e+01	5.130949999999999989e+01	5.126100000000000279e+01	8.063750000000000284e+01	5.124190000000000111e+01	1.820759999999999934e+01	5.124139999999999873e+01	5.123969999999999914e+01
2.257649999999999864e+02	6.786140000000000327e+01	1.685200000000000102e+02	1.685339999999999918e+02	1.351299999999999955e+02	1.351299999999999955e+02	1.952750000000000057e+02	1.351299999999999955e+02	4.315500000000000114e+01	1.351320000000000050e+02	2.360689999999999884e+02	2.615099999999999980e+01	9.969859999999999900e+01	4.330169999999999675e+01	4.316799999999999926e+01	4.317040000000000077e+01	4.316409999999999769e+01	4.316290000000000049e+01	4.321820000000000306e+01	4.317119999999999891e+01	4.316660000000000252e+01	4.316069999999999851e+01	4.343979999999999819e+01	4.316490000000000293e+01	4.324519999999999698e+01	4.316620000000000346e+01	4.318379999999999797e+01	4.317329999999999757e+01	9.969259999999999877e+01	4.316790000000000305e+01	4.326310000000000144e+01	6.785909999999999798e+01	4.315910000000000224e+01	2.625700000000000145e+01	4.316120000000000090e+01	4.316479999999999961e+01	4.315699999999999648e+01	4.316890000000000072e+01	2.624429999999999907e+01	4.317289999999999850e+01	4.316360000000000241e+01	4.315559999999999974e+01	4.316259999999999764e+01	4.322010000000000218e+01	4.317980000000000018e+01	6.788230000000000075e+01	4.315859999999999985e+01	1.535280000000000022e+01	4.315870000000000317e+01	4.315879999999999939e+01
3.599359999999999786e+02	1.072139999999999986e+02	2.674460000000000264e+02	2.674680000000000177e+02	2.141370000000000005e+02	2.141370000000000005e+02	3.103770000000000095e+02	2.141380000000000052e+02	6.808509999999999707e+01	2.141459999999999866e+02	3.775160000000000196e+02	4.119809999999999661e+01	1.577570000000000050e+02	6.824720000000000653e+01	6.810259999999999536e+01	6.817189999999999372e+01	6.824139999999999873e+01	6.823699999999999477e+01	6.843710000000000093e+01	6.824710000000000321e+01	6.811979999999999791e+01	6.828449999999999420e+01	6.848420000000000130e+01	6.824240000000000350e+01	6.832040000000000646e+01	6.812149999999999750e+01	6.817839999999999634e+01	6.834529999999999461e+01	1.578559999999999945e+02	6.821609999999999729e+01	6.829999999999999716e+01	1.072710000000000008e+02	6.812730000000000530e+01	4.133370000000000033e+01	6.809189999999999543e+01	6.820269999999999300e+01	6.814589999999999748e+01	6.818349999999999511e+01	4.120190000000000197e+01	6.820489999999999498e+01	6.823420000000000130e+01	6.810060000000000002e+01	6.811730000000000018e+01	6.829779999999999518e+01	6.824030000000000484e+01	1.072720000000000056e+02	6.814149999999999352e+01	2.417109999999999914e+01	6.812369999999999948e+01	6.809170000000000300e+01
1.835730000000000018e+03	5.403319999999999936e+02	1.355960000000000036e+03	1.355960000000000036e+03	1.083430000000000064e+03	1.083220000000000027e+03	1.576509999999999991e+03	1.083259999999999991e+03	3.423389999999999986e+02	1.083470000000000027e+03	1.933430000000000064e+03	2.067189999999999941e+02	7.965410000000000537e+02	3.425830000000000268e+02	3.423709999999999809e+02	3.424710000000000036e+02	3.424630000000000223e+02	3.424200000000000159e+02	3.429649999999999750e+02	3.424599999999999795e+02	3.423650000000000091e+02	3.424180000000000064e+02	3.429309999999999832e+02	3.425419999999999732e+02	3.424569999999999936e+02	3.425330000000000155e+02	3.424340000000000259e+02	3.425029999999999859e+02	7.963319999999999936e+02	3.425249999999999773e+02	3.429200000000000159e+02	5.402820000000000391e+02	3.424150000000000205e+02	2.072170000000000130e+02	3.424279999999999973e+02	3.425520000000000209e+02	3.423460000000000036e+02	3.430350000000000250e+02	2.067309999999999945e+02	3.425459999999999923e+02	3.423509999999999991e+02	3.424689999999999941e+02	3.423399999999999750e+02	3.430090000000000146e+02	3.424150000000000205e+02	5.403759999999999764e+02	3.423790000000000191e+02	1.211490000000000009e+02	3.423879999999999768e+02	3.423220000000000027e+02
6.689679999999999609e+02	1.979650000000000034e+02	4.955289999999999964e+02	4.954309999999999832e+02	3.961270000000000095e+02	3.961270000000000095e+02	5.755069999999999482e+02	3.961270000000000095e+02	1.255180000000000007e+02	3.961560000000000059e+02	7.033310000000000173e+02	7.585890000000000555e+01	2.915649999999999977e+02	1.257199999999999989e+02	1.255250000000000057e+02	1.255430000000000064e+02	1.255340000000000060e+02	1.255439999999999969e+02	1.257609999999999957e+02	1.255840000000000032e+02	1.255300000000000011e+02	1.255300000000000011e+02	1.259699999999999989e+02	1.256509999999999962e+02	1.255750000000000028e+02	1.255570000000000022e+02	1.255639999999999930e+02	1.255930000000000035e+02	2.914730000000000132e+02	1.255979999999999990e+02	1.259549999999999983e+02	1.979360000000000070e+02	1.255639999999999930e+02	7.599209999999999354e+01	1.255340000000000060e+02	1.256069999999999993e+02	1.255190000000000055e+02	1.257609999999999957e+02	7.586129999999999995e+01	1.255990000000000038e+02	1.255180000000000007e+02	1.255789999999999935e+02	1.255190000000000055e+02	1.257459999999999951e+02	1.255619999999999976e+02	1.979329999999999927e+02	1.255360000000000014e+02	4.452450000000000330e+01	1.255409999999999968e+02	1.255130000000000052e+02
4.237750000000000000e+03	1.245339999999999918e+03	3.127199999999999818e+03	3.127150000000000091e+03	2.497789999999999964e+03	2.497719999999999800e+03	3.637210000000000036e+03	2.497789999999999964e+03	7.886970000000000027e+02	2.497980000000000018e+03	4.465810000000000400e+03	4.763090000000000259e+02	1.835980000000000018e+03	7.892359999999999900e+02	7.892430000000000518e+02	7.894819999999999709e+02	7.895810000000000173e+02	7.893999999999999773e+02	7.916459999999999582e+02	7.895000000000000000e+02	7.891000000000000227e+02	7.892859999999999445e+02	7.905370000000000346e+02	7.897029999999999745e+02	7.899880000000000564e+02	7.896929999999999836e+02	7.895149999999999864e+02	7.905629999999999882e+02	1.836049999999999955e+03	7.900410000000000537e+02	7.910520000000000209e+02	1.245579999999999927e+03	7.893890000000000100e+02	4.772450000000000045e+02	7.891960000000000264e+02	7.897519999999999527e+02	7.887240000000000464e+02	7.908930000000000291e+02	4.762590000000000146e+02	7.902569999999999482e+02	7.893509999999999991e+02	7.891230000000000473e+02	7.890309999999999491e+02	7.907319999999999709e+02	7.895140000000000100e+02	1.246220000000000027e+03	7.894719999999999800e+02	2.786840000000000259e+02	7.894080000000000155e+02	7.887179999999999609e+02
9.410040000000000191e+02	2.779069999999999823e+02	6.959959999999999809e+02	6.960080000000000382e+02	5.563300000000000409e+02	5.563210000000000264e+02	8.088849999999999909e+02	5.563229999999999791e+02	1.760639999999999930e+02	5.564349999999999454e+02	9.901259999999999764e+02	1.063709999999999951e+02	4.091820000000000164e+02	1.762230000000000132e+02	1.760999999999999943e+02	1.763919999999999959e+02	1.762609999999999957e+02	1.762270000000000039e+02	1.766709999999999923e+02	1.762539999999999907e+02	1.762129999999999939e+02	1.762239999999999895e+02	1.765660000000000025e+02	1.763209999999999980e+02	1.765209999999999866e+02	1.763530000000000086e+02	1.763460000000000036e+02	1.766630000000000109e+02	4.091779999999999973e+02	1.765500000000000114e+02	1.771879999999999882e+02	2.778960000000000150e+02	1.764170000000000016e+02	1.065109999999999957e+02	1.760840000000000032e+02	1.765540000000000020e+02	1.760989999999999895e+02	1.768160000000000025e+02	1.063760000000000048e+02	1.765540000000000020e+02	1.762249999999999943e+02	1.760709999999999980e+02	1.761589999999999918e+02	1.768909999999999911e+02	1.762740000000000009e+02	2.780339999999999918e+02	1.764389999999999930e+02	6.232110000000000127e+01	1.764790000000000134e+02	1.760709999999999980e+02
3.231050000000000182e+03	9.502970000000000255e+02	2.384699999999999818e+03	2.384860000000000127e+03	1.904910000000000082e+03	1.904900000000000091e+03	2.773550000000000182e+03	1.904900000000000091e+03	6.016359999999999673e+02	1.905130000000000109e+03	3.404480000000000018e+03	3.633029999999999973e+02	1.400190000000000055e+03	6.019679999999999609e+02	6.016900000000000546e+02	6.020240000000000009e+02	6.020520000000000209e+02	6.019420000000000073e+02	6.029940000000000282e+02	6.019859999999999900e+02	6.018719999999999573e+02	6.019959999999999809e+02	6.030069999999999482e+02	6.020090000000000146e+02	6.023730000000000473e+02	6.020420000000000300e+02	6.020230000000000246e+02	6.023250000000000455e+02	1.400150000000000091e+03	6.022150000000000318e+02	6.036939999999999600e+02	9.503070000000000164e+02	6.020059999999999718e+02	3.638199999999999932e+02	6.016490000000000009e+02	6.022640000000000100e+02	6.016480000000000246e+02	6.025890000000000555e+02	3.632320000000000277e+02	6.022970000000000255e+02	6.018110000000000355e+02	6.019439999999999600e+02	6.017459999999999809e+02	6.028010000000000446e+02	6.019869999999999663e+02	9.499260000000000446e+02	6.020049999999999955e+02	2.125130000000000052e+02	6.020549999999999500e+02	6.016140000000000327e+02
4.191419999999999959e+02	1.246449999999999960e+02	3.111580000000000155e+02	3.111320000000000050e+02	2.490109999999999957e+02	2.490099999999999909e+02	3.611800000000000068e+02	2.490109999999999957e+02	7.909290000000000020e+01	2.490440000000000111e+02	4.399479999999999791e+02	4.784300000000000352e+01	1.833770000000000095e+02	7.917789999999999395e+01	7.910670000000000357e+01	7.917119999999999891e+01	7.926720000000000255e+01	7.924290000000000589e+01	7.946240000000000236e+01	7.925369999999999493e+01	7.912699999999999534e+01	7.910080000000000666e+01	7.933990000000000009e+01	7.926390000000000668e+01	7.930750000000000455e+01	7.918049999999999500e+01	7.922490000000000521e+01	7.940680000000000405e+01	1.833710000000000093e+02	7.928619999999999379e+01	7.961010000000000275e+01	1.247519999999999953e+02	7.915760000000000218e+01	4.793699999999999761e+01	7.909529999999999461e+01	7.948460000000000036e+01	7.909229999999999450e+01	7.924049999999999727e+01	4.783990000000000009e+01	7.926290000000000191e+01	7.923999999999999488e+01	7.909910000000000707e+01	7.912640000000000384e+01	7.928579999999999472e+01	7.926229999999999620e+01	1.247780000000000058e+02	7.917980000000000018e+01	2.808289999999999864e+01	7.920229999999999393e+01	7.908899999999999864e+01
4.950129999999999768e+02	1.469310000000000116e+02	3.670500000000000114e+02	3.670760000000000218e+02	2.936920000000000073e+02	2.936899999999999977e+02	4.262719999999999914e+02	2.936899999999999977e+02	9.318699999999999761e+01	2.936949999999999932e+02	5.199379999999999882e+02	5.634960000000000235e+01	2.161990000000000123e+02	9.329309999999999548e+01	9.321699999999999875e+01	9.327800000000000580e+01	9.340409999999999968e+01	9.338630000000000564e+01	9.362069999999999936e+01	9.339849999999999852e+01	9.323109999999999786e+01	9.321739999999999782e+01	9.349429999999999552e+01	9.339679999999999893e+01	9.341960000000000264e+01	9.333440000000000225e+01	9.333350000000000080e+01	9.352349999999999852e+01	2.162019999999999982e+02	9.340399999999999636e+01	9.386730000000000018e+01	1.470370000000000061e+02	9.326370000000000005e+01	5.640930000000000177e+01	9.320300000000000296e+01	9.359199999999999875e+01	9.319110000000000582e+01	9.340670000000000073e+01	5.634929999999999950e+01	9.341979999999999507e+01	9.334720000000000084e+01	9.319740000000000180e+01	9.322719999999999629e+01	9.343559999999999377e+01	9.339919999999999334e+01	1.470889999999999986e+02	9.328209999999999980e+01	3.306040000000000134e+01	9.330670000000000641e+01	9.318729999999999336e+01
1.036290000000000049e+02	3.206089999999999662e+01	7.845839999999999748e+01	7.846089999999999520e+01	6.320669999999999789e+01	6.320600000000000307e+01	9.049349999999999739e+01	6.320600000000000307e+01	2.045990000000000109e+01	6.320609999999999928e+01	1.073040000000000020e+02	1.245270000000000010e+01	4.684749999999999659e+01	2.049889999999999901e+01	2.046399999999999864e+01	2.047729999999999961e+01	2.046340000000000003e+01	2.046310000000000073e+01	2.051470000000000127e+01	2.046940000000000026e+01	2.047340000000000160e+01	2.046280000000000143e+01	2.055590000000000117e+01	2.046969999999999956e+01	2.049289999999999878e+01	2.046839999999999904e+01	2.048760000000000048e+01	2.048219999999999885e+01	4.684250000000000114e+01	2.048270000000000124e+01	2.061319999999999908e+01	3.204719999999999658e+01	2.046920000000000073e+01	1.245500000000000007e+01	2.046089999999999876e+01	2.051500000000000057e+01	2.046030000000000015e+01	2.047419999999999973e+01	1.245279999999999987e+01	2.047259999999999991e+01	2.046320000000000050e+01	2.046950000000000003e+01	2.046979999999999933e+01	2.050189999999999912e+01	2.047200000000000131e+01	3.205729999999999791e+01	2.047350000000000136e+01	7.339409999999999989e+00	2.047309999999999874e+01	2.045990000000000109e+01
9.715189999999999770e+01	3.016110000000000113e+01	7.368280000000000030e+01	7.368529999999999802e+01	5.939180000000000348e+01	5.939180000000000348e+01	8.493689999999999429e+01	5.939189999999999969e+01	1.925629999999999953e+01	5.939189999999999969e+01	1.004759999999999991e+02	1.172630000000000017e+01	4.404500000000000171e+01	1.928590000000000160e+01	1.926030000000000086e+01	1.927370000000000161e+01	1.925989999999999824e+01	1.925959999999999894e+01	1.930969999999999942e+01	1.926579999999999870e+01	1.926970000000000027e+01	1.925919999999999987e+01	1.933630000000000138e+01	1.926610000000000156e+01	1.928910000000000124e+01	1.926470000000000127e+01	1.928389999999999915e+01	1.927819999999999823e+01	4.403999999999999915e+01	1.927880000000000038e+01	1.940800000000000125e+01	3.014799999999999969e+01	1.926510000000000034e+01	1.172860000000000014e+01	1.925730000000000075e+01	1.931109999999999971e+01	1.925669999999999860e+01	1.926930000000000121e+01	1.172639999999999993e+01	1.926790000000000092e+01	1.925969999999999871e+01	1.926599999999999824e+01	1.926620000000000132e+01	1.929700000000000060e+01	1.926839999999999975e+01	3.015800000000000125e+01	1.926940000000000097e+01	6.914819999999999744e+00	1.926889999999999858e+01	1.925639999999999930e+01
4.191429999999999723e+02	1.246670000000000016e+02	3.111290000000000191e+02	3.111279999999999859e+02	2.490120000000000005e+02	2.490099999999999909e+02	3.611800000000000068e+02	2.490099999999999909e+02	7.908849999999999625e+01	2.490109999999999957e+02	4.399479999999999791e+02	4.793189999999999884e+01	1.833689999999999998e+02	7.919440000000000168e+01	7.911759999999999593e+01	7.916519999999999868e+01	7.927790000000000248e+01	7.928360000000000696e+01	7.951000000000000512e+01	7.929519999999999413e+01	7.912690000000000623e+01	7.925390000000000157e+01	7.939770000000000039e+01	7.929259999999999309e+01	7.931829999999999359e+01	7.923309999999999320e+01	7.923029999999999973e+01	7.940170000000000528e+01	1.833720000000000141e+02	7.928310000000000457e+01	7.975960000000000605e+01	1.247379999999999995e+02	7.915949999999999420e+01	4.788340000000000174e+01	7.910460000000000491e+01	7.947429999999999950e+01	7.909220000000000539e+01	7.930410000000000537e+01	4.783950000000000102e+01	7.931770000000000209e+01	7.924689999999999657e+01	7.909999999999999432e+01	7.912539999999999907e+01	7.932529999999999859e+01	7.929989999999999384e+01	1.247870000000000061e+02	7.916849999999999454e+01	2.803389999999999915e+01	7.919719999999999516e+01	7.908870000000000289e+01
1.289829999999999927e+03	3.803319999999999936e+02	9.532010000000000218e+02	9.532690000000000055e+02	7.617430000000000518e+02	7.617409999999999854e+02	1.108150000000000091e+03	7.617430000000000518e+02	2.409029999999999916e+02	7.618450000000000273e+02	1.357890000000000100e+03	1.455829999999999984e+02	5.601979999999999791e+02	2.410219999999999914e+02	2.409219999999999970e+02	2.409670000000000130e+02	2.410970000000000084e+02	2.411119999999999948e+02	2.414530000000000030e+02	2.411539999999999964e+02	2.409540000000000077e+02	2.410759999999999934e+02	2.413230000000000075e+02	2.411289999999999907e+02	2.411550000000000011e+02	2.410409999999999968e+02	2.410759999999999934e+02	2.412359999999999900e+02	5.601369999999999436e+02	2.411109999999999900e+02	2.417880000000000109e+02	3.804560000000000173e+02	2.409689999999999941e+02	1.456380000000000052e+02	2.409000000000000057e+02	2.412909999999999968e+02	2.408880000000000052e+02	2.411349999999999909e+02	1.454939999999999998e+02	2.411519999999999868e+02	2.410519999999999925e+02	2.408979999999999961e+02	2.409339999999999975e+02	2.412379999999999995e+02	2.411529999999999916e+02	3.801650000000000205e+02	2.409699999999999989e+02	8.513729999999999620e+01	2.409979999999999905e+02	2.408770000000000095e+02
2.775770000000000071e+00	2.443459999999999965e+00	4.093350000000000044e+00	4.093340000000000423e+00	3.814150000000000151e+00	3.814150000000000151e+00	3.969009999999999927e+00	3.814160000000000217e+00	1.719309999999999894e+00	3.814150000000000151e+00	9.754930000000000545e-01	1.141489999999999894e+00	3.202980000000000160e+00	1.719340000000000090e+00	1.719319999999999959e+00	1.719319999999999959e+00	1.719319999999999959e+00	1.719319999999999959e+00	1.719349999999999934e+00	1.719330000000000025e+00	1.719359999999999999e+00	1.719349999999999934e+00	1.719359999999999999e+00	1.719319999999999959e+00	1.719319999999999959e+00	1.719319999999999959e+00	1.719330000000000025e+00	1.719330000000000025e+00	3.202820000000000000e+00	1.719330000000000025e+00	1.719349999999999934e+00	2.441850000000000076e+00	1.719319999999999959e+00	1.141799999999999926e+00	1.719309999999999894e+00	1.719370000000000065e+00	1.719319999999999959e+00	1.719319999999999959e+00	1.141489999999999894e+00	1.719319999999999959e+00	1.719319999999999959e+00	1.719309999999999894e+00	1.719319999999999959e+00	1.719330000000000025e+00	1.719319999999999959e+00	2.441879999999999828e+00	1.719319999999999959e+00	7.278480000000000505e-01	1.719319999999999959e+00	1.719309999999999894e+00
7.753769999999999527e+02	2.293950000000000102e+02	5.738179999999999836e+02	5.738569999999999709e+02	4.587880000000000109e+02	4.587880000000000109e+02	6.667949999999999591e+02	4.587900000000000205e+02	1.453029999999999973e+02	4.588290000000000077e+02	8.155149999999999864e+02	8.779170000000000584e+01	3.375110000000000241e+02	1.453230000000000075e+02	1.453029999999999973e+02	1.452990000000000066e+02	1.453189999999999884e+02	1.453290000000000077e+02	1.454739999999999895e+02	1.453679999999999950e+02	1.453269999999999982e+02	1.453220000000000027e+02	1.454350000000000023e+02	1.453400000000000034e+02	1.453410000000000082e+02	1.453069999999999879e+02	1.453499999999999943e+02	1.453439999999999941e+02	3.375520000000000209e+02	1.453319999999999936e+02	1.455949999999999989e+02	2.293990000000000009e+02	1.453100000000000023e+02	8.799979999999999336e+01	1.452920000000000016e+02	1.453180000000000121e+02	1.452899999999999920e+02	1.453290000000000077e+02	8.779529999999999745e+01	1.453410000000000082e+02	1.453060000000000116e+02	1.452909999999999968e+02	1.453100000000000023e+02	1.454170000000000016e+02	1.453520000000000039e+02	2.290759999999999934e+02	1.452990000000000066e+02	5.138150000000000261e+01	1.452980000000000018e+02	1.452829999999999870e+02
5.727350000000000136e+02	1.696999999999999886e+02	4.243600000000000136e+02	4.243860000000000241e+02	3.394610000000000127e+02	3.394599999999999795e+02	4.929519999999999982e+02	3.394599999999999795e+02	1.076430000000000007e+02	3.394710000000000036e+02	6.018799999999999955e+02	6.506560000000000343e+01	2.498460000000000036e+02	1.076490000000000009e+02	1.076350000000000051e+02	1.076410000000000053e+02	1.077249999999999943e+02	1.076790000000000020e+02	1.078490000000000038e+02	1.076689999999999969e+02	1.076440000000000055e+02	1.076490000000000009e+02	1.077229999999999990e+02	1.076470000000000056e+02	1.077210000000000036e+02	1.076370000000000005e+02	1.076470000000000056e+02	1.076599999999999966e+02	2.498590000000000089e+02	1.076470000000000056e+02	1.077399999999999949e+02	1.696229999999999905e+02	1.076380000000000052e+02	6.526709999999999923e+01	1.076310000000000002e+02	1.076490000000000009e+02	1.076329999999999956e+02	1.076370000000000005e+02	6.506910000000000593e+01	1.076500000000000057e+02	1.076479999999999961e+02	1.078689999999999998e+02	1.076380000000000052e+02	1.076749999999999972e+02	1.076620000000000061e+02	1.696080000000000041e+02	1.076359999999999957e+02	3.809429999999999694e+01	1.076350000000000051e+02	1.076299999999999955e+02
2.211389999999999873e+03	6.505750000000000455e+02	1.632839999999999918e+03	1.632990000000000009e+03	1.304460000000000036e+03	1.304440000000000055e+03	1.898779999999999973e+03	1.304440000000000055e+03	4.121370000000000005e+02	1.304789999999999964e+03	2.329480000000000018e+03	2.489519999999999982e+02	9.589410000000000309e+02	4.125070000000000050e+02	4.122699999999999818e+02	4.124929999999999950e+02	4.122919999999999732e+02	4.121809999999999832e+02	4.132760000000000105e+02	4.122040000000000077e+02	4.124660000000000082e+02	4.122420000000000186e+02	4.131139999999999759e+02	4.122509999999999764e+02	4.125670000000000073e+02	4.124769999999999754e+02	4.125219999999999914e+02	4.125020000000000095e+02	9.589109999999999445e+02	4.125070000000000050e+02	4.133249999999999886e+02	6.504990000000000236e+02	4.122850000000000250e+02	2.493050000000000068e+02	4.121709999999999923e+02	4.122760000000000105e+02	4.121619999999999777e+02	4.125760000000000218e+02	2.488710000000000093e+02	4.125179999999999723e+02	4.121630000000000109e+02	4.123570000000000277e+02	4.124359999999999786e+02	4.128559999999999945e+02	4.122610000000000241e+02	6.509400000000000546e+02	4.122529999999999859e+02	1.456059999999999945e+02	4.122570000000000050e+02	4.121259999999999764e+02
3.893559999999999945e+03	1.144190000000000055e+03	2.873489999999999782e+03	2.873670000000000073e+03	2.295309999999999945e+03	2.295090000000000146e+03	3.341909999999999854e+03	2.295039999999999964e+03	7.247740000000000009e+02	2.295409999999999854e+03	4.102930000000000291e+03	4.377040000000000077e+02	1.687009999999999991e+03	7.251079999999999472e+02	7.247999999999999545e+02	7.251870000000000118e+02	7.250599999999999454e+02	7.250309999999999491e+02	7.261140000000000327e+02	7.248519999999999754e+02	7.247920000000000300e+02	7.251689999999999827e+02	7.261499999999999773e+02	7.249299999999999500e+02	7.250950000000000273e+02	7.251520000000000437e+02	7.249170000000000300e+02	7.250470000000000255e+02	1.686789999999999964e+03	7.250080000000000382e+02	7.267089999999999463e+02	1.143829999999999927e+03	7.248819999999999482e+02	4.382060000000000173e+02	7.249049999999999727e+02	7.251330000000000382e+02	7.247219999999999800e+02	7.258010000000000446e+02	4.376949999999999932e+02	7.251789999999999736e+02	7.247549999999999955e+02	7.258419999999999845e+02	7.247480000000000473e+02	7.260190000000000055e+02	7.248859999999999673e+02	1.144440000000000055e+03	7.248310000000000173e+02	2.564119999999999777e+02	7.249880000000000564e+02	7.248750000000000000e+02
2.951599999999999909e+03	8.676609999999999445e+02	2.178739999999999782e+03	2.178760000000000218e+03	1.740359999999999900e+03	1.740339999999999918e+03	2.533820000000000164e+03	1.740349999999999909e+03	5.497300000000000182e+02	1.740509999999999991e+03	3.109869999999999891e+03	3.318860000000000241e+02	1.279589999999999918e+03	5.499600000000000364e+02	5.497369999999999663e+02	5.498179999999999836e+02	5.500190000000000055e+02	5.498279999999999745e+02	5.508869999999999436e+02	5.498849999999999909e+02	5.497200000000000273e+02	5.499489999999999554e+02	5.506609999999999445e+02	5.498519999999999754e+02	5.499690000000000509e+02	5.498079999999999927e+02	5.497880000000000109e+02	5.498579999999999472e+02	1.279190000000000055e+03	5.498279999999999745e+02	5.511079999999999472e+02	8.675489999999999782e+02	5.497540000000000191e+02	3.325049999999999955e+02	5.497290000000000418e+02	5.498680000000000518e+02	5.496849999999999454e+02	5.499619999999999891e+02	3.319970000000000141e+02	5.499329999999999927e+02	5.497200000000000273e+02	5.497549999999999955e+02	5.496989999999999554e+02	5.502469999999999573e+02	5.498500000000000227e+02	8.677240000000000464e+02	5.497300000000000182e+02	1.945120000000000005e+02	5.498060000000000400e+02	5.496929999999999836e+02
4.915970000000000255e+03	1.444089999999999918e+03	3.627210000000000036e+03	3.627420000000000073e+03	2.897329999999999927e+03	2.897119999999999891e+03	4.219109999999999673e+03	2.897139999999999873e+03	9.147509999999999764e+02	2.897349999999999909e+03	5.180850000000000364e+03	5.522010000000000218e+02	2.129570000000000164e+03	9.154940000000000282e+02	9.148849999999999909e+02	9.153819999999999482e+02	9.155819999999999936e+02	9.153609999999999900e+02	9.173890000000000100e+02	9.154579999999999700e+02	9.150420000000000300e+02	9.155639999999999645e+02	9.169840000000000373e+02	9.155800000000000409e+02	9.158360000000000127e+02	9.153360000000000127e+02	9.153700000000000045e+02	9.161090000000000373e+02	2.129599999999999909e+03	9.157569999999999482e+02	9.177530000000000427e+02	1.444319999999999936e+03	9.152630000000000337e+02	5.531549999999999727e+02	9.148410000000000082e+02	9.153519999999999754e+02	9.147440000000000282e+02	9.160940000000000509e+02	5.523669999999999618e+02	9.157229999999999563e+02	9.151570000000000391e+02	9.151430000000000291e+02	9.149759999999999991e+02	9.165599999999999454e+02	9.154020000000000437e+02	1.444779999999999973e+03	9.153039999999999736e+02	3.236979999999999791e+02	9.153849999999999909e+02	9.147169999999999845e+02
1.093700000000000045e+03	3.224730000000000132e+02	8.087419999999999618e+02	8.086420000000000528e+02	6.462279999999999518e+02	6.462259999999999991e+02	9.398680000000000518e+02	6.462329999999999472e+02	2.044360000000000070e+02	6.464629999999999654e+02	1.151079999999999927e+03	1.234920000000000044e+02	4.753419999999999845e+02	2.046649999999999920e+02	2.044699999999999989e+02	2.044879999999999995e+02	2.045109999999999957e+02	2.044530000000000030e+02	2.048810000000000002e+02	2.044869999999999948e+02	2.044610000000000127e+02	2.045269999999999868e+02	2.051879999999999882e+02	2.044699999999999989e+02	2.046620000000000061e+02	2.044780000000000086e+02	2.044970000000000141e+02	2.044910000000000139e+02	4.752450000000000045e+02	2.044900000000000091e+02	2.049399999999999977e+02	3.224940000000000282e+02	2.044470000000000027e+02	1.236850000000000023e+02	2.044509999999999934e+02	2.045449999999999875e+02	2.044360000000000070e+02	2.045099999999999909e+02	1.234969999999999999e+02	2.045039999999999907e+02	2.044490000000000123e+02	2.044459999999999980e+02	2.044509999999999934e+02	2.046839999999999975e+02	2.044910000000000139e+02	3.227400000000000091e+02	2.044420000000000073e+02	7.232940000000000680e+01	2.044519999999999982e+02	2.044300000000000068e+02
3.985139999999999873e+03	1.170990000000000009e+03	2.940960000000000036e+03	2.941199999999999818e+03	2.349170000000000073e+03	2.348969999999999800e+03	3.420500000000000000e+03	2.349010000000000218e+03	7.417569999999999482e+02	2.349329999999999927e+03	4.199500000000000000e+03	4.478860000000000241e+02	1.726829999999999927e+03	7.423289999999999509e+02	7.419880000000000564e+02	7.423250000000000455e+02	7.425430000000000064e+02	7.422430000000000518e+02	7.439310000000000400e+02	7.422240000000000464e+02	7.421240000000000236e+02	7.422820000000000391e+02	7.434800000000000182e+02	7.423750000000000000e+02	7.424009999999999536e+02	7.423769999999999527e+02	7.422759999999999536e+02	7.428260000000000218e+02	1.726529999999999973e+03	7.426000000000000227e+02	7.437730000000000246e+02	1.171509999999999991e+03	7.422110000000000127e+02	4.484730000000000132e+02	7.419220000000000255e+02	7.427910000000000537e+02	7.420489999999999782e+02	7.429320000000000164e+02	4.479350000000000023e+02	7.425639999999999645e+02	7.420599999999999454e+02	7.418099999999999454e+02	7.419840000000000373e+02	7.432160000000000082e+02	7.421710000000000491e+02	1.171690000000000055e+03	7.422749999999999773e+02	2.622210000000000036e+02	7.423189999999999600e+02	7.418719999999999573e+02
3.540099999999999909e+03	1.040480000000000018e+03	2.612769999999999982e+03	2.612769999999999982e+03	2.086900000000000091e+03	2.086889999999999873e+03	3.038679999999999836e+03	2.086900000000000091e+03	6.590620000000000118e+02	2.087750000000000000e+03	3.730289999999999964e+03	3.978679999999999950e+02	1.534210000000000036e+03	6.600359999999999445e+02	6.594370000000000118e+02	6.595769999999999982e+02	6.597469999999999573e+02	6.594909999999999854e+02	6.615389999999999873e+02	6.595789999999999509e+02	6.592670000000000528e+02	6.597409999999999854e+02	6.614690000000000509e+02	6.595910000000000082e+02	6.598310000000000173e+02	6.598540000000000418e+02	6.595510000000000446e+02	6.598940000000000055e+02	1.533900000000000091e+03	6.596749999999999545e+02	6.617949999999999591e+02	1.041059999999999945e+03	6.593070000000000164e+02	3.984630000000000223e+02	6.594299999999999500e+02	6.595499999999999545e+02	6.591299999999999955e+02	6.604249999999999545e+02	3.979300000000000068e+02	6.599900000000000091e+02	6.594020000000000437e+02	6.593709999999999809e+02	6.591810000000000400e+02	6.608859999999999673e+02	6.595829999999999700e+02	1.041609999999999900e+03	6.592340000000000373e+02	2.330329999999999870e+02	6.593619999999999663e+02	6.590460000000000491e+02
3.153369999999999891e+03	9.274779999999999518e+02	2.327829999999999927e+03	2.328199999999999818e+03	1.859740000000000009e+03	1.859130000000000109e+03	2.706869999999999891e+03	1.859130000000000109e+03	5.871879999999999882e+02	1.859630000000000109e+03	3.322530000000000200e+03	3.544950000000000045e+02	1.366710000000000036e+03	5.875339999999999918e+02	5.875019999999999527e+02	5.881430000000000291e+02	5.875460000000000491e+02	5.874470000000000027e+02	5.890049999999999955e+02	5.874149999999999636e+02	5.877780000000000200e+02	5.876900000000000546e+02	5.884850000000000136e+02	5.877229999999999563e+02	5.878239999999999554e+02	5.881309999999999718e+02	5.878849999999999909e+02	5.883020000000000209e+02	1.366519999999999982e+03	5.883079999999999927e+02	5.884850000000000136e+02	9.275860000000000127e+02	5.878569999999999709e+02	3.551030000000000086e+02	5.873799999999999955e+02	5.880620000000000118e+02	5.873609999999999900e+02	5.887839999999999918e+02	3.546229999999999905e+02	5.881369999999999436e+02	5.873079999999999927e+02	5.872430000000000518e+02	5.875960000000000036e+02	5.890750000000000455e+02	5.875230000000000246e+02	9.277250000000000227e+02	5.879020000000000437e+02	2.077580000000000098e+02	5.879389999999999645e+02	5.873189999999999600e+02
3.335610000000000127e+03	9.806979999999999791e+02	2.462090000000000146e+03	2.462039999999999964e+03	1.966470000000000027e+03	1.966470000000000027e+03	2.863250000000000000e+03	1.966480000000000018e+03	6.210710000000000264e+02	1.967049999999999955e+03	3.514699999999999818e+03	3.750380000000000109e+02	1.445650000000000091e+03	6.217019999999999982e+02	6.210689999999999600e+02	6.211699999999999591e+02	6.212580000000000382e+02	6.212160000000000082e+02	6.219589999999999463e+02	6.212530000000000427e+02	6.210700000000000500e+02	6.214039999999999964e+02	6.219840000000000373e+02	6.212269999999999754e+02	6.212820000000000391e+02	6.211000000000000227e+02	6.211559999999999491e+02	6.213650000000000091e+02	1.445339999999999918e+03	6.212229999999999563e+02	6.218569999999999709e+02	9.800520000000000209e+02	6.210890000000000555e+02	3.756100000000000136e+02	6.210460000000000491e+02	6.214650000000000318e+02	6.210349999999999682e+02	6.212089999999999463e+02	3.749510000000000218e+02	6.212079999999999700e+02	6.211920000000000073e+02	6.215000000000000000e+02	6.210610000000000355e+02	6.215080000000000382e+02	6.212069999999999936e+02	9.801319999999999482e+02	6.211029999999999518e+02	2.194319999999999879e+02	6.210879999999999654e+02	6.210349999999999682e+02
3.602110000000000127e+03	1.058690000000000055e+03	2.658619999999999891e+03	2.658550000000000182e+03	2.123400000000000091e+03	2.123400000000000091e+03	3.091860000000000127e+03	2.123400000000000091e+03	6.706150000000000091e+02	2.124190000000000055e+03	3.795659999999999854e+03	4.052069999999999936e+02	1.560829999999999927e+03	6.710750000000000455e+02	6.705850000000000364e+02	6.706539999999999964e+02	6.708809999999999718e+02	6.707340000000000373e+02	6.715650000000000546e+02	6.707910000000000537e+02	6.705910000000000082e+02	6.710599999999999454e+02	6.715309999999999491e+02	6.707350000000000136e+02	6.707920000000000300e+02	6.706169999999999618e+02	6.706889999999999645e+02	6.708680000000000518e+02	1.560630000000000109e+03	6.707269999999999754e+02	6.713709999999999809e+02	1.058200000000000045e+03	6.705969999999999800e+02	4.053220000000000027e+02	6.705620000000000118e+02	6.709230000000000018e+02	6.705589999999999691e+02	6.707169999999999845e+02	4.048559999999999945e+02	6.707229999999999563e+02	6.707469999999999573e+02	6.714260000000000446e+02	6.705819999999999936e+02	6.709809999999999945e+02	6.707290000000000418e+02	1.058200000000000045e+03	6.706079999999999472e+02	2.369310000000000116e+02	6.705950000000000273e+02	6.705570000000000164e+02
2.923949999999999818e+02	8.741289999999999338e+01	2.176819999999999879e+02	2.176949999999999932e+02	1.743609999999999900e+02	1.743609999999999900e+02	2.524300000000000068e+02	1.743669999999999902e+02	5.553520000000000323e+01	1.744679999999999893e+02	3.063050000000000068e+02	3.362219999999999942e+01	1.285169999999999959e+02	5.557900000000000063e+01	5.553860000000000241e+01	5.553670000000000329e+01	5.554690000000000083e+01	5.554639999999999844e+01	5.560020000000000095e+01	5.555530000000000257e+01	5.553699999999999903e+01	5.559770000000000323e+01	5.565209999999999724e+01	5.554959999999999809e+01	5.557159999999999656e+01	5.553970000000000340e+01	5.554910000000000281e+01	5.555700000000000216e+01	1.285159999999999911e+02	5.554679999999999751e+01	5.578050000000000352e+01	8.742350000000000421e+01	5.554370000000000118e+01	3.366239999999999810e+01	5.553770000000000095e+01	5.559300000000000352e+01	5.553929999999999723e+01	5.554899999999999949e+01	3.362310000000000088e+01	5.554950000000000188e+01	5.554359999999999786e+01	5.553580000000000183e+01	5.553580000000000183e+01	5.556280000000000285e+01	5.554140000000000299e+01	8.745390000000000441e+01	5.554249999999999687e+01	1.971760000000000090e+01	5.554500000000000171e+01	5.553439999999999799e+01
3.136639999999999873e+02	9.369750000000000512e+01	2.333919999999999959e+02	2.334430000000000121e+02	1.868930000000000007e+02	1.868930000000000007e+02	2.706870000000000118e+02	1.868940000000000055e+02	5.950900000000000034e+01	1.869060000000000059e+02	3.287409999999999854e+02	3.600909999999999656e+01	1.377220000000000084e+02	5.957439999999999714e+01	5.949730000000000274e+01	5.951100000000000279e+01	5.955180000000000007e+01	5.951299999999999812e+01	5.960150000000000148e+01	5.952049999999999841e+01	5.950460000000000349e+01	5.950460000000000349e+01	5.981040000000000134e+01	5.950889999999999702e+01	5.962339999999999662e+01	5.950310000000000343e+01	5.952729999999999677e+01	5.953439999999999799e+01	1.377350000000000136e+02	5.952369999999999806e+01	5.987199999999999989e+01	9.367379999999999995e+01	5.950730000000000075e+01	3.603699999999999903e+01	5.949199999999999733e+01	5.954249999999999687e+01	5.948930000000000007e+01	5.951899999999999835e+01	3.605480000000000018e+01	5.951919999999999789e+01	5.950430000000000064e+01	5.950169999999999959e+01	5.950079999999999814e+01	5.959779999999999944e+01	5.951180000000000092e+01	9.373210000000000264e+01	5.951010000000000133e+01	2.117180000000000106e+01	5.951579999999999870e+01	5.949179999999999779e+01
1.902369999999999891e+03	5.598269999999999982e+02	1.404940000000000055e+03	1.405029999999999973e+03	1.122660000000000082e+03	1.122450000000000045e+03	1.633650000000000091e+03	1.122460000000000036e+03	3.547060000000000173e+02	1.122670000000000073e+03	2.003670000000000073e+03	2.141920000000000073e+02	8.253319999999999936e+02	3.548910000000000196e+02	3.548840000000000146e+02	3.552269999999999754e+02	3.550360000000000014e+02	3.549110000000000014e+02	3.560710000000000264e+02	3.549239999999999782e+02	3.551469999999999914e+02	3.549080000000000155e+02	3.556290000000000191e+02	3.550020000000000095e+02	3.553179999999999836e+02	3.552490000000000236e+02	3.551970000000000027e+02	3.553790000000000191e+02	8.253360000000000127e+02	3.552950000000000159e+02	3.557069999999999936e+02	5.604289999999999736e+02	3.549250000000000114e+02	2.146620000000000061e+02	3.548149999999999977e+02	3.550600000000000023e+02	3.548559999999999945e+02	3.556009999999999991e+02	2.143230000000000075e+02	3.553310000000000173e+02	3.548940000000000055e+02	3.548929999999999723e+02	3.550690000000000168e+02	3.557250000000000227e+02	3.549730000000000132e+02	5.604669999999999845e+02	3.549080000000000155e+02	1.259530000000000030e+02	3.548899999999999864e+02	3.548509999999999991e+02
1.051140000000000100e+03	3.100099999999999909e+02	7.773029999999999973e+02	7.772770000000000437e+02	6.211630000000000109e+02	6.211620000000000346e+02	9.033479999999999563e+02	6.211810000000000400e+02	1.965310000000000059e+02	6.213239999999999554e+02	1.106210000000000036e+03	1.187180000000000035e+02	4.568260000000000218e+02	1.966399999999999864e+02	1.965840000000000032e+02	1.966949999999999932e+02	1.966430000000000007e+02	1.965480000000000018e+02	1.970819999999999936e+02	1.965680000000000121e+02	1.966930000000000121e+02	1.967069999999999936e+02	1.969629999999999939e+02	1.965949999999999989e+02	1.967359999999999900e+02	1.967079999999999984e+02	1.967379999999999995e+02	1.967220000000000084e+02	4.568380000000000223e+02	1.967359999999999900e+02	1.970250000000000057e+02	3.101619999999999777e+02	1.965809999999999889e+02	1.189980000000000047e+02	1.965380000000000109e+02	1.966510000000000105e+02	1.965229999999999961e+02	1.968340000000000032e+02	1.187219999999999942e+02	1.967189999999999941e+02	1.965550000000000068e+02	1.965509999999999877e+02	1.966829999999999927e+02	1.969989999999999952e+02	1.965790000000000077e+02	3.103580000000000041e+02	1.965740000000000123e+02	6.946649999999999636e+01	1.965759999999999934e+02	1.965269999999999868e+02
1.243549999999999955e+03	3.666630000000000109e+02	9.191760000000000446e+02	9.191839999999999691e+02	7.345520000000000209e+02	7.344969999999999573e+02	1.068460000000000036e+03	7.344969999999999573e+02	2.322810000000000059e+02	7.345969999999999800e+02	1.309109999999999900e+03	1.403009999999999877e+02	5.401219999999999573e+02	2.323739999999999952e+02	2.323559999999999945e+02	2.324790000000000134e+02	2.325529999999999973e+02	2.324480000000000075e+02	2.330680000000000121e+02	2.324610000000000127e+02	2.324780000000000086e+02	2.323230000000000075e+02	2.326160000000000139e+02	2.324799999999999898e+02	2.326150000000000091e+02	2.324790000000000134e+02	2.325819999999999936e+02	2.327090000000000032e+02	5.401710000000000491e+02	2.325790000000000077e+02	2.327390000000000043e+02	3.667280000000000086e+02	2.323770000000000095e+02	1.403990000000000009e+02	2.323000000000000114e+02	2.324689999999999941e+02	2.322860000000000014e+02	2.325540000000000020e+02	1.403290000000000077e+02	2.325680000000000121e+02	2.324490000000000123e+02	2.329269999999999925e+02	2.324710000000000036e+02	2.327150000000000034e+02	2.324879999999999995e+02	3.665070000000000050e+02	2.323859999999999957e+02	8.208220000000000027e+01	2.323700000000000045e+02	2.322990000000000066e+02
3.377259999999999991e+02	1.006959999999999980e+02	2.511169999999999902e+02	2.511049999999999898e+02	2.010610000000000070e+02	2.010600000000000023e+02	2.913260000000000218e+02	2.010600000000000023e+02	6.395929999999999893e+01	2.010920000000000130e+02	3.541039999999999850e+02	3.870700000000000074e+01	1.481599999999999966e+02	6.397330000000000183e+01	6.396229999999999905e+01	6.396240000000000236e+01	6.396999999999999886e+01	6.396459999999999724e+01	6.404410000000000025e+01	6.396719999999999828e+01	6.397079999999999700e+01	6.396820000000000306e+01	6.398250000000000171e+01	6.396430000000000149e+01	6.396580000000000155e+01	6.396540000000000248e+01	6.397010000000000218e+01	6.397200000000000131e+01	1.481409999999999911e+02	6.396860000000000213e+01	6.397220000000000084e+01	1.007099999999999937e+02	6.396300000000000097e+01	3.872449999999999903e+01	6.395909999999999940e+01	6.396589999999999776e+01	6.395920000000000272e+01	6.396540000000000248e+01	3.872449999999999903e+01	6.397050000000000125e+01	6.396240000000000236e+01	6.455469999999999686e+01	6.396790000000000020e+01	6.397970000000000113e+01	6.396200000000000330e+01	1.006989999999999981e+02	6.396320000000000050e+01	2.268789999999999907e+01	6.396370000000000289e+01	6.396419999999999817e+01
6.560149999999999864e+02	1.941490000000000009e+02	4.858489999999999895e+02	4.859100000000000250e+02	3.885110000000000241e+02	3.884990000000000236e+02	5.643940000000000055e+02	3.884990000000000236e+02	1.231039999999999992e+02	3.885830000000000268e+02	6.896739999999999782e+02	7.440460000000000207e+01	2.858899999999999864e+02	1.231410000000000053e+02	1.231620000000000061e+02	1.232630000000000052e+02	1.231239999999999952e+02	1.231140000000000043e+02	1.234560000000000031e+02	1.231250000000000000e+02	1.232800000000000011e+02	1.231269999999999953e+02	1.232750000000000057e+02	1.231530000000000058e+02	1.232650000000000006e+02	1.232690000000000055e+02	1.232900000000000063e+02	1.232789999999999964e+02	2.859250000000000114e+02	1.232780000000000058e+02	1.232900000000000063e+02	1.943360000000000127e+02	1.231599999999999966e+02	7.443510000000000559e+01	1.231159999999999997e+02	1.231650000000000063e+02	1.231089999999999947e+02	1.232810000000000059e+02	7.442839999999999634e+01	1.232759999999999962e+02	1.231230000000000047e+02	1.237019999999999982e+02	1.232690000000000055e+02	1.233359999999999985e+02	1.231569999999999965e+02	1.941020000000000039e+02	1.231550000000000011e+02	4.355570000000000164e+01	1.231479999999999961e+02	1.231159999999999997e+02
2.257669999999999959e+02	6.784669999999999845e+01	1.685420000000000016e+02	1.685339999999999918e+02	1.351310000000000002e+02	1.351299999999999955e+02	1.952750000000000057e+02	1.351299999999999955e+02	4.315550000000000352e+01	1.351570000000000107e+02	2.360689999999999884e+02	2.615060000000000073e+01	9.971280000000000143e+01	4.316020000000000323e+01	4.315520000000000067e+01	4.315509999999999735e+01	4.316089999999999804e+01	4.315729999999999933e+01	4.317219999999999658e+01	4.315760000000000218e+01	4.315559999999999974e+01	4.315870000000000317e+01	4.316550000000000153e+01	4.315650000000000119e+01	4.315599999999999881e+01	4.315570000000000306e+01	4.315630000000000166e+01	4.315789999999999793e+01	9.968909999999999627e+01	4.315630000000000166e+01	4.315950000000000131e+01	6.785219999999999629e+01	4.315650000000000119e+01	2.616420000000000101e+01	4.315500000000000114e+01	4.315890000000000271e+01	4.315509999999999735e+01	4.315650000000000119e+01	2.616519999999999868e+01	4.315740000000000265e+01	4.315550000000000352e+01	4.372270000000000323e+01	4.315520000000000067e+01	4.316349999999999909e+01	4.315579999999999927e+01	6.785670000000000357e+01	4.315699999999999648e+01	1.534709999999999930e+01	4.315780000000000172e+01	4.315500000000000114e+01
5.440560000000000400e+02	1.612990000000000066e+02	4.032740000000000009e+02	4.033389999999999986e+02	3.225799999999999841e+02	3.225679999999999836e+02	4.683439999999999941e+02	3.225690000000000168e+02	1.022999999999999972e+02	3.226490000000000009e+02	5.716390000000000100e+02	6.184819999999999851e+01	2.374430000000000121e+02	1.023280000000000030e+02	1.023550000000000040e+02	1.024560000000000031e+02	1.023149999999999977e+02	1.023070000000000022e+02	1.025840000000000032e+02	1.023149999999999977e+02	1.024650000000000034e+02	1.023169999999999931e+02	1.024579999999999984e+02	1.023449999999999989e+02	1.024549999999999983e+02	1.024599999999999937e+02	1.024759999999999991e+02	1.024650000000000034e+02	2.374739999999999895e+02	1.024650000000000034e+02	1.024770000000000039e+02	1.614790000000000134e+02	1.023529999999999944e+02	6.187469999999999715e+01	1.023119999999999976e+02	1.023580000000000041e+02	1.023050000000000068e+02	1.024719999999999942e+02	6.186899999999999977e+01	1.024629999999999939e+02	1.023160000000000025e+02	1.028700000000000045e+02	1.024560000000000031e+02	1.025199999999999960e+02	1.023509999999999991e+02	1.612609999999999957e+02	1.023490000000000038e+02	3.621490000000000009e+01	1.023419999999999987e+02	1.023070000000000022e+02
4.237690000000000055e+02	1.260210000000000008e+02	3.145779999999999745e+02	3.146360000000000241e+02	2.517460000000000093e+02	2.517340000000000089e+02	3.651490000000000009e+02	2.517340000000000089e+02	7.994859999999999900e+01	2.518079999999999927e+02	4.448249999999999886e+02	4.835779999999999745e+01	1.853729999999999905e+02	7.997339999999999804e+01	8.000360000000000582e+01	8.010490000000000066e+01	7.995900000000000318e+01	7.995420000000000016e+01	8.022480000000000189e+01	7.996280000000000143e+01	8.011400000000000432e+01	7.996320000000000050e+01	8.010110000000000241e+01	7.999379999999999313e+01	8.010410000000000252e+01	8.010850000000000648e+01	8.012489999999999668e+01	8.011329999999999529e+01	1.854279999999999973e+02	8.011419999999999675e+01	8.012399999999999523e+01	1.262060000000000031e+02	8.000190000000000623e+01	4.837409999999999854e+01	7.996059999999999945e+01	8.000660000000000593e+01	7.995329999999999870e+01	8.012090000000000600e+01	4.837839999999999918e+01	8.011180000000000234e+01	7.996490000000000009e+01	7.995149999999999579e+01	8.010519999999999641e+01	8.016570000000000107e+01	7.999939999999999429e+01	1.259890000000000043e+02	7.999769999999999470e+01	2.832900000000000063e+01	7.999089999999999634e+01	7.995539999999999736e+01
2.558409999999999854e+03	7.521319999999999482e+02	1.889109999999999900e+03	1.888900000000000091e+03	1.508789999999999964e+03	1.508769999999999982e+03	2.196460000000000036e+03	1.508920000000000073e+03	4.766630000000000109e+02	1.508950000000000045e+03	2.695289999999999964e+03	2.880500000000000114e+02	1.109079999999999927e+03	4.769970000000000141e+02	4.768140000000000214e+02	4.768419999999999845e+02	4.767679999999999723e+02	4.766530000000000200e+02	4.775409999999999968e+02	4.767019999999999982e+02	4.767350000000000136e+02	4.770699999999999932e+02	4.774289999999999736e+02	4.767149999999999750e+02	4.767590000000000146e+02	4.769429999999999836e+02	4.767440000000000282e+02	4.767690000000000055e+02	1.109039999999999964e+03	4.768179999999999836e+02	4.774479999999999791e+02	7.527319999999999709e+02	4.766610000000000014e+02	2.882379999999999995e+02	4.767860000000000014e+02	4.767839999999999918e+02	4.766150000000000091e+02	4.771700000000000159e+02	2.878899999999999864e+02	4.769800000000000182e+02	4.766410000000000196e+02	4.768170000000000073e+02	4.766610000000000014e+02	4.773220000000000027e+02	4.767180000000000177e+02	7.528310000000000173e+02	4.766429999999999723e+02	1.685610000000000070e+02	4.767200000000000273e+02	4.766399999999999864e+02
1.781160000000000082e+03	5.241130000000000564e+02	1.315829999999999927e+03	1.315680000000000064e+03	1.051089999999999918e+03	1.051069999999999936e+03	1.529660000000000082e+03	1.051069999999999936e+03	3.322300000000000182e+02	1.051230000000000018e+03	1.875869999999999891e+03	2.006850000000000023e+02	7.727319999999999709e+02	3.325240000000000009e+02	3.323659999999999854e+02	3.324049999999999727e+02	3.322289999999999850e+02	3.322160000000000082e+02	3.326440000000000055e+02	3.322350000000000136e+02	3.322440000000000282e+02	3.325609999999999786e+02	3.328620000000000232e+02	3.322629999999999768e+02	3.322959999999999923e+02	3.324730000000000132e+02	3.322919999999999732e+02	3.323149999999999977e+02	7.727419999999999618e+02	3.323509999999999991e+02	3.329649999999999750e+02	5.245380000000000109e+02	3.322250000000000227e+02	2.009230000000000018e+02	3.323480000000000132e+02	3.323249999999999886e+02	3.321870000000000118e+02	3.326709999999999923e+02	2.006109999999999900e+02	3.325049999999999955e+02	3.321970000000000027e+02	3.323809999999999718e+02	3.322189999999999941e+02	3.327210000000000036e+02	3.322749999999999773e+02	5.246779999999999973e+02	3.322080000000000268e+02	1.174669999999999987e+02	3.322699999999999818e+02	3.321890000000000214e+02
1.110309999999999953e+01	4.884240000000000137e+00	1.023339999999999961e+01	1.023409999999999975e+01	8.718059999999999476e+00	8.718059999999999476e+00	1.111320000000000086e+01	8.718059999999999476e+00	3.266700000000000159e+00	8.718080000000000496e+00	9.754929999999999879e+00	2.075439999999999952e+00	6.806009999999999671e+00	3.272209999999999841e+00	3.267020000000000035e+00	3.266980000000000217e+00	3.266739999999999977e+00	3.266900000000000137e+00	3.268310000000000048e+00	3.267160000000000064e+00	3.266910000000000203e+00	3.266910000000000203e+00	3.284650000000000070e+00	3.267399999999999860e+00	3.268479999999999830e+00	3.268159999999999954e+00	3.267430000000000057e+00	3.267580000000000151e+00	6.806000000000000050e+00	3.267290000000000028e+00	3.296139999999999848e+00	4.883700000000000152e+00	3.267520000000000202e+00	2.075499999999999901e+00	3.267510000000000137e+00	3.275079999999999991e+00	3.266709999999999781e+00	3.268609999999999793e+00	2.075439999999999952e+00	3.270690000000000097e+00	3.266729999999999912e+00	3.266700000000000159e+00	3.266809999999999992e+00	3.276050000000000129e+00	3.267230000000000079e+00	4.887999999999999901e+00	3.266820000000000057e+00	1.278669999999999973e+00	3.268209999999999837e+00	3.266700000000000159e+00
2.525960000000000036e+02	7.573350000000000648e+01	1.883220000000000027e+02	1.883249999999999886e+02	1.509310000000000116e+02	1.509310000000000116e+02	2.182959999999999923e+02	1.509319999999999879e+02	4.814099999999999824e+01	1.509399999999999977e+02	2.643589999999999804e+02	2.916019999999999968e+01	1.112999999999999972e+02	4.815039999999999765e+01	4.814159999999999684e+01	4.814180000000000348e+01	4.814920000000000044e+01	4.814809999999999945e+01	4.817540000000000333e+01	4.814849999999999852e+01	4.814269999999999783e+01	4.815270000000000294e+01	4.817790000000000106e+01	4.814920000000000044e+01	4.814659999999999940e+01	4.814260000000000161e+01	4.814399999999999835e+01	4.814719999999999800e+01	1.113020000000000067e+02	4.814629999999999654e+01	4.825099999999999767e+01	7.572419999999999618e+01	4.814359999999999928e+01	2.919650000000000034e+01	4.814159999999999684e+01	4.816299999999999670e+01	4.814520000000000266e+01	4.816100000000000136e+01	2.916590000000000060e+01	4.815019999999999811e+01	4.814180000000000348e+01	4.833259999999999934e+01	4.814139999999999731e+01	4.816969999999999885e+01	4.814629999999999654e+01	7.571120000000000516e+01	4.814529999999999887e+01	1.710910000000000153e+01	4.814639999999999986e+01	4.815160000000000196e+01
1.482269999999999982e+03	4.366440000000000055e+02	1.095289999999999964e+03	1.095210000000000036e+03	8.750810000000000173e+02	8.750760000000000218e+02	1.273259999999999991e+03	8.750789999999999509e+02	2.766630000000000109e+02	8.751509999999999536e+02	1.560789999999999964e+03	1.671740000000000066e+02	6.434220000000000255e+02	2.767599999999999909e+02	2.766809999999999832e+02	2.768820000000000050e+02	2.766890000000000214e+02	2.767010000000000218e+02	2.773190000000000168e+02	2.767780000000000200e+02	2.767429999999999950e+02	2.768109999999999786e+02	2.770529999999999973e+02	2.768260000000000218e+02	2.767730000000000246e+02	2.768269999999999982e+02	2.767819999999999823e+02	2.768759999999999764e+02	6.433809999999999718e+02	2.769230000000000018e+02	2.773980000000000246e+02	4.366349999999999909e+02	2.768129999999999882e+02	1.673679999999999950e+02	2.766840000000000259e+02	2.768279999999999745e+02	2.766659999999999968e+02	2.770459999999999923e+02	1.670800000000000125e+02	2.768240000000000123e+02	2.766669999999999732e+02	2.767259999999999991e+02	2.766890000000000214e+02	2.770489999999999782e+02	2.767599999999999909e+02	4.366200000000000045e+02	2.768100000000000023e+02	9.793250000000000455e+01	2.768290000000000077e+02	2.766419999999999959e+02
3.441999999999999886e+02	1.026530000000000058e+02	2.559350000000000023e+02	2.559699999999999989e+02	2.048750000000000000e+02	2.048739999999999952e+02	2.968820000000000050e+02	2.048750000000000000e+02	6.516689999999999827e+01	2.049619999999999891e+02	3.609329999999999927e+02	3.943509999999999849e+01	1.510010000000000048e+02	6.520210000000000150e+01	6.516949999999999932e+01	6.517000000000000171e+01	6.517470000000000141e+01	6.517100000000000648e+01	6.521389999999999532e+01	6.517820000000000391e+01	6.517409999999999570e+01	6.517520000000000380e+01	6.521200000000000330e+01	6.517489999999999384e+01	6.517560000000000286e+01	6.517149999999999466e+01	6.517480000000000473e+01	6.517950000000000443e+01	1.509430000000000121e+02	6.517789999999999395e+01	6.520520000000000493e+01	1.026389999999999958e+02	6.517059999999999320e+01	3.945300000000000296e+01	6.516570000000000107e+01	6.517430000000000234e+01	6.517529999999999291e+01	6.517480000000000473e+01	3.953209999999999980e+01	6.517910000000000537e+01	6.516490000000000293e+01	6.517690000000000339e+01	6.516920000000000357e+01	6.521229999999999905e+01	6.516889999999999361e+01	1.026359999999999957e+02	6.517100000000000648e+01	2.311619999999999919e+01	6.517210000000000036e+01	6.519400000000000261e+01
4.707770000000000437e+03	1.382980000000000018e+03	3.473769999999999982e+03	3.473840000000000146e+03	2.774769999999999982e+03	2.774519999999999982e+03	4.040460000000000036e+03	2.774530000000000200e+03	8.760330000000000155e+02	2.774860000000000127e+03	4.961359999999999673e+03	5.292069999999999936e+02	2.039529999999999973e+03	8.765399999999999636e+02	8.760860000000000127e+02	8.761820000000000164e+02	8.762369999999999663e+02	8.762190000000000509e+02	8.772970000000000255e+02	8.761649999999999636e+02	8.762179999999999609e+02	8.765689999999999600e+02	8.776720000000000255e+02	8.761889999999999645e+02	8.763569999999999709e+02	8.762019999999999982e+02	8.762500000000000000e+02	8.762530000000000427e+02	2.039190000000000055e+03	8.761929999999999836e+02	8.778740000000000236e+02	1.383119999999999891e+03	8.761539999999999964e+02	5.300380000000000109e+02	8.760529999999999973e+02	8.765850000000000364e+02	8.761950000000000500e+02	8.763690000000000282e+02	5.289059999999999491e+02	8.763650000000000091e+02	8.760539999999999736e+02	8.768460000000000036e+02	8.760739999999999554e+02	8.770839999999999463e+02	8.761530000000000200e+02	1.382980000000000018e+03	8.760839999999999463e+02	3.097930000000000064e+02	8.761889999999999645e+02	8.760209999999999582e+02
6.178060000000000400e+03	1.814569999999999936e+03	4.558479999999999563e+03	4.558319999999999709e+03	3.640369999999999891e+03	3.640340000000000146e+03	5.301810000000000400e+03	3.640349999999999909e+03	1.149259999999999991e+03	3.640780000000000200e+03	6.511439999999999600e+03	6.942169999999999845e+02	2.675539999999999964e+03	1.149569999999999936e+03	1.149289999999999964e+03	1.149420000000000073e+03	1.149880000000000109e+03	1.149630000000000109e+03	1.151140000000000100e+03	1.149750000000000000e+03	1.149329999999999927e+03	1.149759999999999991e+03	1.150559999999999945e+03	1.149809999999999945e+03	1.149769999999999982e+03	1.149380000000000109e+03	1.149500000000000000e+03	1.149910000000000082e+03	2.675260000000000218e+03	1.149660000000000082e+03	1.150490000000000009e+03	1.814069999999999936e+03	1.149380000000000109e+03	6.954070000000000391e+02	1.149269999999999982e+03	1.150059999999999945e+03	1.149230000000000018e+03	1.149940000000000055e+03	6.937889999999999873e+02	1.149619999999999891e+03	1.149539999999999964e+03	1.150160000000000082e+03	1.149279999999999973e+03	1.150279999999999973e+03	1.149660000000000082e+03	1.813670000000000073e+03	1.149369999999999891e+03	4.059510000000000218e+02	1.149349999999999909e+03	1.149240000000000009e+03
2.092960000000000036e+03	6.159120000000000346e+02	1.545730000000000018e+03	1.545579999999999927e+03	1.234720000000000027e+03	1.234700000000000045e+03	1.797170000000000073e+03	1.234700000000000045e+03	3.901410000000000196e+02	1.234769999999999982e+03	2.204639999999999873e+03	2.356690000000000111e+02	9.077390000000000327e+02	3.901750000000000114e+02	3.901309999999999718e+02	3.902080000000000268e+02	3.901669999999999732e+02	3.901440000000000055e+02	3.903899999999999864e+02	3.901700000000000159e+02	3.901360000000000241e+02	3.902090000000000032e+02	3.903629999999999995e+02	3.901600000000000250e+02	3.902549999999999955e+02	3.901399999999999864e+02	3.901440000000000055e+02	3.901680000000000064e+02	9.076269999999999527e+02	3.901689999999999827e+02	3.902610000000000241e+02	6.156509999999999536e+02	3.901379999999999768e+02	2.361119999999999948e+02	3.901250000000000000e+02	3.901820000000000164e+02	3.901259999999999764e+02	3.902210000000000036e+02	2.355939999999999941e+02	3.901630000000000109e+02	3.901340000000000146e+02	3.907479999999999905e+02	3.901240000000000236e+02	3.903729999999999905e+02	3.901399999999999864e+02	6.154180000000000064e+02	3.901390000000000100e+02	1.379039999999999964e+02	3.901399999999999864e+02	3.901290000000000191e+02
4.475560000000000400e+03	1.314880000000000109e+03	3.302690000000000055e+03	3.302739999999999782e+03	2.637769999999999982e+03	2.637760000000000218e+03	3.841210000000000036e+03	2.637769999999999982e+03	8.328930000000000291e+02	2.638050000000000182e+03	4.716510000000000218e+03	5.030790000000000077e+02	1.938950000000000045e+03	8.332780000000000200e+02	8.330650000000000546e+02	8.333490000000000464e+02	8.334519999999999982e+02	8.332210000000000036e+02	8.343690000000000282e+02	8.332920000000000300e+02	8.330349999999999682e+02	8.332709999999999582e+02	8.341910000000000309e+02	8.334890000000000327e+02	8.332430000000000518e+02	8.333410000000000082e+02	8.332240000000000464e+02	8.337000000000000455e+02	1.938630000000000109e+03	8.335380000000000109e+02	8.341520000000000437e+02	1.314809999999999945e+03	8.332609999999999673e+02	5.036920000000000073e+02	8.330549999999999500e+02	8.338920000000000528e+02	8.328890000000000100e+02	8.339800000000000182e+02	5.028249999999999886e+02	8.334650000000000318e+02	8.331019999999999754e+02	8.331169999999999618e+02	8.329360000000000355e+02	8.342390000000000327e+02	8.332749999999999773e+02	1.315039999999999964e+03	8.332780000000000200e+02	2.943340000000000032e+02	8.333189999999999600e+02	8.328799999999999955e+02
3.903780000000000200e+03	1.147269999999999982e+03	2.881110000000000127e+03	2.881159999999999854e+03	2.301059999999999945e+03	2.301019999999999982e+03	3.350639999999999873e+03	2.301059999999999945e+03	7.266069999999999709e+02	2.301269999999999982e+03	4.113659999999999854e+03	4.386589999999999918e+02	1.691539999999999964e+03	7.270449999999999591e+02	7.267319999999999709e+02	7.271649999999999636e+02	7.270810000000000173e+02	7.268410000000000082e+02	7.280670000000000073e+02	7.268849999999999909e+02	7.269510000000000218e+02	7.270270000000000437e+02	7.280670000000000073e+02	7.270190000000000055e+02	7.272269999999999754e+02	7.271939999999999600e+02	7.271059999999999945e+02	7.273799999999999955e+02	1.691140000000000100e+03	7.273410000000000082e+02	7.284429999999999836e+02	1.147609999999999900e+03	7.270760000000000218e+02	4.391730000000000018e+02	7.266539999999999964e+02	7.271639999999999873e+02	7.266520000000000437e+02	7.275929999999999609e+02	4.387869999999999777e+02	7.272530000000000427e+02	7.267359999999999900e+02	7.268120000000000118e+02	7.268559999999999945e+02	7.281169999999999618e+02	7.268379999999999654e+02	1.147339999999999918e+03	7.270800000000000409e+02	2.567239999999999895e+02	7.271589999999999918e+02	7.267089999999999463e+02
7.060220000000000482e+02	2.088240000000000123e+02	5.227129999999999654e+02	5.227839999999999918e+02	4.179239999999999782e+02	4.179220000000000255e+02	6.072590000000000146e+02	4.179220000000000255e+02	1.323880000000000052e+02	4.179569999999999936e+02	7.423509999999999991e+02	8.000839999999999463e+01	3.075889999999999986e+02	1.324879999999999995e+02	1.324000000000000057e+02	1.324089999999999918e+02	1.325010000000000048e+02	1.324459999999999980e+02	1.328839999999999861e+02	1.324399999999999977e+02	1.324310000000000116e+02	1.324430000000000121e+02	1.327050000000000125e+02	1.324199999999999875e+02	1.324790000000000134e+02	1.324120000000000061e+02	1.324569999999999936e+02	1.324449999999999932e+02	3.074789999999999850e+02	1.324350000000000023e+02	1.328480000000000132e+02	2.089970000000000141e+02	1.324250000000000114e+02	8.010819999999999652e+01	1.323909999999999911e+02	1.324079999999999870e+02	1.324039999999999964e+02	1.324420000000000073e+02	8.011249999999999716e+01	1.324339999999999975e+02	1.324130000000000109e+02	1.324149999999999920e+02	1.324159999999999968e+02	1.325540000000000020e+02	1.324219999999999970e+02	2.087160000000000082e+02	1.324089999999999918e+02	4.689150000000000063e+01	1.324089999999999918e+02	1.324939999999999998e+02
9.900270000000000437e+01	3.070050000000000168e+01	7.504619999999999891e+01	7.504800000000000182e+01	6.048259999999999792e+01	6.048160000000000025e+01	8.652469999999999573e+01	6.048169999999999646e+01	1.960030000000000072e+01	6.048230000000000217e+01	1.024270000000000067e+02	1.193379999999999974e+01	4.484199999999999875e+01	1.963370000000000104e+01	1.960109999999999886e+01	1.960160000000000124e+01	1.968509999999999849e+01	1.963960000000000150e+01	1.977590000000000003e+01	1.961690000000000111e+01	1.960379999999999967e+01	1.960549999999999926e+01	1.968230000000000146e+01	1.960500000000000043e+01	1.963040000000000163e+01	1.960140000000000171e+01	1.960900000000000176e+01	1.960859999999999914e+01	4.484000000000000341e+01	1.960439999999999827e+01	1.974930000000000163e+01	3.068199999999999861e+01	1.960399999999999920e+01	1.193560000000000088e+01	1.960040000000000049e+01	1.960310000000000130e+01	1.960050000000000026e+01	1.960190000000000055e+01	1.193670000000000009e+01	1.960409999999999897e+01	1.960910000000000153e+01	1.960089999999999932e+01	1.960160000000000124e+01	1.961110000000000042e+01	1.961659999999999826e+01	3.067150000000000176e+01	1.960200000000000031e+01	7.036450000000000315e+00	1.960190000000000055e+01	1.960040000000000049e+01
7.496649999999999636e+03	2.201980000000000018e+03	5.530789999999999964e+03	5.530949999999999818e+03	4.417279999999999745e+03	4.416789999999999964e+03	6.432979999999999563e+03	4.416800000000000182e+03	1.394269999999999982e+03	4.417439999999999600e+03	7.901500000000000000e+03	8.417039999999999509e+02	3.246389999999999873e+03	1.394900000000000091e+03	1.394559999999999945e+03	1.395089999999999918e+03	1.394799999999999955e+03	1.394670000000000073e+03	1.397089999999999918e+03	1.394740000000000009e+03	1.394690000000000055e+03	1.395430000000000064e+03	1.397039999999999964e+03	1.394849999999999909e+03	1.395039999999999964e+03	1.395160000000000082e+03	1.394970000000000027e+03	1.395240000000000009e+03	3.245980000000000018e+03	1.395299999999999955e+03	1.397329999999999927e+03	2.201800000000000182e+03	1.394769999999999982e+03	8.431589999999999918e+02	1.394539999999999964e+03	1.395109999999999900e+03	1.394440000000000055e+03	1.396049999999999955e+03	8.416760000000000446e+02	1.395309999999999945e+03	1.394450000000000045e+03	1.394599999999999909e+03	1.394519999999999982e+03	1.396509999999999991e+03	1.394750000000000000e+03	2.202130000000000109e+03	1.394740000000000009e+03	4.927549999999999955e+02	1.394849999999999909e+03	1.394240000000000009e+03
1.945869999999999891e+03	5.727419999999999618e+02	1.437029999999999973e+03	1.437170000000000073e+03	1.148329999999999927e+03	1.148059999999999945e+03	1.670950000000000045e+03	1.148059999999999945e+03	3.627819999999999823e+02	1.148240000000000009e+03	2.049510000000000218e+03	2.190660000000000025e+02	8.440789999999999509e+02	3.630179999999999723e+02	3.630230000000000246e+02	3.632799999999999727e+02	3.630190000000000055e+02	3.630310000000000059e+02	3.640439999999999827e+02	3.630760000000000218e+02	3.630740000000000123e+02	3.632590000000000146e+02	3.639189999999999827e+02	3.631820000000000164e+02	3.632640000000000100e+02	3.633000000000000114e+02	3.632119999999999891e+02	3.634529999999999745e+02	8.441779999999999973e+02	3.634329999999999927e+02	3.640350000000000250e+02	5.730410000000000537e+02	3.630620000000000118e+02	2.195819999999999936e+02	3.629950000000000045e+02	3.632559999999999718e+02	3.629449999999999932e+02	3.638039999999999736e+02	2.190749999999999886e+02	3.634150000000000205e+02	3.629610000000000127e+02	3.628469999999999800e+02	3.630049999999999955e+02	3.638249999999999886e+02	3.631209999999999809e+02	5.732010000000000218e+02	3.630579999999999927e+02	1.283060000000000116e+02	3.630779999999999745e+02	3.627880000000000109e+02
3.654800000000000182e+02	1.088930000000000007e+02	2.715500000000000114e+02	2.715760000000000218e+02	2.176430000000000007e+02	2.174070000000000107e+02	3.151399999999999864e+02	2.174070000000000107e+02	6.912149999999999750e+01	2.174799999999999898e+02	3.833690000000000282e+02	4.182009999999999650e+01	1.601490000000000009e+02	6.912720000000000198e+01	6.911780000000000257e+01	6.912350000000000705e+01	6.912449999999999761e+01	6.913200000000000500e+01	6.914520000000000266e+01	6.912500000000000000e+01	6.912050000000000693e+01	6.925149999999999295e+01	6.919469999999999743e+01	6.912430000000000518e+01	6.912340000000000373e+01	6.912009999999999366e+01	6.912869999999999493e+01	6.912439999999999429e+01	1.601440000000000055e+02	6.912470000000000425e+01	6.914900000000000091e+01	1.088169999999999931e+02	6.912139999999999418e+01	4.201899999999999835e+01	6.911690000000000111e+01	6.913830000000000098e+01	6.911820000000000164e+01	6.913370000000000459e+01	4.182099999999999795e+01	6.912409999999999854e+01	6.911780000000000257e+01	6.912300000000000466e+01	6.911809999999999832e+01	6.920029999999999859e+01	6.912300000000000466e+01	1.088310000000000031e+02	6.912220000000000653e+01	2.451269999999999882e+01	6.912479999999999336e+01	6.911669999999999447e+01
1.933799999999999955e+02	5.837550000000000239e+01	1.446440000000000055e+02	1.446649999999999920e+02	1.160589999999999975e+02	1.160589999999999975e+02	1.674919999999999902e+02	1.160589999999999975e+02	3.713989999999999725e+01	1.161269999999999953e+02	2.019269999999999925e+02	2.251849999999999952e+01	8.567619999999999436e+01	3.714110000000000156e+01	3.713790000000000191e+01	3.714309999999999690e+01	3.714070000000000249e+01	3.713989999999999725e+01	3.714639999999999986e+01	3.713889999999999958e+01	3.714039999999999964e+01	3.714090000000000202e+01	3.715840000000000032e+01	3.713949999999999818e+01	3.714170000000000016e+01	3.713989999999999725e+01	3.714690000000000225e+01	3.714390000000000214e+01	8.567759999999999820e+01	3.714339999999999975e+01	3.715780000000000172e+01	5.833670000000000044e+01	3.714119999999999777e+01	2.268410000000000082e+01	3.713739999999999952e+01	3.715529999999999688e+01	3.713880000000000337e+01	3.715129999999999910e+01	2.251899999999999835e+01	3.714159999999999684e+01	3.713790000000000191e+01	3.714090000000000202e+01	3.713839999999999719e+01	3.720369999999999777e+01	3.713790000000000191e+01	5.835710000000000264e+01	3.714260000000000161e+01	1.322600000000000087e+01	3.714459999999999695e+01	3.713730000000000331e+01
4.098929999999999723e+02	1.219180000000000064e+02	3.043079999999999927e+02	3.043330000000000268e+02	2.437980000000000018e+02	2.435610000000000070e+02	3.532420000000000186e+02	2.435610000000000070e+02	7.737420000000000186e+01	2.436349999999999909e+02	4.301929999999999836e+02	4.680120000000000147e+01	1.793660000000000139e+02	7.738020000000000209e+01	7.737050000000000693e+01	7.737619999999999720e+01	7.737930000000000064e+01	7.738710000000000377e+01	7.739910000000000423e+01	7.737800000000000011e+01	7.737319999999999709e+01	7.750629999999999598e+01	7.744899999999999807e+01	7.737709999999999866e+01	7.737669999999999959e+01	7.737290000000000134e+01	7.738150000000000261e+01	7.737720000000000198e+01	1.793609999999999900e+02	7.737749999999999773e+01	7.740389999999999304e+01	1.218419999999999987e+02	7.737420000000000186e+01	4.700019999999999953e+01	7.736969999999999459e+01	7.739109999999999445e+01	7.737099999999999511e+01	7.738660000000000139e+01	4.680210000000000292e+01	7.737699999999999534e+01	7.737050000000000693e+01	7.737569999999999482e+01	7.737080000000000268e+01	7.745889999999999986e+01	7.737609999999999388e+01	1.218539999999999992e+02	7.737489999999999668e+01	2.742539999999999978e+01	7.737760000000000105e+01	7.736939999999999884e+01
2.868330000000000268e+02	8.579330000000000211e+01	2.135639999999999930e+02	2.135740000000000123e+02	1.713290000000000077e+02	1.710920000000000130e+02	2.476659999999999968e+02	1.710920000000000130e+02	5.450659999999999883e+01	1.711589999999999918e+02	3.004519999999999982e+02	3.299949999999999761e+01	1.261189999999999998e+02	5.451109999999999900e+01	5.450310000000000343e+01	5.450359999999999872e+01	5.450919999999999987e+01	5.451780000000000115e+01	5.452490000000000236e+01	5.450990000000000180e+01	5.450350000000000250e+01	5.463700000000000045e+01	5.456989999999999696e+01	5.450840000000000174e+01	5.450639999999999930e+01	5.450359999999999872e+01	5.450580000000000069e+01	5.450690000000000168e+01	1.261119999999999948e+02	5.450589999999999691e+01	5.452389999999999759e+01	8.575360000000000582e+01	5.450450000000000017e+01	3.303679999999999950e+01	5.450260000000000105e+01	5.451610000000000156e+01	5.450260000000000105e+01	5.450650000000000261e+01	3.300019999999999953e+01	5.450769999999999982e+01	5.450300000000000011e+01	5.450730000000000075e+01	5.450289999999999679e+01	5.452830000000000155e+01	5.450869999999999749e+01	8.574660000000000082e+01	5.450569999999999737e+01	1.935529999999999973e+01	5.450679999999999836e+01	5.450240000000000151e+01
1.887529999999999859e+02	5.704059999999999775e+01	1.412500000000000000e+02	1.412539999999999907e+02	1.133379999999999939e+02	1.133349999999999937e+02	1.635229999999999961e+02	1.133349999999999937e+02	3.627759999999999962e+01	1.133400000000000034e+02	1.970500000000000114e+02	2.199970000000000070e+01	8.368989999999999441e+01	3.632249999999999801e+01	3.628000000000000114e+01	3.628029999999999688e+01	3.628130000000000166e+01	3.628079999999999927e+01	3.631320000000000192e+01	3.627980000000000160e+01	3.628170000000000073e+01	3.630400000000000205e+01	3.643070000000000164e+01	3.627960000000000207e+01	3.630460000000000065e+01	3.628370000000000317e+01	3.629249999999999687e+01	3.628070000000000306e+01	8.368309999999999604e+01	3.628229999999999933e+01	3.642710000000000292e+01	5.701550000000000296e+01	3.628150000000000119e+01	2.200319999999999965e+01	3.627960000000000207e+01	3.628150000000000119e+01	3.627799999999999869e+01	3.628560000000000230e+01	2.200540000000000163e+01	3.628240000000000265e+01	3.627799999999999869e+01	3.630380000000000251e+01	3.628050000000000352e+01	3.630080000000000240e+01	3.627909999999999968e+01	5.699080000000000013e+01	3.627850000000000108e+01	1.297879999999999967e+01	3.627890000000000015e+01	3.628649999999999665e+01
9.280729999999999791e+02	2.739300000000000068e+02	6.867640000000000100e+02	6.866689999999999827e+02	5.486939999999999600e+02	5.486929999999999836e+02	7.977709999999999582e+02	5.486929999999999836e+02	1.736579999999999870e+02	5.492430000000000518e+02	9.764690000000000509e+02	1.049140000000000015e+02	4.036589999999999918e+02	1.737680000000000007e+02	1.738650000000000091e+02	1.739130000000000109e+02	1.741769999999999925e+02	1.741579999999999870e+02	1.750469999999999970e+02	1.741260000000000048e+02	1.737510000000000048e+02	1.738460000000000036e+02	1.745060000000000002e+02	1.741999999999999886e+02	1.742210000000000036e+02	1.740560000000000116e+02	1.739850000000000136e+02	1.744840000000000089e+02	4.036170000000000186e+02	1.741469999999999914e+02	1.746419999999999959e+02	2.744010000000000105e+02	1.738079999999999927e+02	1.049579999999999984e+02	1.738369999999999891e+02	1.740080000000000098e+02	1.736610000000000014e+02	1.743770000000000095e+02	1.049659999999999940e+02	1.743309999999999889e+02	1.740920000000000130e+02	1.736699999999999875e+02	1.737560000000000002e+02	1.743660000000000139e+02	1.741779999999999973e+02	2.746240000000000236e+02	1.738199999999999932e+02	6.142450000000000188e+01	1.738700000000000045e+02	1.736709999999999923e+02
8.096100000000000364e+03	2.378289999999999964e+03	5.972590000000000146e+03	5.973060000000000400e+03	4.770020000000000437e+03	4.769869999999999891e+03	6.947359999999999673e+03	4.769920000000000073e+03	1.505720000000000027e+03	4.770350000000000364e+03	8.533620000000000800e+03	9.090399999999999636e+02	3.505599999999999909e+03	1.506190000000000055e+03	1.506220000000000027e+03	1.507329999999999927e+03	1.507160000000000082e+03	1.506420000000000073e+03	1.510569999999999936e+03	1.506460000000000036e+03	1.507140000000000100e+03	1.506589999999999918e+03	1.508529999999999973e+03	1.506599999999999909e+03	1.507410000000000082e+03	1.507700000000000045e+03	1.507309999999999945e+03	1.507720000000000027e+03	3.505900000000000091e+03	1.507609999999999900e+03	1.509339999999999918e+03	2.378949999999999818e+03	1.506390000000000100e+03	9.106689999999999827e+02	1.505980000000000018e+03	1.507319999999999936e+03	1.506079999999999927e+03	1.508599999999999909e+03	9.090950000000000273e+02	1.507769999999999982e+03	1.506150000000000091e+03	1.506849999999999909e+03	1.506880000000000109e+03	1.509099999999999909e+03	1.506529999999999973e+03	2.379690000000000055e+03	1.506309999999999945e+03	5.323790000000000191e+02	1.506500000000000000e+03	1.505680000000000064e+03
2.810960000000000036e+03	8.266430000000000291e+02	2.074909999999999854e+03	2.074969999999999800e+03	1.657529999999999973e+03	1.657519999999999982e+03	2.413159999999999854e+03	1.657559999999999945e+03	5.235979999999999563e+02	1.657660000000000082e+03	2.961599999999999909e+03	3.162850000000000250e+02	1.218500000000000000e+03	5.237079999999999700e+02	5.237430000000000518e+02	5.241240000000000236e+02	5.239189999999999827e+02	5.237390000000000327e+02	5.248519999999999754e+02	5.237569999999999482e+02	5.240900000000000318e+02	5.238640000000000327e+02	5.243890000000000100e+02	5.238039999999999736e+02	5.241900000000000546e+02	5.241749999999999545e+02	5.240969999999999800e+02	5.242019999999999982e+02	1.218579999999999927e+03	5.241609999999999445e+02	5.244560000000000173e+02	8.268269999999999982e+02	5.237490000000000236e+02	3.170779999999999745e+02	5.236470000000000482e+02	5.240620000000000118e+02	5.237129999999999654e+02	5.244080000000000155e+02	3.161229999999999905e+02	5.241670000000000300e+02	5.236860000000000355e+02	5.239070000000000391e+02	5.240049999999999955e+02	5.245109999999999673e+02	5.237849999999999682e+02	8.267630000000000337e+02	5.237240000000000464e+02	1.850039999999999907e+02	5.237549999999999955e+02	5.235389999999999873e+02
1.267619999999999891e+03	3.736360000000000241e+02	9.367549999999999955e+02	9.368189999999999600e+02	7.486699999999999591e+02	7.486639999999999873e+02	1.089099999999999909e+03	7.486900000000000546e+02	2.367609999999999957e+02	7.487110000000000127e+02	1.334480000000000018e+03	1.430970000000000084e+02	5.505309999999999491e+02	2.368180000000000121e+02	2.367690000000000055e+02	2.367820000000000107e+02	2.367860000000000014e+02	2.367779999999999916e+02	2.368669999999999902e+02	2.367949999999999875e+02	2.367649999999999864e+02	2.369439999999999884e+02	2.369890000000000043e+02	2.367849999999999966e+02	2.368290000000000077e+02	2.367680000000000007e+02	2.367729999999999961e+02	2.368050000000000068e+02	5.505059999999999718e+02	2.367849999999999966e+02	2.368650000000000091e+02	3.734920000000000186e+02	2.367729999999999961e+02	1.435200000000000102e+02	2.367599999999999909e+02	2.368600000000000136e+02	2.367599999999999909e+02	2.367760000000000105e+02	1.430120000000000005e+02	2.367920000000000016e+02	2.367649999999999864e+02	2.370420000000000016e+02	2.367560000000000002e+02	2.368789999999999907e+02	2.367630000000000052e+02	3.734549999999999841e+02	2.367750000000000057e+02	8.378329999999999700e+01	2.367860000000000014e+02	2.367529999999999859e+02
2.303899999999999864e+02	6.922620000000000573e+01	1.719250000000000114e+02	1.719470000000000027e+02	1.378549999999999898e+02	1.378540000000000134e+02	1.992439999999999998e+02	1.378549999999999898e+02	4.402009999999999934e+01	1.378629999999999995e+02	2.409470000000000027e+02	2.667070000000000007e+01	1.016910000000000025e+02	4.402499999999999858e+01	4.402980000000000160e+01	4.403520000000000323e+01	4.402069999999999794e+01	4.402150000000000318e+01	4.404529999999999745e+01	4.401959999999999695e+01	4.401670000000000016e+01	4.402190000000000225e+01	4.416310000000000002e+01	4.401919999999999789e+01	4.402329999999999899e+01	4.402300000000000324e+01	4.401769999999999783e+01	4.401910000000000167e+01	1.016949999999999932e+02	4.401890000000000214e+01	4.404879999999999995e+01	6.921040000000000703e+01	4.401599999999999824e+01	2.673229999999999862e+01	4.402320000000000277e+01	4.402320000000000277e+01	4.401480000000000103e+01	4.402289999999999992e+01	2.667680000000000007e+01	4.402779999999999916e+01	4.401570000000000249e+01	4.402230000000000132e+01	4.401520000000000010e+01	4.406020000000000181e+01	4.401809999999999690e+01	6.920109999999999673e+01	4.401509999999999678e+01	1.565719999999999956e+01	4.401820000000000022e+01	4.401639999999999731e+01
3.682549999999999955e+02	1.096580000000000013e+02	2.735899999999999750e+02	2.736229999999999905e+02	2.190420000000000016e+02	2.190409999999999968e+02	3.175210000000000150e+02	2.190430000000000064e+02	6.964050000000000296e+01	2.190589999999999975e+02	3.862959999999999923e+02	4.213280000000000314e+01	1.613580000000000041e+02	6.964669999999999561e+01	6.964780000000000371e+01	6.965430000000000632e+01	6.963909999999999911e+01	6.963960000000000150e+01	6.966840000000000543e+01	6.963870000000000005e+01	6.963590000000000657e+01	6.964339999999999975e+01	6.978870000000000573e+01	6.963769999999999527e+01	6.964149999999999352e+01	6.964159999999999684e+01	6.963609999999999900e+01	6.963760000000000616e+01	1.613480000000000132e+02	6.963769999999999527e+01	6.967079999999999984e+01	1.096500000000000057e+02	6.963460000000000605e+01	4.227620000000000289e+01	6.964109999999999445e+01	6.964149999999999352e+01	6.963779999999999859e+01	6.964140000000000441e+01	4.213900000000000290e+01	6.964639999999999986e+01	6.963360000000000127e+01	6.965449999999999875e+01	6.963309999999999889e+01	6.968739999999999668e+01	6.963620000000000232e+01	1.096310000000000002e+02	6.963349999999999795e+01	2.469490000000000052e+01	6.963739999999999952e+01	6.963420000000000698e+01
6.032730000000000246e+02	1.786419999999999959e+02	4.468870000000000005e+02	4.469329999999999927e+02	3.574409999999999741e+02	3.574409999999999741e+02	5.191470000000000482e+02	3.574429999999999836e+02	1.133110000000000070e+02	3.574590000000000032e+02	6.340710000000000264e+02	6.849219999999999686e+01	2.630659999999999741e+02	1.133250000000000028e+02	1.133190000000000026e+02	1.133269999999999982e+02	1.133190000000000026e+02	1.133160000000000025e+02	1.133559999999999945e+02	1.133239999999999981e+02	1.133100000000000023e+02	1.134669999999999987e+02	1.134890000000000043e+02	1.133239999999999981e+02	1.133310000000000031e+02	1.133149999999999977e+02	1.133119999999999976e+02	1.133269999999999982e+02	2.630409999999999968e+02	1.133199999999999932e+02	1.133539999999999992e+02	1.785819999999999936e+02	1.133169999999999931e+02	6.874519999999999698e+01	1.133119999999999976e+02	1.133229999999999933e+02	1.133110000000000070e+02	1.133169999999999931e+02	6.849890000000000612e+01	1.133239999999999981e+02	1.133080000000000069e+02	1.133299999999999983e+02	1.133040000000000020e+02	1.133850000000000051e+02	1.133089999999999975e+02	1.785569999999999879e+02	1.133179999999999978e+02	4.022180000000000177e+01	1.133199999999999932e+02	1.133050000000000068e+02
5.764399999999999636e+03	1.694049999999999955e+03	4.253039999999999964e+03	4.253159999999999854e+03	3.396800000000000182e+03	3.396780000000000200e+03	4.947180000000000291e+03	3.397090000000000146e+03	1.072390000000000100e+03	3.397199999999999818e+03	6.075369999999999891e+03	6.473590000000000373e+02	2.496710000000000036e+03	1.072720000000000027e+03	1.072589999999999918e+03	1.073579999999999927e+03	1.072859999999999900e+03	1.072660000000000082e+03	1.074230000000000018e+03	1.072779999999999973e+03	1.073049999999999955e+03	1.072970000000000027e+03	1.074359999999999900e+03	1.073119999999999891e+03	1.073299999999999955e+03	1.073269999999999982e+03	1.073200000000000045e+03	1.073670000000000073e+03	2.496380000000000109e+03	1.073630000000000109e+03	1.074549999999999955e+03	1.693920000000000073e+03	1.073099999999999909e+03	6.486490000000000009e+02	1.072440000000000055e+03	1.073160000000000082e+03	1.072430000000000064e+03	1.073869999999999891e+03	6.474980000000000473e+02	1.073240000000000009e+03	1.072549999999999955e+03	1.072779999999999973e+03	1.072829999999999927e+03	1.074720000000000027e+03	1.072759999999999991e+03	1.693859999999999900e+03	1.073180000000000064e+03	3.790609999999999786e+02	1.073160000000000082e+03	1.072400000000000091e+03
2.202129999999999939e+02	6.621590000000000487e+01	1.644360000000000070e+02	1.644470000000000027e+02	1.318609999999999900e+02	1.318609999999999900e+02	1.905130000000000052e+02	1.318619999999999948e+02	4.212590000000000146e+01	1.318700000000000045e+02	2.302170000000000130e+02	2.552799999999999869e+01	9.731159999999999854e+01	4.212749999999999773e+01	4.212400000000000233e+01	4.212559999999999860e+01	4.212939999999999685e+01	4.212650000000000006e+01	4.213660000000000139e+01	4.213199999999999790e+01	4.212530000000000285e+01	4.212819999999999965e+01	4.213920000000000243e+01	4.213210000000000122e+01	4.212960000000000349e+01	4.212599999999999767e+01	4.212669999999999959e+01	4.213450000000000273e+01	9.728929999999999723e+01	4.213040000000000163e+01	4.213559999999999661e+01	6.621989999999999554e+01	4.213080000000000069e+01	2.571409999999999840e+01	4.212360000000000326e+01	4.213289999999999935e+01	4.213049999999999784e+01	4.212720000000000198e+01	2.552840000000000131e+01	4.212899999999999778e+01	4.212550000000000239e+01	4.214139999999999731e+01	4.212369999999999948e+01	4.215109999999999957e+01	4.212480000000000047e+01	6.621429999999999438e+01	4.213179999999999836e+01	1.503950000000000031e+01	4.213230000000000075e+01	4.212339999999999662e+01
3.691820000000000164e+02	1.099650000000000034e+02	2.742799999999999727e+02	2.743039999999999736e+02	2.195860000000000127e+02	2.195860000000000127e+02	3.183149999999999977e+02	2.195879999999999939e+02	6.980700000000000216e+01	2.195960000000000036e+02	3.872710000000000150e+02	4.223660000000000281e+01	1.617740000000000009e+02	6.981560000000000343e+01	6.980530000000000257e+01	6.980790000000000362e+01	6.981380000000000052e+01	6.980979999999999563e+01	6.982649999999999579e+01	6.982070000000000221e+01	6.980880000000000507e+01	6.996070000000000277e+01	6.984130000000000393e+01	6.982080000000000553e+01	6.982340000000000657e+01	6.980769999999999698e+01	6.981000000000000227e+01	6.982330000000000325e+01	1.617460000000000093e+02	6.981699999999999307e+01	6.982099999999999795e+01	1.099140000000000015e+02	6.981669999999999732e+01	4.242799999999999727e+01	6.980469999999999686e+01	6.981589999999999918e+01	6.981239999999999668e+01	6.981000000000000227e+01	4.223709999999999809e+01	6.981159999999999854e+01	6.980830000000000268e+01	6.982630000000000337e+01	6.980509999999999593e+01	6.984090000000000487e+01	6.980710000000000548e+01	1.098979999999999961e+02	6.981889999999999930e+01	2.486789999999999878e+01	6.981799999999999784e+01	6.980440000000000111e+01
2.646270000000000095e+02	7.924379999999999313e+01	1.971850000000000023e+02	1.971949999999999932e+02	1.580149999999999864e+02	1.580149999999999864e+02	2.286150000000000091e+02	1.580159999999999911e+02	5.037859999999999872e+01	1.580240000000000009e+02	2.770400000000000205e+02	3.050900000000000034e+01	1.165289999999999964e+02	5.037700000000000244e+01	5.037680000000000291e+01	5.037899999999999778e+01	5.038230000000000075e+01	5.037930000000000064e+01	5.039240000000000208e+01	5.038479999999999848e+01	5.038020000000000209e+01	5.052810000000000201e+01	5.039309999999999690e+01	5.038490000000000180e+01	5.039430000000000121e+01	5.037879999999999825e+01	5.037969999999999970e+01	5.038730000000000331e+01	1.165060000000000002e+02	5.038329999999999842e+01	5.038779999999999859e+01	7.925100000000000477e+01	5.038360000000000127e+01	3.069699999999999918e+01	5.037639999999999674e+01	5.038580000000000325e+01	5.038409999999999656e+01	5.037989999999999924e+01	3.051079999999999970e+01	5.038190000000000168e+01	5.037830000000000297e+01	5.039430000000000121e+01	5.037660000000000338e+01	5.040639999999999787e+01	5.037760000000000105e+01	7.923850000000000193e+01	5.038459999999999894e+01	1.795240000000000080e+01	5.038510000000000133e+01	5.037610000000000099e+01
1.998569999999999993e+02	6.024600000000000222e+01	1.494269999999999925e+02	1.494350000000000023e+02	1.198730000000000047e+02	1.198730000000000047e+02	1.730490000000000066e+02	1.198750000000000000e+02	3.834340000000000259e+01	1.198829999999999956e+02	2.087560000000000002e+02	2.324500000000000099e+01	8.850379999999999825e+01	3.834140000000000015e+01	3.834150000000000347e+01	3.834309999999999974e+01	3.834680000000000177e+01	3.834400000000000119e+01	3.835289999999999822e+01	3.834929999999999950e+01	3.834279999999999688e+01	3.834219999999999828e+01	3.835040000000000049e+01	3.834960000000000235e+01	3.834700000000000131e+01	3.834349999999999881e+01	3.834420000000000073e+01	3.835190000000000055e+01	8.848160000000000025e+01	3.834790000000000276e+01	3.835099999999999909e+01	6.025079999999999814e+01	3.834819999999999851e+01	2.343059999999999832e+01	3.834109999999999729e+01	3.835029999999999717e+01	3.834790000000000276e+01	3.834459999999999980e+01	2.324540000000000006e+01	3.834629999999999939e+01	3.834300000000000352e+01	3.835889999999999844e+01	3.834120000000000061e+01	3.836769999999999925e+01	3.834230000000000160e+01	6.024549999999999983e+01	3.834929999999999950e+01	1.370500000000000007e+01	3.834980000000000189e+01	3.834089999999999776e+01
2.220639999999999930e+02	6.681229999999999336e+01	1.657930000000000064e+02	1.658050000000000068e+02	1.329509999999999934e+02	1.329499999999999886e+02	1.920999999999999943e+02	1.329509999999999934e+02	4.246730000000000160e+01	1.329509999999999934e+02	2.321670000000000016e+02	2.573679999999999879e+01	9.810479999999999734e+01	4.247460000000000235e+01	4.246800000000000352e+01	4.246949999999999648e+01	4.247610000000000241e+01	4.247240000000000038e+01	4.248400000000000176e+01	4.248219999999999885e+01	4.247019999999999840e+01	4.261979999999999791e+01	4.249629999999999797e+01	4.248290000000000077e+01	4.248579999999999757e+01	4.246979999999999933e+01	4.247229999999999706e+01	4.248550000000000182e+01	9.809019999999999584e+01	4.247890000000000299e+01	4.247970000000000113e+01	6.676160000000000139e+01	4.247870000000000346e+01	2.584619999999999962e+01	4.246739999999999782e+01	4.247820000000000107e+01	4.247010000000000218e+01	4.247209999999999752e+01	2.573720000000000141e+01	4.247359999999999758e+01	4.247099999999999653e+01	4.247220000000000084e+01	4.246779999999999688e+01	4.249439999999999884e+01	4.246970000000000312e+01	6.675570000000000448e+01	4.248120000000000118e+01	1.522359999999999935e+01	4.247939999999999827e+01	4.246719999999999828e+01
1.743200000000000045e+03	5.130439999999999827e+02	1.287589999999999918e+03	1.287569999999999936e+03	1.028740000000000009e+03	1.028730000000000018e+03	1.497109999999999900e+03	1.028730000000000018e+03	3.251619999999999777e+02	1.028779999999999973e+03	1.835880000000000109e+03	1.963499999999999943e+02	7.563440000000000509e+02	3.252620000000000005e+02	3.252649999999999864e+02	3.255550000000000068e+02	3.251829999999999927e+02	3.251739999999999782e+02	3.259460000000000264e+02	3.252069999999999936e+02	3.254730000000000132e+02	3.255919999999999845e+02	3.258029999999999973e+02	3.252810000000000059e+02	3.255670000000000073e+02	3.256419999999999959e+02	3.255079999999999814e+02	3.255380000000000109e+02	7.563239999999999554e+02	3.255690000000000168e+02	3.258820000000000050e+02	5.135359999999999445e+02	3.252719999999999914e+02	1.966579999999999870e+02	3.252210000000000036e+02	3.252359999999999900e+02	3.253389999999999986e+02	3.258820000000000050e+02	1.963549999999999898e+02	3.255749999999999886e+02	3.251750000000000114e+02	3.254610000000000127e+02	3.254320000000000164e+02	3.258700000000000045e+02	3.252559999999999718e+02	5.135829999999999700e+02	3.252400000000000091e+02	1.148569999999999993e+02	3.252799999999999727e+02	3.251440000000000055e+02
4.163690000000000282e+02	1.237650000000000006e+02	3.090659999999999741e+02	3.090819999999999936e+02	2.473770000000000095e+02	2.473750000000000000e+02	3.587989999999999782e+02	2.473750000000000000e+02	7.859720000000000084e+01	2.473789999999999907e+02	4.370210000000000150e+02	4.753349999999999653e+01	1.821730000000000018e+02	7.861390000000000100e+01	7.857630000000000337e+01	7.858069999999999311e+01	7.858679999999999666e+01	7.858620000000000516e+01	7.865460000000000207e+01	7.858830000000000382e+01	7.860290000000000532e+01	7.873090000000000543e+01	7.876160000000000139e+01	7.859109999999999729e+01	7.863379999999999370e+01	7.858669999999999334e+01	7.859839999999999804e+01	7.859369999999999834e+01	1.821670000000000016e+02	7.860699999999999932e+01	7.874259999999999593e+01	1.239980000000000047e+02	7.858769999999999811e+01	4.764840000000000231e+01	7.857479999999999620e+01	7.859040000000000248e+01	7.871790000000000020e+01	7.863219999999999743e+01	4.753190000000000026e+01	7.859300000000000352e+01	7.857959999999999923e+01	7.887600000000000477e+01	7.857880000000000109e+01	7.863849999999999341e+01	7.860099999999999909e+01	1.237830000000000013e+02	7.858329999999999416e+01	2.784979999999999833e+01	7.858809999999999718e+01	7.857640000000000668e+01
5.255489999999999782e+02	1.557940000000000111e+02	3.895740000000000123e+02	3.896120000000000232e+02	3.116720000000000255e+02	3.116709999999999923e+02	4.524669999999999845e+02	3.116709999999999923e+02	9.888630000000000564e+01	3.116750000000000114e+02	5.521290000000000191e+02	5.977969999999999828e+01	2.294159999999999968e+02	9.896939999999999316e+01	9.899290000000000589e+01	9.925379999999999825e+01	9.888060000000000116e+01	9.887609999999999388e+01	9.933859999999999957e+01	9.888830000000000098e+01	9.918389999999999418e+01	9.902190000000000225e+01	9.942640000000000100e+01	9.897769999999999868e+01	9.923699999999999477e+01	9.930519999999999925e+01	9.919549999999999557e+01	9.919079999999999586e+01	2.294259999999999877e+02	9.924800000000000466e+01	9.939700000000000557e+01	1.563530000000000086e+02	9.897539999999999338e+01	5.991129999999999711e+01	9.895310000000000628e+01	9.889100000000000534e+01	9.900719999999999743e+01	9.954110000000000014e+01	5.977740000000000009e+01	9.922239999999999327e+01	9.889249999999999829e+01	9.916419999999999391e+01	9.915619999999999834e+01	9.937479999999999336e+01	9.896299999999999386e+01	1.562439999999999998e+02	9.895260000000000389e+01	3.501169999999999760e+01	9.894129999999999825e+01	9.886440000000000339e+01
8.882540000000000191e+02	2.622210000000000036e+02	6.571029999999999518e+02	6.571219999999999573e+02	5.252659999999999627e+02	5.252630000000000337e+02	7.636380000000000337e+02	5.252640000000000100e+02	1.662930000000000064e+02	5.252859999999999445e+02	9.345230000000000246e+02	1.004609999999999985e+02	3.864019999999999868e+02	1.663750000000000000e+02	1.663930000000000007e+02	1.666589999999999918e+02	1.662949999999999875e+02	1.662870000000000061e+02	1.668209999999999980e+02	1.663160000000000025e+02	1.665900000000000034e+02	1.664439999999999884e+02	1.668580000000000041e+02	1.663969999999999914e+02	1.666690000000000111e+02	1.667100000000000080e+02	1.666069999999999993e+02	1.666260000000000048e+02	3.863899999999999864e+02	1.666690000000000111e+02	1.668470000000000084e+02	2.627950000000000159e+02	1.663830000000000098e+02	1.006400000000000006e+02	1.663520000000000039e+02	1.663259999999999934e+02	1.664089999999999918e+02	1.669550000000000125e+02	1.004560000000000031e+02	1.666349999999999909e+02	1.663040000000000020e+02	1.665790000000000077e+02	1.665579999999999927e+02	1.668259999999999934e+02	1.663679999999999950e+02	2.626709999999999923e+02	1.663619999999999948e+02	5.879120000000000346e+01	1.663489999999999895e+02	1.662620000000000005e+02
8.938049999999999500e+02	2.638530000000000086e+02	6.612269999999999754e+02	6.612079999999999700e+02	5.285339999999999918e+02	5.285330000000000155e+02	7.684009999999999536e+02	5.285330000000000155e+02	1.673019999999999925e+02	5.285570000000000164e+02	9.403759999999999764e+02	1.010829999999999984e+02	3.888039999999999736e+02	1.674079999999999870e+02	1.674250000000000114e+02	1.676910000000000025e+02	1.673160000000000025e+02	1.673069999999999879e+02	1.678400000000000034e+02	1.673360000000000127e+02	1.676009999999999991e+02	1.675500000000000114e+02	1.678870000000000005e+02	1.674139999999999873e+02	1.676730000000000018e+02	1.677359999999999900e+02	1.676320000000000050e+02	1.676529999999999916e+02	3.887930000000000064e+02	1.676800000000000068e+02	1.678660000000000139e+02	2.641920000000000073e+02	1.674050000000000011e+02	1.012789999999999964e+02	1.673830000000000098e+02	1.673569999999999993e+02	1.673000000000000114e+02	1.679329999999999927e+02	1.010799999999999983e+02	1.676589999999999918e+02	1.673309999999999889e+02	1.675049999999999955e+02	1.675900000000000034e+02	1.678319999999999936e+02	1.673729999999999905e+02	2.643360000000000127e+02	1.673859999999999957e+02	5.915149999999999864e+01	1.673700000000000045e+02	1.672940000000000111e+02
1.172309999999999945e+03	3.455760000000000218e+02	8.666299999999999955e+02	8.665760000000000218e+02	6.925449999999999591e+02	6.925410000000000537e+02	1.007340000000000032e+03	6.925430000000000064e+02	2.190550000000000068e+02	6.925839999999999463e+02	1.234000000000000000e+03	1.323160000000000025e+02	5.093120000000000118e+02	2.190649999999999977e+02	2.190500000000000114e+02	2.190790000000000077e+02	2.190809999999999889e+02	2.190769999999999982e+02	2.193849999999999909e+02	2.190970000000000084e+02	2.190670000000000073e+02	2.193420000000000130e+02	2.191399999999999864e+02	2.190819999999999936e+02	2.191080000000000041e+02	2.191140000000000043e+02	2.190910000000000082e+02	2.191250000000000000e+02	5.092830000000000155e+02	2.190989999999999895e+02	2.192450000000000045e+02	3.455090000000000146e+02	2.190740000000000123e+02	1.324859999999999900e+02	2.190459999999999923e+02	2.191229999999999905e+02	2.191109999999999900e+02	2.191169999999999902e+02	1.323220000000000027e+02	2.191310000000000002e+02	2.190610000000000070e+02	2.190759999999999934e+02	2.190550000000000068e+02	2.192649999999999864e+02	2.190720000000000027e+02	3.456709999999999923e+02	2.190660000000000025e+02	7.741790000000000305e+01	2.191179999999999950e+02	2.190579999999999927e+02
1.387899999999999956e+01	5.697849999999999859e+00	1.228069999999999951e+01	1.228379999999999939e+01	1.035289999999999999e+01	1.035270000000000046e+01	1.349460000000000015e+01	1.035270000000000046e+01	3.791249999999999787e+00	1.035270000000000046e+01	1.268140000000000001e+01	2.386760000000000215e+00	8.045090000000000074e+00	3.782529999999999948e+00	3.782500000000000195e+00	3.782490000000000130e+00	3.782519999999999882e+00	3.782509999999999817e+00	3.782760000000000122e+00	3.782550000000000079e+00	3.782509999999999817e+00	3.782529999999999948e+00	3.782599999999999962e+00	3.782509999999999817e+00	3.782500000000000195e+00	3.782500000000000195e+00	3.782509999999999817e+00	3.782509999999999817e+00	8.007030000000000314e+00	3.782500000000000195e+00	3.782529999999999948e+00	5.697580000000000311e+00	3.782500000000000195e+00	2.387119999999999909e+00	3.782500000000000195e+00	3.782500000000000195e+00	3.782490000000000130e+00	3.782509999999999817e+00	2.386760000000000215e+00	3.782550000000000079e+00	3.782500000000000195e+00	3.782490000000000130e+00	3.782500000000000195e+00	3.782610000000000028e+00	3.782500000000000195e+00	5.697510000000000296e+00	3.782500000000000195e+00	1.455699999999999994e+00	3.782500000000000195e+00	3.782490000000000130e+00
1.508170000000000073e+02	4.587420000000000186e+01	1.132879999999999967e+02	1.132639999999999958e+02	9.099500000000000455e+01	9.099479999999999791e+01	1.309770000000000039e+02	9.099479999999999791e+01	2.923720000000000141e+01	9.099880000000000280e+01	1.570540000000000020e+02	1.774640000000000128e+01	6.729959999999999809e+01	2.923170000000000002e+01	2.923010000000000019e+01	2.923479999999999990e+01	2.922980000000000089e+01	2.922950000000000159e+01	2.924060000000000059e+01	2.923120000000000118e+01	2.923260000000000147e+01	2.930920000000000059e+01	2.923910000000000053e+01	2.923059999999999903e+01	2.923239999999999839e+01	2.923120000000000118e+01	2.923250000000000171e+01	2.924089999999999989e+01	6.726510000000000389e+01	2.923809999999999931e+01	2.923519999999999897e+01	4.586899999999999977e+01	2.922980000000000089e+01	1.776780000000000115e+01	2.922990000000000066e+01	2.924350000000000094e+01	2.923039999999999949e+01	2.923189999999999955e+01	1.774589999999999890e+01	2.923489999999999966e+01	2.922990000000000066e+01	2.922889999999999944e+01	2.923150000000000048e+01	2.924269999999999925e+01	2.922960000000000136e+01	4.591770000000000351e+01	2.923120000000000118e+01	1.043430000000000035e+01	2.923069999999999879e+01	2.922850000000000037e+01
4.811569999999999823e+02	1.428600000000000136e+02	3.568759999999999764e+02	3.568940000000000055e+02	2.855169999999999959e+02	2.855169999999999959e+02	4.143650000000000091e+02	2.855179999999999723e+02	9.061050000000000182e+01	2.855849999999999795e+02	5.053059999999999832e+02	5.479489999999999839e+01	2.101970000000000027e+02	9.071349999999999625e+01	9.062340000000000373e+01	9.065590000000000259e+01	9.080410000000000537e+01	9.077389999999999759e+01	9.097329999999999472e+01	9.077450000000000330e+01	9.063609999999999900e+01	9.074699999999999989e+01	9.086329999999999529e+01	9.076970000000000027e+01	9.081300000000000239e+01	9.064560000000000173e+01	9.071129999999999427e+01	9.086700000000000443e+01	2.102050000000000125e+02	9.074190000000000111e+01	9.092889999999999873e+01	1.428110000000000070e+02	9.065500000000000114e+01	5.490409999999999968e+01	9.061480000000000246e+01	9.088540000000000418e+01	9.061360000000000525e+01	9.070520000000000493e+01	5.479249999999999687e+01	9.072520000000000095e+01	9.075509999999999877e+01	9.061409999999999343e+01	9.064039999999999964e+01	9.076900000000000546e+01	9.076439999999999486e+01	1.427860000000000014e+02	9.066630000000000678e+01	3.211140000000000327e+01	9.064459999999999695e+01	9.060840000000000316e+01
3.275470000000000255e+02	9.776529999999999632e+01	2.435809999999999889e+02	2.436359999999999957e+02	1.950680000000000121e+02	1.950670000000000073e+02	2.825939999999999941e+02	1.950670000000000073e+02	6.206790000000000163e+01	1.951100000000000136e+02	3.433740000000000236e+02	3.756600000000000250e+01	1.437290000000000134e+02	6.209510000000000218e+01	6.207280000000000086e+01	6.207560000000000144e+01	6.208659999999999712e+01	6.211430000000000007e+01	6.212760000000000105e+01	6.208919999999999817e+01	6.207909999999999684e+01	6.211990000000000123e+01	6.212030000000000030e+01	6.211610000000000298e+01	6.210929999999999751e+01	6.208420000000000272e+01	6.208350000000000080e+01	6.216490000000000293e+01	1.437319999999999993e+02	6.210240000000000293e+01	6.218339999999999890e+01	9.770050000000000523e+01	6.211189999999999856e+01	3.761869999999999692e+01	6.207169999999999987e+01	6.211489999999999867e+01	6.206810000000000116e+01	6.215259999999999962e+01	3.758290000000000219e+01	6.215919999999999845e+01	6.207670000000000243e+01	6.207970000000000255e+01	6.207580000000000098e+01	6.215760000000000218e+01	6.209400000000000119e+01	9.775900000000000034e+01	6.213369999999999749e+01	2.202469999999999928e+01	6.212279999999999802e+01	6.206969999999999743e+01
1.575759999999999991e+03	4.641109999999999900e+02	1.164029999999999973e+03	1.164099999999999909e+03	9.301109999999999900e+02	9.301090000000000373e+02	1.353440000000000055e+03	9.301130000000000564e+02	2.940310000000000059e+02	9.301449999999999818e+02	1.659319999999999936e+03	1.776479999999999961e+02	6.838419999999999845e+02	2.941700000000000159e+02	2.941730000000000018e+02	2.941170000000000186e+02	2.942490000000000236e+02	2.941440000000000055e+02	2.948149999999999977e+02	2.941549999999999727e+02	2.940539999999999736e+02	2.940860000000000127e+02	2.944780000000000086e+02	2.941229999999999905e+02	2.941290000000000191e+02	2.942339999999999804e+02	2.941159999999999854e+02	2.941539999999999964e+02	6.838400000000000318e+02	2.941440000000000055e+02	2.944990000000000236e+02	4.639619999999999891e+02	2.940649999999999977e+02	1.779780000000000086e+02	2.941600000000000250e+02	2.941399999999999864e+02	2.941909999999999741e+02	2.943489999999999895e+02	1.775670000000000073e+02	2.942599999999999909e+02	2.940550000000000068e+02	2.941100000000000136e+02	2.940350000000000250e+02	2.944189999999999827e+02	2.942219999999999800e+02	4.639979999999999905e+02	2.940539999999999736e+02	1.038730000000000047e+02	2.940969999999999800e+02	2.940149999999999864e+02
3.133969999999999800e+03	9.212740000000000009e+02	2.313349999999999909e+03	2.313329999999999927e+03	1.847740000000000009e+03	1.847680000000000064e+03	2.690199999999999818e+03	1.847700000000000045e+03	5.835819999999999936e+02	1.847980000000000018e+03	3.302050000000000182e+03	3.523229999999999791e+02	1.358200000000000045e+03	5.838830000000000382e+02	5.837300000000000182e+02	5.843110000000000355e+02	5.840410000000000537e+02	5.839840000000000373e+02	5.851950000000000500e+02	5.840199999999999818e+02	5.839959999999999809e+02	5.838049999999999500e+02	5.848819999999999482e+02	5.841019999999999754e+02	5.845240000000000009e+02	5.841240000000000236e+02	5.842259999999999991e+02	5.846660000000000537e+02	1.358430000000000064e+03	5.844470000000000027e+02	5.852100000000000364e+02	9.213569999999999709e+02	5.839640000000000555e+02	3.530120000000000005e+02	5.836549999999999727e+02	5.841559999999999491e+02	5.836530000000000200e+02	5.846630000000000109e+02	3.523279999999999745e+02	5.843700000000000045e+02	5.839080000000000155e+02	5.838450000000000273e+02	5.839439999999999600e+02	5.850829999999999700e+02	5.841140000000000327e+02	9.214729999999999563e+02	5.839859999999999900e+02	2.063669999999999902e+02	5.839370000000000118e+02	5.835439999999999827e+02
1.095529999999999927e+04	3.216760000000000218e+03	8.081960000000000036e+03	8.081859999999999673e+03	6.453989999999999782e+03	6.453550000000000182e+03	9.400219999999999345e+03	6.453569999999999709e+03	2.037089999999999918e+03	6.454920000000000073e+03	1.154789999999999964e+04	1.229730000000000018e+03	4.743170000000000073e+03	2.038079999999999927e+03	2.037130000000000109e+03	2.037829999999999927e+03	2.038250000000000000e+03	2.037809999999999945e+03	2.040400000000000091e+03	2.038059999999999945e+03	2.037500000000000000e+03	2.037869999999999891e+03	2.040390000000000100e+03	2.038410000000000082e+03	2.038359999999999900e+03	2.037869999999999891e+03	2.037759999999999991e+03	2.038849999999999909e+03	4.742579999999999927e+03	2.038490000000000009e+03	2.040970000000000027e+03	3.216980000000000018e+03	2.037740000000000009e+03	1.231960000000000036e+03	2.037170000000000073e+03	2.038670000000000073e+03	2.037440000000000055e+03	2.039710000000000036e+03	1.229819999999999936e+03	2.038210000000000036e+03	2.037589999999999918e+03	2.038460000000000036e+03	2.037140000000000100e+03	2.039960000000000036e+03	2.037890000000000100e+03	3.216380000000000109e+03	2.037859999999999900e+03	7.196059999999999945e+02	2.037769999999999982e+03	2.037119999999999891e+03
1.221359999999999900e+03	3.599569999999999936e+02	9.027920000000000300e+02	9.027799999999999727e+02	7.214519999999999982e+02	7.214199999999999591e+02	1.049410000000000082e+03	7.214230000000000018e+02	2.281620000000000061e+02	7.216970000000000027e+02	1.285700000000000045e+03	1.378180000000000121e+02	5.304909999999999854e+02	2.282309999999999945e+02	2.281670000000000016e+02	2.282009999999999934e+02	2.284619999999999891e+02	2.282390000000000043e+02	2.286599999999999966e+02	2.282880000000000109e+02	2.282359999999999900e+02	2.282030000000000030e+02	2.284650000000000034e+02	2.282350000000000136e+02	2.282760000000000105e+02	2.281850000000000023e+02	2.282100000000000080e+02	2.282369999999999948e+02	5.304890000000000327e+02	2.282280000000000086e+02	2.284579999999999984e+02	3.601399999999999864e+02	2.282030000000000030e+02	1.381119999999999948e+02	2.281599999999999966e+02	2.282280000000000086e+02	2.283069999999999879e+02	2.282239999999999895e+02	1.378329999999999984e+02	2.282170000000000130e+02	2.282199999999999989e+02	2.283470000000000084e+02	2.281719999999999970e+02	2.284269999999999925e+02	2.282249999999999943e+02	3.599080000000000155e+02	2.282019999999999982e+02	8.070799999999999841e+01	2.282230000000000132e+02	2.281620000000000061e+02
7.383659999999999854e+02	2.182309999999999945e+02	5.465109999999999673e+02	5.465779999999999745e+02	4.370079999999999814e+02	4.369929999999999950e+02	6.350430000000000064e+02	4.369959999999999809e+02	1.384099999999999966e+02	4.370240000000000009e+02	7.764930000000000518e+02	8.364549999999999841e+01	3.214929999999999950e+02	1.384689999999999941e+02	1.384159999999999968e+02	1.384410000000000025e+02	1.386450000000000102e+02	1.384790000000000134e+02	1.387630000000000052e+02	1.385200000000000102e+02	1.384600000000000080e+02	1.384370000000000118e+02	1.386819999999999879e+02	1.384710000000000036e+02	1.385140000000000100e+02	1.384259999999999877e+02	1.384470000000000027e+02	1.384639999999999986e+02	3.215009999999999764e+02	1.384540000000000077e+02	1.386510000000000105e+02	2.184130000000000109e+02	1.384370000000000118e+02	8.386119999999999663e+01	1.384110000000000014e+02	1.384559999999999889e+02	1.384099999999999966e+02	1.384600000000000080e+02	8.365989999999999327e+01	1.384569999999999936e+02	1.384629999999999939e+02	1.385550000000000068e+02	1.384199999999999875e+02	1.386210000000000093e+02	1.384670000000000130e+02	2.182640000000000100e+02	1.384370000000000118e+02	4.904010000000000247e+01	1.384410000000000025e+02	1.384120000000000061e+02
6.347329999999999472e+02	1.878400000000000034e+02	4.701139999999999759e+02	4.701659999999999968e+02	3.759750000000000227e+02	3.759660000000000082e+02	5.461359999999999673e+02	3.759680000000000177e+02	1.191539999999999964e+02	3.761920000000000073e+02	6.672380000000000564e+02	7.202290000000000703e+01	2.767959999999999923e+02	1.192099999999999937e+02	1.191680000000000064e+02	1.191659999999999968e+02	1.192159999999999940e+02	1.191719999999999970e+02	1.194200000000000017e+02	1.191740000000000066e+02	1.192219999999999942e+02	1.191680000000000064e+02	1.193940000000000055e+02	1.191670000000000016e+02	1.192289999999999992e+02	1.192159999999999940e+02	1.191860000000000070e+02	1.191800000000000068e+02	2.766480000000000246e+02	1.191770000000000067e+02	1.193979999999999961e+02	1.880749999999999886e+02	1.191659999999999968e+02	7.222660000000000480e+01	1.191599999999999966e+02	1.191700000000000017e+02	1.192960000000000065e+02	1.192279999999999944e+02	7.202240000000000464e+01	1.192159999999999940e+02	1.191580000000000013e+02	1.193199999999999932e+02	1.191629999999999967e+02	1.192710000000000008e+02	1.191719999999999970e+02	1.880300000000000011e+02	1.191620000000000061e+02	4.219149999999999778e+01	1.191629999999999967e+02	1.191500000000000057e+02
7.263350000000000364e+02	2.147139999999999986e+02	5.376649999999999636e+02	5.377290000000000418e+02	4.299189999999999827e+02	4.299089999999999918e+02	6.247229999999999563e+02	4.299110000000000014e+02	1.361790000000000020e+02	4.301370000000000005e+02	7.638120000000000118e+02	8.229630000000000223e+01	3.164340000000000259e+02	1.362319999999999993e+02	1.361889999999999930e+02	1.361879999999999882e+02	1.362489999999999952e+02	1.361949999999999932e+02	1.364579999999999984e+02	1.362009999999999934e+02	1.362439999999999998e+02	1.361980000000000075e+02	1.364199999999999875e+02	1.361889999999999930e+02	1.362510000000000048e+02	1.362379999999999995e+02	1.362079999999999984e+02	1.362019999999999982e+02	3.162830000000000155e+02	1.361990000000000123e+02	1.364240000000000066e+02	2.149399999999999977e+02	1.361870000000000118e+02	8.250700000000000500e+01	1.361819999999999879e+02	1.361920000000000073e+02	1.363180000000000121e+02	1.362560000000000002e+02	8.229680000000000462e+01	1.362379999999999995e+02	1.361819999999999879e+02	1.363420000000000130e+02	1.361839999999999975e+02	1.363129999999999882e+02	1.361939999999999884e+02	2.148930000000000007e+02	1.361839999999999975e+02	4.819819999999999993e+01	1.361850000000000023e+02	1.361709999999999923e+02
1.522069999999999936e+03	4.481680000000000064e+02	1.124559999999999945e+03	1.124599999999999909e+03	8.985149999999999864e+02	8.985049999999999955e+02	1.307390000000000100e+03	8.985109999999999673e+02	2.840500000000000114e+02	8.988089999999999691e+02	1.602740000000000009e+03	1.717299999999999898e+02	6.610729999999999791e+02	2.841039999999999850e+02	2.840620000000000118e+02	2.840609999999999786e+02	2.841279999999999859e+02	2.840710000000000264e+02	2.844110000000000014e+02	2.840889999999999986e+02	2.841229999999999905e+02	2.841270000000000095e+02	2.843299999999999841e+02	2.840679999999999836e+02	2.841569999999999823e+02	2.841150000000000091e+02	2.841050000000000182e+02	2.840919999999999845e+02	6.605960000000000036e+02	2.840830000000000268e+02	2.843790000000000191e+02	4.485000000000000000e+02	2.840600000000000023e+02	1.718489999999999895e+02	2.840480000000000018e+02	2.840790000000000077e+02	2.841899999999999977e+02	2.841429999999999723e+02	1.715480000000000018e+02	2.841250000000000000e+02	2.840539999999999736e+02	2.843319999999999936e+02	2.840550000000000068e+02	2.842590000000000146e+02	2.840810000000000173e+02	4.482649999999999864e+02	2.840550000000000068e+02	1.003930000000000007e+02	2.840590000000000259e+02	2.840389999999999873e+02
6.356589999999999918e+02	1.881140000000000043e+02	4.707980000000000018e+02	4.708279999999999745e+02	3.765210000000000150e+02	3.765110000000000241e+02	5.469299999999999500e+02	3.765129999999999768e+02	1.193299999999999983e+02	3.767379999999999995e+02	6.682129999999999654e+02	7.212500000000000000e+01	2.771990000000000123e+02	1.193319999999999936e+02	1.193359999999999985e+02	1.193340000000000032e+02	1.193979999999999961e+02	1.193439999999999941e+02	1.195750000000000028e+02	1.193479999999999990e+02	1.193469999999999942e+02	1.193449999999999989e+02	1.194039999999999964e+02	1.193359999999999985e+02	1.193349999999999937e+02	1.193829999999999956e+02	1.193370000000000033e+02	1.193439999999999941e+02	2.770480000000000018e+02	1.193409999999999940e+02	1.194120000000000061e+02	1.881359999999999957e+02	1.193319999999999936e+02	7.233610000000000184e+01	1.193319999999999936e+02	1.193370000000000033e+02	1.194639999999999986e+02	1.194020000000000010e+02	7.212669999999999959e+01	1.193790000000000049e+02	1.193319999999999936e+02	1.193490000000000038e+02	1.193259999999999934e+02	1.194330000000000069e+02	1.193419999999999987e+02	1.882899999999999920e+02	1.193310000000000031e+02	4.225229999999999819e+01	1.193319999999999936e+02	1.193220000000000027e+02
5.274049999999999727e+02	1.563360000000000127e+02	3.909660000000000082e+02	3.910020000000000095e+02	3.127699999999999818e+02	3.127599999999999909e+02	4.540550000000000068e+02	3.127610000000000241e+02	9.921389999999999532e+01	3.129839999999999804e+02	5.540810000000000173e+02	5.998199999999999932e+01	2.303689999999999998e+02	9.921120000000000516e+01	9.921580000000000155e+01	9.921580000000000155e+01	9.923120000000000118e+01	9.921529999999999916e+01	9.935240000000000293e+01	9.922390000000000043e+01	9.922650000000000148e+01	9.922159999999999513e+01	9.925459999999999638e+01	9.921630000000000393e+01	9.921599999999999397e+01	9.926239999999999952e+01	9.921519999999999584e+01	9.922190000000000509e+01	2.302059999999999889e+02	9.922010000000000218e+01	9.926470000000000482e+01	1.563890000000000100e+02	9.921339999999999293e+01	6.021309999999999718e+01	9.921370000000000289e+01	9.921869999999999834e+01	9.934780000000000655e+01	9.927070000000000505e+01	5.998499999999999943e+01	9.925690000000000168e+01	9.921309999999999718e+01	9.924259999999999593e+01	9.920699999999999363e+01	9.929160000000000252e+01	9.921739999999999782e+01	1.565310000000000059e+02	9.921179999999999666e+01	3.515469999999999828e+01	9.921389999999999532e+01	9.920589999999999975e+01
1.507259999999999991e+03	4.440360000000000014e+02	1.113690000000000055e+03	1.113700000000000045e+03	8.897980000000000018e+02	8.897870000000000346e+02	1.294690000000000055e+03	8.897920000000000300e+02	2.813000000000000114e+02	8.899969999999999573e+02	1.587130000000000109e+03	1.700680000000000121e+02	6.546920000000000073e+02	2.813190000000000168e+02	2.813059999999999832e+02	2.813159999999999741e+02	2.813480000000000132e+02	2.813190000000000168e+02	2.815609999999999786e+02	2.813399999999999750e+02	2.813290000000000077e+02	2.813929999999999723e+02	2.814460000000000264e+02	2.813229999999999791e+02	2.814130000000000109e+02	2.813629999999999995e+02	2.813369999999999891e+02	2.813430000000000177e+02	6.541910000000000309e+02	2.813430000000000177e+02	2.814730000000000132e+02	4.441419999999999959e+02	2.813090000000000259e+02	1.702680000000000007e+02	2.812970000000000255e+02	2.813380000000000223e+02	2.814379999999999882e+02	2.814030000000000200e+02	1.698880000000000052e+02	2.813770000000000095e+02	2.813070000000000164e+02	2.815450000000000159e+02	2.812970000000000255e+02	2.814979999999999905e+02	2.813389999999999986e+02	4.439169999999999732e+02	2.813059999999999832e+02	9.948529999999999518e+01	2.813109999999999786e+02	2.812880000000000109e+02
3.136650000000000205e+02	9.364419999999999789e+01	2.333770000000000095e+02	2.333509999999999991e+02	1.868940000000000055e+02	1.868930000000000007e+02	2.706909999999999741e+02	1.868950000000000102e+02	5.948940000000000339e+01	1.869139999999999873e+02	3.287429999999999950e+02	3.601230000000000331e+01	1.377220000000000084e+02	5.949949999999999761e+01	5.949159999999999826e+01	5.949080000000000013e+01	5.950220000000000198e+01	5.951910000000000167e+01	5.955449999999999733e+01	5.951400000000000290e+01	5.949130000000000251e+01	5.950750000000000028e+01	5.954860000000000042e+01	5.952709999999999724e+01	5.952179999999999893e+01	5.949909999999999854e+01	5.949839999999999662e+01	5.952340000000000231e+01	1.377510000000000048e+02	5.950540000000000163e+01	5.966940000000000310e+01	9.363150000000000261e+01	5.949909999999999854e+01	3.617249999999999943e+01	5.950139999999999674e+01	5.961730000000000018e+01	5.948879999999999768e+01	5.958299999999999841e+01	3.600979999999999848e+01	5.956759999999999877e+01	5.949589999999999890e+01	5.948870000000000147e+01	5.948940000000000339e+01	5.956009999999999849e+01	5.951030000000000086e+01	9.365389999999999304e+01	5.949819999999999709e+01	2.119729999999999848e+01	5.949830000000000041e+01	5.948859999999999815e+01
9.419640000000000555e+02	2.781349999999999909e+02	6.968189999999999600e+02	6.967200000000000273e+02	5.568700000000000045e+02	5.568659999999999854e+02	8.096789999999999736e+02	5.568690000000000282e+02	1.762309999999999945e+02	5.570900000000000318e+02	9.911009999999999991e+02	1.064699999999999989e+02	4.095840000000000032e+02	1.763460000000000036e+02	1.764170000000000016e+02	1.767280000000000086e+02	1.764279999999999973e+02	1.764569999999999936e+02	1.775320000000000107e+02	1.765070000000000050e+02	1.767129999999999939e+02	1.763549999999999898e+02	1.768100000000000023e+02	1.766260000000000048e+02	1.769430000000000121e+02	1.767470000000000141e+02	1.767889999999999873e+02	1.771399999999999864e+02	4.098720000000000141e+02	1.769110000000000014e+02	1.771059999999999945e+02	2.783530000000000086e+02	1.765279999999999916e+02	1.065979999999999990e+02	1.763060000000000116e+02	1.765569999999999879e+02	1.763700000000000045e+02	1.770860000000000127e+02	1.066659999999999968e+02	1.770720000000000027e+02	1.764310000000000116e+02	1.762810000000000059e+02	1.767050000000000125e+02	1.770970000000000084e+02	1.765949999999999989e+02	2.784370000000000118e+02	1.765600000000000023e+02	6.233010000000000161e+01	1.765140000000000100e+02	1.762429999999999950e+02
7.022720000000000482e+02	2.076430000000000007e+02	5.198849999999999909e+02	5.199009999999999536e+02	4.157429999999999950e+02	4.157429999999999950e+02	6.040839999999999463e+02	4.157450000000000045e+02	1.317100000000000080e+02	4.157749999999999773e+02	7.384489999999999554e+02	7.959690000000000509e+01	3.059560000000000173e+02	1.317450000000000045e+02	1.317040000000000077e+02	1.317079999999999984e+02	1.317139999999999986e+02	1.317090000000000032e+02	1.317860000000000014e+02	1.317210000000000036e+02	1.317050000000000125e+02	1.317220000000000084e+02	1.318160000000000025e+02	1.317119999999999891e+02	1.317369999999999948e+02	1.317100000000000080e+02	1.317119999999999891e+02	1.317220000000000084e+02	3.058750000000000000e+02	1.317179999999999893e+02	1.319420000000000073e+02	2.075809999999999889e+02	1.317069999999999936e+02	7.969799999999999329e+01	1.317040000000000077e+02	1.317390000000000043e+02	1.317069999999999936e+02	1.317299999999999898e+02	7.960099999999999909e+01	1.317230000000000132e+02	1.317050000000000125e+02	1.317119999999999891e+02	1.317030000000000030e+02	1.317439999999999998e+02	1.317079999999999984e+02	2.075910000000000082e+02	1.317059999999999889e+02	4.670519999999999783e+01	1.317069999999999936e+02	1.317019999999999982e+02
1.495240000000000009e+03	4.402649999999999864e+02	1.104710000000000036e+03	1.104750000000000000e+03	8.828650000000000091e+02	8.827039999999999509e+02	1.284380000000000109e+03	8.827140000000000555e+02	2.790500000000000114e+02	8.832509999999999764e+02	1.574450000000000045e+03	1.685360000000000014e+02	6.490349999999999682e+02	2.791480000000000246e+02	2.790779999999999745e+02	2.791379999999999768e+02	2.791399999999999864e+02	2.790880000000000223e+02	2.792440000000000282e+02	2.790769999999999982e+02	2.790860000000000127e+02	2.791730000000000018e+02	2.794700000000000273e+02	2.790729999999999791e+02	2.791789999999999736e+02	2.790849999999999795e+02	2.790830000000000268e+02	2.790860000000000127e+02	6.489869999999999663e+02	2.790860000000000127e+02	2.793600000000000136e+02	4.402780000000000200e+02	2.790729999999999791e+02	1.689569999999999936e+02	2.790640000000000214e+02	2.791739999999999782e+02	2.791970000000000027e+02	2.791320000000000050e+02	1.686459999999999866e+02	2.791100000000000136e+02	2.790559999999999832e+02	2.790969999999999800e+02	2.790570000000000164e+02	2.793059999999999832e+02	2.790729999999999791e+02	4.402119999999999891e+02	2.790670000000000073e+02	9.867690000000000339e+01	2.790919999999999845e+02	2.790629999999999882e+02
1.241720000000000027e+03	3.658949999999999818e+02	9.177709999999999582e+02	9.177960000000000491e+02	7.335670000000000073e+02	7.334070000000000391e+02	1.066869999999999891e+03	7.334139999999999873e+02	2.319410000000000025e+02	7.339529999999999745e+02	1.307160000000000082e+03	1.401020000000000039e+02	5.393360000000000127e+02	2.320060000000000002e+02	2.319689999999999941e+02	2.320279999999999916e+02	2.320260000000000105e+02	2.319770000000000039e+02	2.321279999999999859e+02	2.319629999999999939e+02	2.319759999999999991e+02	2.320550000000000068e+02	2.323319999999999936e+02	2.319610000000000127e+02	2.320649999999999977e+02	2.319749999999999943e+02	2.319720000000000084e+02	2.319730000000000132e+02	5.392870000000000346e+02	2.319749999999999943e+02	2.322390000000000043e+02	3.658899999999999864e+02	2.319610000000000127e+02	1.404379999999999882e+02	2.319550000000000125e+02	2.320600000000000023e+02	2.320879999999999939e+02	2.320209999999999866e+02	1.402119999999999891e+02	2.319979999999999905e+02	2.319449999999999932e+02	2.319550000000000125e+02	2.319480000000000075e+02	2.321819999999999879e+02	2.319629999999999939e+02	3.658679999999999950e+02	2.319550000000000125e+02	8.205419999999999447e+01	2.319799999999999898e+02	2.319530000000000030e+02
1.251890000000000100e+03	3.689130000000000109e+02	9.252820000000000391e+02	9.252859999999999445e+02	7.394030000000000200e+02	7.394009999999999536e+02	1.075599999999999909e+03	7.394070000000000391e+02	2.338530000000000086e+02	7.394550000000000409e+02	1.317890000000000100e+03	1.412400000000000091e+02	5.437889999999999873e+02	2.340339999999999918e+02	2.338509999999999991e+02	2.338460000000000036e+02	2.338849999999999909e+02	2.338590000000000089e+02	2.340250000000000057e+02	2.338770000000000095e+02	2.338449999999999989e+02	2.338959999999999866e+02	2.342379999999999995e+02	2.338650000000000091e+02	2.338859999999999957e+02	2.338629999999999995e+02	2.338750000000000000e+02	2.338849999999999909e+02	5.436849999999999454e+02	2.338750000000000000e+02	2.344050000000000011e+02	3.688240000000000123e+02	2.338789999999999907e+02	1.416819999999999879e+02	2.338859999999999957e+02	2.338569999999999993e+02	2.338919999999999959e+02	2.340130000000000052e+02	1.412640000000000100e+02	2.339360000000000070e+02	2.338449999999999989e+02	2.339519999999999982e+02	2.338360000000000127e+02	2.340159999999999911e+02	2.338439999999999941e+02	3.688279999999999745e+02	2.338460000000000036e+02	8.274429999999999552e+01	2.338470000000000084e+02	2.338460000000000036e+02
2.963699999999999818e+03	8.711960000000000264e+02	2.187719999999999800e+03	2.187750000000000000e+03	1.747440000000000055e+03	1.747430000000000064e+03	2.544159999999999854e+03	1.747440000000000055e+03	5.519320000000000164e+02	1.747829999999999927e+03	3.122559999999999945e+03	3.332189999999999941e+02	1.284700000000000045e+03	5.522240000000000464e+02	5.520869999999999891e+02	5.520389999999999873e+02	5.522309999999999945e+02	5.520850000000000364e+02	5.529379999999999882e+02	5.520380000000000109e+02	5.521200000000000045e+02	5.521119999999999663e+02	5.527540000000000191e+02	5.520570000000000164e+02	5.521609999999999445e+02	5.521710000000000491e+02	5.520430000000000064e+02	5.520860000000000127e+02	1.284410000000000082e+03	5.521069999999999709e+02	5.526770000000000209e+02	8.713289999999999509e+02	5.519819999999999709e+02	3.339409999999999741e+02	5.520679999999999836e+02	5.521209999999999809e+02	5.520729999999999791e+02	5.523809999999999718e+02	3.333770000000000095e+02	5.521820000000000164e+02	5.519519999999999982e+02	5.524020000000000437e+02	5.519600000000000364e+02	5.527789999999999964e+02	5.520430000000000064e+02	8.715439999999999827e+02	5.519629999999999654e+02	1.950989999999999895e+02	5.520420000000000300e+02	5.520130000000000337e+02
3.414300000000000068e+02	1.018299999999999983e+02	2.538919999999999959e+02	2.538559999999999945e+02	2.032450000000000045e+02	2.032400000000000091e+02	2.945009999999999764e+02	2.032400000000000091e+02	6.464780000000000371e+01	2.033849999999999909e+02	3.580059999999999718e+02	3.912279999999999802e+01	1.497460000000000093e+02	6.466110000000000468e+01	6.469960000000000377e+01	6.479800000000000182e+01	6.466270000000000095e+01	6.465170000000000528e+01	6.495220000000000482e+01	6.465730000000000643e+01	6.479890000000000327e+01	6.466639999999999588e+01	6.478189999999999316e+01	6.468559999999999377e+01	6.479699999999999704e+01	6.479579999999999984e+01	6.480169999999999675e+01	6.479420000000000357e+01	1.497390000000000043e+02	6.479659999999999798e+01	6.480970000000000653e+01	1.018960000000000008e+02	6.469150000000000489e+01	3.925909999999999656e+01	6.465879999999999939e+01	6.466440000000000055e+01	6.465370000000000061e+01	6.482760000000000389e+01	3.912310000000000088e+01	6.479510000000000502e+01	6.466100000000000136e+01	6.464730000000000132e+01	6.479080000000000439e+01	6.490290000000000248e+01	6.468300000000000693e+01	1.019539999999999935e+02	6.468810000000000571e+01	2.293110000000000070e+01	6.468139999999999645e+01	6.464669999999999561e+01
1.783009999999999991e+03	5.250520000000000209e+02	1.317180000000000064e+03	1.316930000000000064e+03	1.052569999999999936e+03	1.052160000000000082e+03	1.531250000000000000e+03	1.052180000000000064e+03	3.325529999999999973e+02	1.052250000000000000e+03	1.877829999999999927e+03	2.010850000000000080e+02	7.736480000000000246e+02	3.325969999999999800e+02	3.326929999999999836e+02	3.326340000000000146e+02	3.326100000000000136e+02	3.326139999999999759e+02	3.333059999999999832e+02	3.325830000000000268e+02	3.325880000000000223e+02	3.325960000000000036e+02	3.329259999999999877e+02	3.326120000000000232e+02	3.325960000000000036e+02	3.328170000000000073e+02	3.326250000000000000e+02	3.326659999999999968e+02	7.735049999999999955e+02	3.326610000000000014e+02	3.332989999999999782e+02	5.247970000000000255e+02	3.325899999999999750e+02	2.011550000000000011e+02	3.326779999999999973e+02	3.327599999999999909e+02	3.327289999999999850e+02	3.329230000000000018e+02	2.008369999999999891e+02	3.328439999999999941e+02	3.325409999999999968e+02	3.329239999999999782e+02	3.325470000000000255e+02	3.329599999999999795e+02	3.326000000000000227e+02	5.247659999999999627e+02	3.325520000000000209e+02	1.175229999999999961e+02	3.326970000000000027e+02	3.325310000000000059e+02
1.888509999999999991e+03	5.560330000000000155e+02	1.394819999999999936e+03	1.394859999999999900e+03	1.114779999999999973e+03	1.114279999999999973e+03	1.621740000000000009e+03	1.114279999999999973e+03	3.521190000000000282e+02	1.114690000000000055e+03	1.989029999999999973e+03	2.126299999999999955e+02	8.194160000000000537e+02	3.523509999999999991e+02	3.522590000000000146e+02	3.524780000000000086e+02	3.522049999999999841e+02	3.521770000000000209e+02	3.529239999999999782e+02	3.521979999999999791e+02	3.525539999999999736e+02	3.523000000000000114e+02	3.530840000000000032e+02	3.522610000000000241e+02	3.526290000000000191e+02	3.524950000000000045e+02	3.525319999999999823e+02	3.525590000000000259e+02	8.191979999999999791e+02	3.525439999999999827e+02	3.535980000000000132e+02	5.561699999999999591e+02	3.523199999999999932e+02	2.130049999999999955e+02	3.521600000000000250e+02	3.524649999999999750e+02	3.525720000000000027e+02	3.526600000000000250e+02	2.126479999999999961e+02	3.526059999999999945e+02	3.521659999999999968e+02	3.522440000000000282e+02	3.524639999999999986e+02	3.529289999999999736e+02	3.522509999999999764e+02	5.560639999999999645e+02	3.522909999999999968e+02	1.245340000000000060e+02	3.522939999999999827e+02	3.521309999999999718e+02
5.745890000000000555e+02	1.703919999999999959e+02	4.257579999999999814e+02	4.257839999999999918e+02	3.405600000000000023e+02	3.405489999999999782e+02	4.945409999999999968e+02	3.405520000000000209e+02	1.079749999999999943e+02	3.405899999999999750e+02	6.038310000000000173e+02	6.527280000000000371e+01	2.507259999999999991e+02	1.080739999999999981e+02	1.080330000000000013e+02	1.081400000000000006e+02	1.079869999999999948e+02	1.079819999999999993e+02	1.082549999999999955e+02	1.079969999999999999e+02	1.081919999999999931e+02	1.080109999999999957e+02	1.082960000000000065e+02	1.080340000000000060e+02	1.081830000000000069e+02	1.081539999999999964e+02	1.081620000000000061e+02	1.081919999999999931e+02	2.506510000000000105e+02	1.081779999999999973e+02	1.086310000000000002e+02	1.704310000000000116e+02	1.080889999999999986e+02	6.542459999999999809e+01	1.079879999999999995e+02	1.081680000000000064e+02	1.082750000000000057e+02	1.082390000000000043e+02	6.527580000000000382e+01	1.082249999999999943e+02	1.079909999999999997e+02	1.079980000000000047e+02	1.081419999999999959e+02	1.082990000000000066e+02	1.080250000000000057e+02	1.703979999999999961e+02	1.080750000000000028e+02	3.822359999999999758e+01	1.080750000000000028e+02	1.079740000000000038e+02
1.418430000000000064e+03	4.181809999999999832e+02	1.048039999999999964e+03	1.048089999999999918e+03	8.375000000000000000e+02	8.374790000000000418e+02	1.218490000000000009e+03	8.374819999999999709e+02	2.647780000000000200e+02	8.379980000000000473e+02	1.493480000000000018e+03	1.599139999999999873e+02	6.160090000000000146e+02	2.649710000000000036e+02	2.648729999999999905e+02	2.654669999999999845e+02	2.648870000000000005e+02	2.648269999999999982e+02	2.653870000000000005e+02	2.648460000000000036e+02	2.651820000000000164e+02	2.649639999999999986e+02	2.653349999999999795e+02	2.649739999999999895e+02	2.650910000000000082e+02	2.652919999999999732e+02	2.651820000000000164e+02	2.653159999999999741e+02	6.157970000000000255e+02	2.654270000000000209e+02	2.656229999999999905e+02	4.182210000000000036e+02	2.652060000000000173e+02	1.604060000000000059e+02	2.648100000000000023e+02	2.651820000000000164e+02	2.651290000000000191e+02	2.656209999999999809e+02	1.599219999999999970e+02	2.651990000000000123e+02	2.648199999999999932e+02	2.652019999999999982e+02	2.650389999999999873e+02	2.658500000000000227e+02	2.648779999999999859e+02	4.180339999999999918e+02	2.651920000000000073e+02	9.357460000000000377e+01	2.651979999999999791e+02	2.647810000000000059e+02
2.002269999999999982e+03	5.899130000000000109e+02	1.478630000000000109e+03	1.478660000000000082e+03	1.181319999999999936e+03	1.181299999999999955e+03	1.719380000000000109e+03	1.181299999999999955e+03	3.732669999999999959e+02	1.181829999999999927e+03	2.109019999999999982e+03	2.253950000000000102e+02	8.686670000000000300e+02	3.734750000000000227e+02	3.733720000000000141e+02	3.739669999999999845e+02	3.734039999999999964e+02	3.733380000000000223e+02	3.739660000000000082e+02	3.733690000000000282e+02	3.736929999999999836e+02	3.735099999999999909e+02	3.739069999999999823e+02	3.734959999999999809e+02	3.735989999999999895e+02	3.737989999999999782e+02	3.737010000000000218e+02	3.738489999999999895e+02	8.684420000000000073e+02	3.739519999999999982e+02	3.742189999999999941e+02	5.895000000000000000e+02	3.737269999999999754e+02	2.261939999999999884e+02	3.733020000000000209e+02	3.737280000000000086e+02	3.736190000000000282e+02	3.741399999999999864e+02	2.254050000000000011e+02	3.737169999999999845e+02	3.733210000000000264e+02	3.737049999999999841e+02	3.735430000000000064e+02	3.744159999999999968e+02	3.733799999999999955e+02	5.893329999999999700e+02	3.737060000000000173e+02	1.318590000000000089e+02	3.737139999999999986e+02	3.732719999999999914e+02
8.345910000000000082e+02	2.467040000000000077e+02	6.175030000000000427e+02	6.175289999999999964e+02	4.936720000000000255e+02	4.936600000000000250e+02	7.175979999999999563e+02	4.936610000000000014e+02	1.562870000000000061e+02	4.941379999999999768e+02	8.779439999999999600e+02	9.443410000000000082e+01	3.632810000000000059e+02	1.563810000000000002e+02	1.563249999999999886e+02	1.568100000000000023e+02	1.563839999999999861e+02	1.563300000000000125e+02	1.566169999999999902e+02	1.563329999999999984e+02	1.564739999999999895e+02	1.564370000000000118e+02	1.565229999999999961e+02	1.564240000000000066e+02	1.563919999999999959e+02	1.566229999999999905e+02	1.565039999999999907e+02	1.566090000000000089e+02	3.631440000000000055e+02	1.567330000000000041e+02	1.564759999999999991e+02	2.467050000000000125e+02	1.566009999999999991e+02	9.477379999999999427e+01	1.563060000000000116e+02	1.564979999999999905e+02	1.563379999999999939e+02	1.568669999999999902e+02	9.443890000000000384e+01	1.564579999999999984e+02	1.563129999999999882e+02	1.566879999999999882e+02	1.563820000000000050e+02	1.570349999999999966e+02	1.563369999999999891e+02	2.465509999999999877e+02	1.566009999999999991e+02	5.529030000000000200e+01	1.566069999999999993e+02	1.562920000000000016e+02
1.418430000000000064e+03	4.184359999999999786e+02	1.048089999999999918e+03	1.048099999999999909e+03	8.374959999999999809e+02	8.374790000000000418e+02	1.218490000000000009e+03	8.374800000000000182e+02	2.647760000000000105e+02	8.379679999999999609e+02	1.493480000000000018e+03	1.599149999999999920e+02	6.159389999999999645e+02	2.648849999999999909e+02	2.648229999999999791e+02	2.653109999999999786e+02	2.649010000000000105e+02	2.648399999999999750e+02	2.651960000000000264e+02	2.648559999999999945e+02	2.649859999999999900e+02	2.649830000000000041e+02	2.650950000000000273e+02	2.649460000000000264e+02	2.648999999999999773e+02	2.651299999999999955e+02	2.650230000000000246e+02	2.651410000000000196e+02	6.157889999999999873e+02	2.652579999999999814e+02	2.650710000000000264e+02	4.179839999999999804e+02	2.651220000000000141e+02	1.605620000000000118e+02	2.647980000000000018e+02	2.650439999999999827e+02	2.648279999999999745e+02	2.653860000000000241e+02	1.599219999999999970e+02	2.649769999999999754e+02	2.648129999999999882e+02	2.651909999999999741e+02	2.648849999999999909e+02	2.656009999999999991e+02	2.648389999999999986e+02	4.178500000000000227e+02	2.651150000000000091e+02	9.357450000000000045e+01	2.651240000000000236e+02	2.647819999999999823e+02
2.004130000000000109e+03	5.903400000000000318e+02	1.480059999999999945e+03	1.480069999999999936e+03	1.182410000000000082e+03	1.182390000000000100e+03	1.720970000000000027e+03	1.182390000000000100e+03	3.736100000000000136e+02	1.183000000000000000e+03	2.110969999999999800e+03	2.256040000000000134e+02	8.696150000000000091e+02	3.737429999999999950e+02	3.736669999999999732e+02	3.741519999999999868e+02	3.738330000000000268e+02	3.737230000000000132e+02	3.743059999999999832e+02	3.737250000000000227e+02	3.738360000000000127e+02	3.739759999999999991e+02	3.740230000000000246e+02	3.738039999999999736e+02	3.737520000000000095e+02	3.739769999999999754e+02	3.738910000000000196e+02	3.740059999999999718e+02	8.692169999999999845e+02	3.741240000000000236e+02	3.740520000000000209e+02	5.898500000000000227e+02	3.739660000000000082e+02	2.265480000000000018e+02	3.736360000000000241e+02	3.739030000000000200e+02	3.736669999999999732e+02	3.742730000000000246e+02	2.256109999999999900e+02	3.738419999999999845e+02	3.736619999999999777e+02	3.740380000000000109e+02	3.737300000000000182e+02	3.745380000000000109e+02	3.737040000000000077e+02	5.896910000000000309e+02	3.739590000000000032e+02	1.320440000000000111e+02	3.739689999999999941e+02	3.736150000000000091e+02
4.700389999999999873e+02	1.395279999999999916e+02	3.486920000000000073e+02	3.486990000000000123e+02	2.789780000000000086e+02	2.789780000000000086e+02	4.048389999999999986e+02	2.789789999999999850e+02	8.854630000000000223e+01	2.794479999999999791e+02	4.936000000000000227e+02	5.354789999999999850e+01	2.055399999999999920e+02	8.855939999999999657e+01	8.855209999999999582e+01	8.862969999999999970e+01	8.860550000000000637e+01	8.856300000000000239e+01	8.861190000000000566e+01	8.857049999999999557e+01	8.855910000000000082e+01	8.856919999999999504e+01	8.860859999999999559e+01	8.856860000000000355e+01	8.856919999999999504e+01	8.855889999999999418e+01	8.856340000000000146e+01	8.857959999999999923e+01	2.053969999999999914e+02	8.857420000000000471e+01	8.857139999999999702e+01	1.395339999999999918e+02	8.856520000000000437e+01	5.379650000000000176e+01	8.854890000000000327e+01	8.856759999999999877e+01	8.855289999999999395e+01	8.857170000000000698e+01	5.355010000000000048e+01	8.856619999999999493e+01	8.855370000000000630e+01	8.880190000000000339e+01	8.855360000000000298e+01	8.868999999999999773e+01	8.855530000000000257e+01	1.395109999999999957e+02	8.856709999999999638e+01	3.136400000000000077e+01	8.856749999999999545e+01	8.854720000000000368e+01
5.792119999999999891e+02	1.718220000000000027e+02	4.291650000000000205e+02	4.292029999999999745e+02	3.432789999999999964e+02	3.432740000000000009e+02	4.985079999999999814e+02	3.432740000000000009e+02	1.088329999999999984e+02	3.432819999999999823e+02	6.087089999999999463e+02	6.579170000000000584e+01	2.526579999999999870e+02	1.088490000000000038e+02	1.088449999999999989e+02	1.088469999999999942e+02	1.088629999999999995e+02	1.088569999999999993e+02	1.089350000000000023e+02	1.088709999999999951e+02	1.088629999999999995e+02	1.088900000000000006e+02	1.089219999999999970e+02	1.088689999999999998e+02	1.088550000000000040e+02	1.088550000000000040e+02	1.088700000000000045e+02	1.088870000000000005e+02	2.526500000000000057e+02	1.088769999999999953e+02	1.089410000000000025e+02	1.715569999999999879e+02	1.088659999999999997e+02	6.612239999999999895e+01	1.088359999999999985e+02	1.089039999999999964e+02	1.088340000000000032e+02	1.088649999999999949e+02	6.579449999999999932e+01	1.088700000000000045e+02	1.088469999999999942e+02	1.088469999999999942e+02	1.088539999999999992e+02	1.089159999999999968e+02	1.088479999999999990e+02	1.716009999999999991e+02	1.088599999999999994e+02	3.852680000000000149e+01	1.088649999999999949e+02	1.088349999999999937e+02
1.981920000000000073e+03	5.837329999999999472e+02	1.463670000000000073e+03	1.463710000000000036e+03	1.169319999999999936e+03	1.169309999999999945e+03	1.701920000000000073e+03	1.169319999999999936e+03	3.694870000000000232e+02	1.169640000000000100e+03	2.087559999999999945e+03	2.231140000000000043e+02	8.598550000000000182e+02	3.696700000000000159e+02	3.695230000000000246e+02	3.697309999999999945e+02	3.697740000000000009e+02	3.695849999999999795e+02	3.701449999999999818e+02	3.696259999999999764e+02	3.696240000000000236e+02	3.697769999999999868e+02	3.699580000000000268e+02	3.696259999999999764e+02	3.695989999999999895e+02	3.696800000000000068e+02	3.696779999999999973e+02	3.697440000000000282e+02	8.596549999999999727e+02	3.698039999999999736e+02	3.700729999999999791e+02	5.831760000000000446e+02	3.696829999999999927e+02	2.238220000000000027e+02	3.695009999999999764e+02	3.697789999999999964e+02	3.695099999999999909e+02	3.698820000000000050e+02	2.231310000000000002e+02	3.696539999999999964e+02	3.695690000000000168e+02	3.696190000000000282e+02	3.695659999999999741e+02	3.699940000000000282e+02	3.695659999999999741e+02	5.833959999999999582e+02	3.696739999999999782e+02	1.306210000000000093e+02	3.696809999999999832e+02	3.694950000000000045e+02
3.960110000000000241e+02	1.178889999999999958e+02	2.940720000000000027e+02	2.940980000000000132e+02	2.353919999999999959e+02	2.353880000000000052e+02	3.413349999999999795e+02	2.353880000000000052e+02	7.479040000000000532e+01	2.353909999999999911e+02	4.155620000000000118e+02	4.524490000000000123e+01	1.733820000000000050e+02	7.480140000000000100e+01	7.479550000000000409e+01	7.479240000000000066e+01	7.480400000000000205e+01	7.479919999999999902e+01	7.483780000000000143e+01	7.480480000000000018e+01	7.479470000000000596e+01	7.484640000000000271e+01	7.484430000000000405e+01	7.480159999999999343e+01	7.480150000000000432e+01	7.479559999999999320e+01	7.480070000000000618e+01	7.480020000000000380e+01	1.733600000000000136e+02	7.479890000000000327e+01	7.488009999999999877e+01	1.177980000000000018e+02	7.480349999999999966e+01	4.554419999999999646e+01	7.479269999999999641e+01	7.483870000000000289e+01	7.479059999999999775e+01	7.480620000000000402e+01	4.524620000000000175e+01	7.480249999999999488e+01	7.479439999999999600e+01	7.479489999999999839e+01	7.479330000000000211e+01	7.482590000000000430e+01	7.479680000000000462e+01	1.177789999999999964e+02	7.479500000000000171e+01	2.651429999999999865e+01	7.479699999999999704e+01	7.479070000000000107e+01
5.931019999999999754e+02	1.757030000000000030e+02	4.395339999999999918e+02	4.394830000000000041e+02	3.514479999999999791e+02	3.514470000000000027e+02	5.104169999999999732e+02	3.514490000000000123e+02	1.114120000000000061e+02	3.515710000000000264e+02	6.233400000000000318e+02	6.735030000000000427e+01	2.588809999999999718e+02	1.114360000000000070e+02	1.114219999999999970e+02	1.114210000000000065e+02	1.115109999999999957e+02	1.114620000000000033e+02	1.116910000000000025e+02	1.114479999999999933e+02	1.114290000000000020e+02	1.115709999999999980e+02	1.115079999999999956e+02	1.114369999999999976e+02	1.114320000000000022e+02	1.114270000000000067e+02	1.114470000000000027e+02	1.114440000000000026e+02	2.586320000000000050e+02	1.114449999999999932e+02	1.115600000000000023e+02	1.756659999999999968e+02	1.114230000000000018e+02	6.764629999999999654e+01	1.114170000000000016e+02	1.114369999999999976e+02	1.114180000000000064e+02	1.114659999999999940e+02	6.734940000000000282e+01	1.114440000000000026e+02	1.114279999999999973e+02	1.114249999999999972e+02	1.114240000000000066e+02	1.115169999999999959e+02	1.114440000000000026e+02	1.756399999999999864e+02	1.114230000000000018e+02	3.950030000000000285e+01	1.114249999999999972e+02	1.114120000000000061e+02
1.393460000000000036e+03	4.106429999999999723e+02	1.029730000000000018e+03	1.029730000000000018e+03	8.227690000000000055e+02	8.227670000000000528e+02	1.197059999999999945e+03	8.227770000000000437e+02	2.601379999999999768e+02	8.230910000000000082e+02	1.467140000000000100e+03	1.571150000000000091e+02	6.051950000000000500e+02	2.603050000000000068e+02	2.601619999999999777e+02	2.603679999999999950e+02	2.603949999999999818e+02	2.602130000000000223e+02	2.606949999999999932e+02	2.602389999999999759e+02	2.602450000000000045e+02	2.603709999999999809e+02	2.605199999999999818e+02	2.602409999999999854e+02	2.602280000000000086e+02	2.603100000000000023e+02	2.602919999999999732e+02	2.603419999999999845e+02	6.050030000000000427e+02	2.604110000000000014e+02	2.606159999999999854e+02	4.105339999999999918e+02	2.603009999999999877e+02	1.574919999999999902e+02	2.601490000000000009e+02	2.603589999999999804e+02	2.601600000000000250e+02	2.605009999999999764e+02	1.571289999999999907e+02	2.602679999999999723e+02	2.602069999999999936e+02	2.602559999999999718e+02	2.601960000000000264e+02	2.605620000000000118e+02	2.602019999999999982e+02	4.107090000000000032e+02	2.602980000000000018e+02	9.203400000000000603e+01	2.603000000000000114e+02	2.601429999999999723e+02
7.568630000000000564e+02	2.237980000000000018e+02	5.601799999999999500e+02	5.602359999999999900e+02	4.478919999999999959e+02	4.478899999999999864e+02	6.509189999999999827e+02	4.478919999999999959e+02	1.418480000000000132e+02	4.479010000000000105e+02	7.960030000000000427e+02	8.571609999999999729e+01	3.294990000000000236e+02	1.419550000000000125e+02	1.418629999999999995e+02	1.418830000000000098e+02	1.421529999999999916e+02	1.420190000000000055e+02	1.423650000000000091e+02	1.420569999999999879e+02	1.418820000000000050e+02	1.419269999999999925e+02	1.420260000000000105e+02	1.420229999999999961e+02	1.420140000000000100e+02	1.418849999999999909e+02	1.419530000000000030e+02	1.421310000000000002e+02	3.295120000000000005e+02	1.420140000000000100e+02	1.421030000000000086e+02	2.237769999999999868e+02	1.418909999999999911e+02	8.600730000000000075e+01	1.418530000000000086e+02	1.419799999999999898e+02	1.418460000000000036e+02	1.419780000000000086e+02	8.573329999999999984e+01	1.419890000000000043e+02	1.420420000000000016e+02	1.419459999999999980e+02	1.418849999999999909e+02	1.419770000000000039e+02	1.420569999999999879e+02	2.237860000000000014e+02	1.419060000000000059e+02	5.022579999999999956e+01	1.418839999999999861e+02	1.418499999999999943e+02
1.881059999999999945e+03	5.537960000000000491e+02	1.389190000000000055e+03	1.389259999999999991e+03	1.109920000000000073e+03	1.109920000000000073e+03	1.615390000000000100e+03	1.109950000000000045e+03	3.507540000000000191e+02	1.110150000000000091e+03	1.981230000000000018e+03	2.118009999999999877e+02	8.160270000000000437e+02	3.510989999999999895e+02	3.508460000000000036e+02	3.509649999999999750e+02	3.511940000000000168e+02	3.510210000000000150e+02	3.518670000000000186e+02	3.510500000000000114e+02	3.509630000000000223e+02	3.509549999999999841e+02	3.517420000000000186e+02	3.510419999999999732e+02	3.512309999999999945e+02	3.509680000000000177e+02	3.510690000000000168e+02	3.513220000000000027e+02	8.159660000000000082e+02	3.511399999999999864e+02	3.520249999999999773e+02	5.540190000000000055e+02	3.509150000000000205e+02	2.123319999999999936e+02	3.507819999999999823e+02	3.512040000000000077e+02	3.508190000000000168e+02	3.511469999999999914e+02	2.120130000000000052e+02	3.511619999999999777e+02	3.509839999999999804e+02	3.511349999999999909e+02	3.509440000000000168e+02	3.513249999999999886e+02	3.510590000000000259e+02	5.536829999999999927e+02	3.509289999999999736e+02	1.240010000000000048e+02	3.509069999999999823e+02	3.509010000000000105e+02
6.587859999999999445e+02	1.950300000000000011e+02	4.878519999999999754e+02	4.879110000000000014e+02	3.901329999999999814e+02	3.901329999999999814e+02	5.667759999999999536e+02	3.901349999999999909e+02	1.236230000000000047e+02	3.901429999999999723e+02	6.926000000000000227e+02	7.471599999999999397e+01	2.870570000000000164e+02	1.237300000000000040e+02	1.236389999999999958e+02	1.236580000000000013e+02	1.239279999999999973e+02	1.237939999999999969e+02	1.241389999999999958e+02	1.238310000000000031e+02	1.236569999999999965e+02	1.236979999999999933e+02	1.237999999999999972e+02	1.237969999999999970e+02	1.237890000000000015e+02	1.236599999999999966e+02	1.237279999999999944e+02	1.239039999999999964e+02	2.870740000000000123e+02	1.237890000000000015e+02	1.238750000000000000e+02	1.950120000000000005e+02	1.236640000000000015e+02	7.500090000000000146e+01	1.236280000000000001e+02	1.237450000000000045e+02	1.236209999999999951e+02	1.237519999999999953e+02	7.473340000000000316e+01	1.237620000000000005e+02	1.238160000000000025e+02	1.236929999999999978e+02	1.236599999999999966e+02	1.237500000000000000e+02	1.238310000000000031e+02	1.950269999999999868e+02	1.236790000000000020e+02	4.379659999999999798e+01	1.236580000000000013e+02	1.236250000000000000e+02
6.615639999999999645e+02	1.958189999999999884e+02	4.898720000000000141e+02	4.898899999999999864e+02	3.917719999999999914e+02	3.917679999999999723e+02	5.691620000000000346e+02	3.917980000000000018e+02	1.241430000000000007e+02	3.918349999999999795e+02	6.955270000000000437e+02	7.502920000000000300e+01	2.882869999999999777e+02	1.243550000000000040e+02	1.242109999999999985e+02	1.243080000000000069e+02	1.242549999999999955e+02	1.242240000000000038e+02	1.246310000000000002e+02	1.242019999999999982e+02	1.242909999999999968e+02	1.241710000000000065e+02	1.248550000000000040e+02	1.242270000000000039e+02	1.244099999999999966e+02	1.242990000000000066e+02	1.243239999999999981e+02	1.243919999999999959e+02	2.882719999999999914e+02	1.243209999999999980e+02	1.250439999999999969e+02	1.957779999999999916e+02	1.242309999999999945e+02	7.525140000000000384e+01	1.241610000000000014e+02	1.244230000000000018e+02	1.241419999999999959e+02	1.243520000000000039e+02	7.503069999999999595e+01	1.243700000000000045e+02	1.241730000000000018e+02	1.243970000000000056e+02	1.242840000000000060e+02	1.244590000000000032e+02	1.242150000000000034e+02	1.957750000000000057e+02	1.242399999999999949e+02	4.398799999999999955e+01	1.242279999999999944e+02	1.241370000000000005e+02
5.551620000000000346e+02	1.645889999999999986e+02	4.114580000000000268e+02	4.114590000000000032e+02	3.291080000000000041e+02	3.291070000000000277e+02	4.778690000000000282e+02	3.291070000000000277e+02	1.043670000000000044e+02	3.292620000000000005e+02	5.833450000000000273e+02	6.309360000000000213e+01	2.422810000000000059e+02	1.043990000000000009e+02	1.043810000000000002e+02	1.043799999999999955e+02	1.043900000000000006e+02	1.043780000000000001e+02	1.045819999999999936e+02	1.043949999999999960e+02	1.044039999999999964e+02	1.044609999999999985e+02	1.046099999999999994e+02	1.044009999999999962e+02	1.044129999999999967e+02	1.044060000000000059e+02	1.044030000000000058e+02	1.044060000000000059e+02	2.422220000000000084e+02	1.044249999999999972e+02	1.044929999999999950e+02	1.649350000000000023e+02	1.043960000000000008e+02	6.313219999999999743e+01	1.043739999999999952e+02	1.044030000000000058e+02	1.044330000000000069e+02	1.044479999999999933e+02	6.328940000000000055e+01	1.044240000000000066e+02	1.043739999999999952e+02	1.043919999999999959e+02	1.043840000000000003e+02	1.045450000000000017e+02	1.043949999999999960e+02	1.646630000000000109e+02	1.043850000000000051e+02	3.694749999999999801e+01	1.043990000000000009e+02	1.045160000000000053e+02
7.864959999999999809e+02	2.324370000000000118e+02	5.820430000000000064e+02	5.820510000000000446e+02	4.653269999999999982e+02	4.653269999999999982e+02	6.763200000000000500e+02	4.653269999999999982e+02	1.473720000000000141e+02	4.655000000000000000e+02	8.272179999999999609e+02	8.903870000000000573e+01	3.423709999999999809e+02	1.474240000000000066e+02	1.473959999999999866e+02	1.473810000000000002e+02	1.473880000000000052e+02	1.473990000000000009e+02	1.479770000000000039e+02	1.474619999999999891e+02	1.474079999999999870e+02	1.474590000000000032e+02	1.477729999999999961e+02	1.474699999999999989e+02	1.474149999999999920e+02	1.474389999999999930e+02	1.474219999999999970e+02	1.474459999999999980e+02	3.423210000000000264e+02	1.474600000000000080e+02	1.476100000000000136e+02	2.327909999999999968e+02	1.473859999999999957e+02	8.911409999999999343e+01	1.473969999999999914e+02	1.474819999999999993e+02	1.474170000000000016e+02	1.475529999999999973e+02	8.923680000000000234e+01	1.475089999999999861e+02	1.473669999999999902e+02	1.473770000000000095e+02	1.473830000000000098e+02	1.476469999999999914e+02	1.474639999999999986e+02	2.325600000000000023e+02	1.473720000000000141e+02	5.211469999999999914e+01	1.473870000000000005e+02	1.475060000000000002e+02
1.955109999999999900e+03	5.754249999999999545e+02	1.443960000000000036e+03	1.444019999999999982e+03	1.153519999999999982e+03	1.153509999999999991e+03	1.678900000000000091e+03	1.153529999999999973e+03	3.645310000000000059e+02	1.154119999999999891e+03	2.059269999999999982e+03	2.201069999999999993e+02	8.480449999999999591e+02	3.646549999999999727e+02	3.645760000000000218e+02	3.646129999999999995e+02	3.646510000000000105e+02	3.646469999999999914e+02	3.656159999999999854e+02	3.646909999999999741e+02	3.645889999999999986e+02	3.646560000000000059e+02	3.653840000000000146e+02	3.646879999999999882e+02	3.646990000000000123e+02	3.646800000000000068e+02	3.646410000000000196e+02	3.646639999999999873e+02	8.479759999999999991e+02	3.646650000000000205e+02	3.653260000000000218e+02	5.756019999999999754e+02	3.645690000000000168e+02	2.206779999999999973e+02	3.645620000000000118e+02	3.648369999999999891e+02	3.645699999999999932e+02	3.648149999999999977e+02	2.203230000000000075e+02	3.647880000000000109e+02	3.645339999999999918e+02	3.646209999999999809e+02	3.645539999999999736e+02	3.650799999999999841e+02	3.646970000000000027e+02	5.756630000000000109e+02	3.645380000000000109e+02	1.289470000000000027e+02	3.646129999999999995e+02	3.646610000000000014e+02
6.467809999999999491e+02	1.913870000000000005e+02	4.789940000000000282e+02	4.791220000000000141e+02	3.830520000000000209e+02	3.830509999999999877e+02	5.564589999999999463e+02	3.830690000000000168e+02	1.214150000000000063e+02	3.834019999999999868e+02	6.799189999999999827e+02	7.337149999999999750e+01	2.818519999999999754e+02	1.214240000000000066e+02	1.214189999999999969e+02	1.214710000000000036e+02	1.214120000000000061e+02	1.214470000000000027e+02	1.218310000000000031e+02	1.215070000000000050e+02	1.214110000000000014e+02	1.214189999999999969e+02	1.216730000000000018e+02	1.215019999999999953e+02	1.215040000000000049e+02	1.214849999999999994e+02	1.214449999999999932e+02	1.214659999999999940e+02	2.818559999999999945e+02	1.214569999999999936e+02	1.217699999999999960e+02	1.913660000000000139e+02	1.214080000000000013e+02	7.370470000000000255e+01	1.214240000000000066e+02	1.215580000000000069e+02	1.213870000000000005e+02	1.215490000000000066e+02	7.338410000000000366e+01	1.215460000000000065e+02	1.213990000000000009e+02	1.214470000000000027e+02	1.214030000000000058e+02	1.216710000000000065e+02	1.215090000000000003e+02	1.915140000000000100e+02	1.213919999999999959e+02	4.295029999999999859e+01	1.214410000000000025e+02	1.213859999999999957e+02
2.359610000000000127e+02	7.083750000000000568e+01	1.760449999999999875e+02	1.760730000000000075e+02	1.411239999999999952e+02	1.411250000000000000e+02	2.040070000000000050e+02	1.411239999999999952e+02	4.507379999999999853e+01	1.414449999999999932e+02	2.468000000000000114e+02	2.729459999999999908e+01	1.040930000000000035e+02	4.505219999999999914e+01	4.505369999999999919e+01	4.505630000000000024e+01	4.506170000000000186e+01	4.507039999999999935e+01	4.516109999999999758e+01	4.508590000000000231e+01	4.505519999999999925e+01	4.505190000000000339e+01	4.512819999999999965e+01	4.507750000000000057e+01	4.505780000000000030e+01	4.506850000000000023e+01	4.505700000000000216e+01	4.505760000000000076e+01	1.040930000000000035e+02	4.506519999999999726e+01	4.510360000000000014e+01	7.085439999999999827e+01	4.504979999999999762e+01	2.739349999999999952e+01	4.505069999999999908e+01	4.509329999999999927e+01	4.504809999999999803e+01	4.506779999999999831e+01	2.730740000000000123e+01	4.506810000000000116e+01	4.505259999999999820e+01	4.508109999999999928e+01	4.505299999999999727e+01	4.514370000000000260e+01	4.507860000000000156e+01	7.087900000000000489e+01	4.504849999999999710e+01	1.601719999999999899e+01	4.505199999999999960e+01	4.504719999999999658e+01
5.551760000000000446e+02	1.645209999999999866e+02	4.114390000000000214e+02	4.115779999999999745e+02	3.291089999999999804e+02	3.291070000000000277e+02	4.778720000000000141e+02	3.291259999999999764e+02	1.043910000000000053e+02	3.294580000000000268e+02	5.833450000000000273e+02	6.309660000000000224e+01	2.422170000000000130e+02	1.043750000000000000e+02	1.043760000000000048e+02	1.044369999999999976e+02	1.043810000000000002e+02	1.043880000000000052e+02	1.045070000000000050e+02	1.044069999999999965e+02	1.043850000000000051e+02	1.043919999999999959e+02	1.045630000000000024e+02	1.044020000000000010e+02	1.044599999999999937e+02	1.044419999999999931e+02	1.044020000000000010e+02	1.043990000000000009e+02	2.422199999999999989e+02	1.043990000000000009e+02	1.046650000000000063e+02	1.644960000000000093e+02	1.043820000000000050e+02	6.340160000000000196e+01	1.043679999999999950e+02	1.044440000000000026e+02	1.043649999999999949e+02	1.044219999999999970e+02	6.311050000000000182e+01	1.044389999999999930e+02	1.043709999999999951e+02	1.044240000000000066e+02	1.043790000000000049e+02	1.045699999999999932e+02	1.044039999999999964e+02	1.646380000000000052e+02	1.043689999999999998e+02	3.694530000000000314e+01	1.044180000000000064e+02	1.043649999999999949e+02
4.746650000000000205e+02	1.409120000000000061e+02	3.520740000000000123e+02	3.521970000000000027e+02	2.817049999999999841e+02	2.817019999999999982e+02	4.088109999999999786e+02	2.817210000000000036e+02	8.941009999999999991e+01	2.820520000000000209e+02	4.984769999999999754e+02	5.406839999999999691e+01	2.073859999999999957e+02	8.941519999999999868e+01	8.941110000000000468e+01	8.947589999999999577e+01	8.941819999999999879e+01	8.942940000000000111e+01	8.945680000000000121e+01	8.944419999999999504e+01	8.941859999999999786e+01	8.943309999999999604e+01	8.954500000000000171e+01	8.943810000000000571e+01	8.949790000000000134e+01	8.946380000000000621e+01	8.943590000000000373e+01	8.943410000000000082e+01	2.073890000000000100e+02	8.943280000000000030e+01	8.966360000000000241e+01	1.408810000000000002e+02	8.942170000000000130e+01	5.436950000000000216e+01	8.940720000000000312e+01	8.948449999999999704e+01	8.940699999999999648e+01	8.945480000000000587e+01	5.408120000000000260e+01	8.946939999999999316e+01	8.940900000000000603e+01	8.946540000000000248e+01	8.941459999999999297e+01	8.955740000000000123e+01	8.944459999999999411e+01	1.409960000000000093e+02	8.940909999999999513e+01	3.166639999999999944e+01	8.945610000000000639e+01	8.940560000000000684e+01
6.745220000000000482e+02	1.996160000000000139e+02	4.994510000000000218e+02	4.995860000000000127e+02	3.993980000000000246e+02	3.993960000000000150e+02	5.802730000000000246e+02	3.994159999999999968e+02	1.265480000000000018e+02	3.997649999999999864e+02	7.091839999999999691e+02	7.648449999999999704e+01	2.938690000000000282e+02	1.265649999999999977e+02	1.265690000000000026e+02	1.266209999999999951e+02	1.266449999999999960e+02	1.266129999999999995e+02	1.267990000000000066e+02	1.266059999999999945e+02	1.265660000000000025e+02	1.265819999999999936e+02	1.267369999999999948e+02	1.265900000000000034e+02	1.266430000000000007e+02	1.266170000000000044e+02	1.265889999999999986e+02	1.265919999999999987e+02	2.938679999999999950e+02	1.265870000000000033e+02	1.268760000000000048e+02	1.995029999999999859e+02	1.265649999999999977e+02	7.692419999999999902e+01	1.265550000000000068e+02	1.266310000000000002e+02	1.265450000000000017e+02	1.266189999999999998e+02	7.649710000000000321e+01	1.266329999999999956e+02	1.265559999999999974e+02	1.266029999999999944e+02	1.265600000000000023e+02	1.267510000000000048e+02	1.266029999999999944e+02	1.997410000000000139e+02	1.265510000000000019e+02	4.488779999999999859e+01	1.266059999999999945e+02	1.265439999999999969e+02
1.155660000000000082e+03	3.408159999999999741e+02	8.544149999999999636e+02	8.544660000000000082e+02	6.827469999999999573e+02	6.827329999999999472e+02	9.930499999999999545e+02	6.827540000000000191e+02	2.159550000000000125e+02	6.831739999999999782e+02	1.216440000000000055e+03	1.304459999999999980e+02	5.020710000000000264e+02	2.160279999999999916e+02	2.159770000000000039e+02	2.160289999999999964e+02	2.160620000000000118e+02	2.160449999999999875e+02	2.164410000000000025e+02	2.160260000000000105e+02	2.159780000000000086e+02	2.160459999999999923e+02	2.164070000000000107e+02	2.160140000000000100e+02	2.160809999999999889e+02	2.160380000000000109e+02	2.160149999999999864e+02	2.160140000000000100e+02	5.020529999999999973e+02	2.160020000000000095e+02	2.165130000000000052e+02	3.406399999999999864e+02	2.159799999999999898e+02	1.309410000000000025e+02	2.159619999999999891e+02	2.161519999999999868e+02	2.159499999999999886e+02	2.160579999999999927e+02	1.304639999999999986e+02	2.160749999999999886e+02	2.159639999999999986e+02	2.160399999999999920e+02	2.159679999999999893e+02	2.162290000000000134e+02	2.160300000000000011e+02	3.409329999999999927e+02	2.159629999999999939e+02	7.652939999999999543e+01	2.160229999999999961e+02	2.159519999999999982e+02
1.058519999999999982e+03	3.123840000000000146e+02	7.827559999999999718e+02	7.828220000000000027e+02	6.255380000000000109e+02	6.255209999999999582e+02	9.096979999999999791e+02	6.255370000000000346e+02	1.978979999999999961e+02	6.256530000000000200e+02	1.114009999999999991e+03	1.195480000000000018e+02	4.600319999999999823e+02	1.979720000000000084e+02	1.979339999999999975e+02	1.983350000000000080e+02	1.980049999999999955e+02	1.979730000000000132e+02	1.985430000000000064e+02	1.979470000000000027e+02	1.980610000000000070e+02	1.979840000000000089e+02	1.982609999999999957e+02	1.980300000000000011e+02	1.980000000000000000e+02	1.982179999999999893e+02	1.981129999999999995e+02	1.982040000000000077e+02	4.600160000000000196e+02	1.983100000000000023e+02	1.984099999999999966e+02	3.123100000000000023e+02	1.981980000000000075e+02	1.199150000000000063e+02	1.979149999999999920e+02	1.980699999999999932e+02	1.979259999999999877e+02	1.984579999999999984e+02	1.195540000000000020e+02	1.980780000000000030e+02	1.979180000000000064e+02	1.979519999999999982e+02	1.979780000000000086e+02	1.985380000000000109e+02	1.979679999999999893e+02	3.124370000000000118e+02	1.981920000000000073e+02	7.021559999999999491e+01	1.982170000000000130e+02	1.978990000000000009e+02
1.424930000000000064e+03	4.198519999999999754e+02	1.052940000000000055e+03	1.052950000000000045e+03	8.413579999999999472e+02	8.412930000000000064e+02	1.224039999999999964e+03	8.412960000000000491e+02	2.659830000000000041e+02	8.414619999999999891e+02	1.500309999999999945e+03	1.606409999999999911e+02	6.185990000000000464e+02	2.661109999999999900e+02	2.660380000000000109e+02	2.664669999999999845e+02	2.661329999999999814e+02	2.660849999999999795e+02	2.667660000000000196e+02	2.660720000000000027e+02	2.661569999999999823e+02	2.661299999999999955e+02	2.665049999999999955e+02	2.661410000000000196e+02	2.661309999999999718e+02	2.663700000000000045e+02	2.662300000000000182e+02	2.663269999999999982e+02	6.185629999999999882e+02	2.664220000000000255e+02	2.667710000000000150e+02	4.198319999999999936e+02	2.663079999999999927e+02	1.608830000000000098e+02	2.660169999999999959e+02	2.661779999999999973e+02	2.660110000000000241e+02	2.666299999999999955e+02	1.606639999999999873e+02	2.662339999999999804e+02	2.660199999999999818e+02	2.661070000000000277e+02	2.660690000000000168e+02	2.667900000000000205e+02	2.660670000000000073e+02	4.201519999999999868e+02	2.662889999999999873e+02	9.424660000000000082e+01	2.663170000000000073e+02	2.659889999999999759e+02
1.407349999999999909e+03	4.146970000000000027e+02	1.039980000000000018e+03	1.039980000000000018e+03	8.310040000000000191e+02	8.309400000000000546e+02	1.208960000000000036e+03	8.309429999999999836e+02	2.627160000000000082e+02	8.311100000000000136e+02	1.481769999999999982e+03	1.586690000000000111e+02	6.109919999999999618e+02	2.628439999999999941e+02	2.627710000000000150e+02	2.631999999999999886e+02	2.628659999999999854e+02	2.628179999999999836e+02	2.634979999999999905e+02	2.628050000000000068e+02	2.628899999999999864e+02	2.628629999999999995e+02	2.632379999999999995e+02	2.628740000000000236e+02	2.628650000000000091e+02	2.631039999999999850e+02	2.629630000000000223e+02	2.630600000000000023e+02	6.109569999999999936e+02	2.631560000000000059e+02	2.635000000000000000e+02	4.146709999999999923e+02	2.630409999999999968e+02	1.589110000000000014e+02	2.627500000000000000e+02	2.629110000000000014e+02	2.627450000000000045e+02	2.633639999999999759e+02	1.586920000000000073e+02	2.629669999999999845e+02	2.627529999999999859e+02	2.628399999999999750e+02	2.628020000000000209e+02	2.635210000000000150e+02	2.628000000000000114e+02	4.149970000000000141e+02	2.630219999999999914e+02	9.309420000000000073e+01	2.630500000000000114e+02	2.627219999999999800e+02
6.051280000000000427e+02	1.792779999999999916e+02	4.484350000000000023e+02	4.483700000000000045e+02	3.585459999999999923e+02	3.585299999999999727e+02	5.207350000000000136e+02	3.585319999999999823e+02	1.136490000000000009e+02	3.586340000000000146e+02	6.360220000000000482e+02	6.869729999999999848e+01	2.638500000000000227e+02	1.137099999999999937e+02	1.136680000000000064e+02	1.140819999999999936e+02	1.136689999999999969e+02	1.136800000000000068e+02	1.140199999999999960e+02	1.136779999999999973e+02	1.138080000000000069e+02	1.137120000000000033e+02	1.139470000000000027e+02	1.137699999999999960e+02	1.137459999999999951e+02	1.139560000000000031e+02	1.138550000000000040e+02	1.139429999999999978e+02	2.638419999999999845e+02	1.140499999999999972e+02	1.140630000000000024e+02	1.793429999999999893e+02	1.139459999999999980e+02	6.875419999999999732e+01	1.136580000000000013e+02	1.138040000000000020e+02	1.136790000000000020e+02	1.141830000000000069e+02	6.870329999999999870e+01	1.138070000000000022e+02	1.136629999999999967e+02	1.136800000000000068e+02	1.137279999999999944e+02	1.142409999999999997e+02	1.136970000000000027e+02	1.793660000000000139e+02	1.139429999999999978e+02	4.037319999999999709e+01	1.139519999999999982e+02	1.136509999999999962e+02
1.250980000000000018e+03	3.687459999999999809e+02	9.246680000000000064e+02	9.246699999999999591e+02	7.389189999999999827e+02	7.388559999999999945e+02	1.074809999999999945e+03	7.388579999999999472e+02	2.336579999999999870e+02	7.390130000000000337e+02	1.316920000000000073e+03	1.411299999999999955e+02	5.433260000000000218e+02	2.337760000000000105e+02	2.336970000000000027e+02	2.341399999999999864e+02	2.337280000000000086e+02	2.337220000000000084e+02	2.342560000000000002e+02	2.337309999999999945e+02	2.338319999999999936e+02	2.337990000000000066e+02	2.341440000000000055e+02	2.338069999999999879e+02	2.338040000000000020e+02	2.340360000000000014e+02	2.339010000000000105e+02	2.339939999999999998e+02	5.432960000000000491e+02	2.340900000000000034e+02	2.343990000000000009e+02	3.688090000000000259e+02	2.339809999999999945e+02	1.412340000000000089e+02	2.336829999999999927e+02	2.338489999999999895e+02	2.336879999999999882e+02	2.342839999999999918e+02	1.411539999999999964e+02	2.338940000000000055e+02	2.336899999999999977e+02	2.337829999999999870e+02	2.337450000000000045e+02	2.344449999999999932e+02	2.337270000000000039e+02	3.690430000000000064e+02	2.339639999999999986e+02	8.272490000000000521e+01	2.339859999999999900e+02	2.336649999999999920e+02
8.336820000000000164e+02	2.462980000000000018e+02	6.168129999999999882e+02	6.168640000000000327e+02	4.931779999999999973e+02	4.931159999999999854e+02	7.168039999999999736e+02	4.931159999999999854e+02	1.561150000000000091e+02	4.932400000000000091e+02	8.769690000000000509e+02	9.432880000000000109e+01	3.627500000000000000e+02	1.562220000000000084e+02	1.561500000000000057e+02	1.565929999999999893e+02	1.561690000000000111e+02	1.561479999999999961e+02	1.564749999999999943e+02	1.561709999999999923e+02	1.562779999999999916e+02	1.561949999999999932e+02	1.564689999999999941e+02	1.562460000000000093e+02	1.562539999999999907e+02	1.564749999999999943e+02	1.563449999999999989e+02	1.564310000000000116e+02	3.627339999999999804e+02	1.565349999999999966e+02	1.567510000000000048e+02	2.464079999999999870e+02	1.564329999999999927e+02	9.438689999999999714e+01	1.561390000000000100e+02	1.562019999999999982e+02	1.561459999999999866e+02	1.567110000000000127e+02	9.434720000000000084e+01	1.563100000000000023e+02	1.561440000000000055e+02	1.562330000000000041e+02	1.561959999999999980e+02	1.568280000000000030e+02	1.561599999999999966e+02	2.465370000000000061e+02	1.564180000000000064e+02	5.530910000000000082e+01	1.564310000000000116e+02	1.561200000000000045e+02
1.769150000000000091e+03	5.209569999999999936e+02	1.306769999999999982e+03	1.306759999999999991e+03	1.044049999999999955e+03	1.043990000000000009e+03	1.519339999999999918e+03	1.043990000000000009e+03	3.299420000000000073e+02	1.044299999999999955e+03	1.863190000000000055e+03	1.992429999999999950e+02	7.675689999999999600e+02	3.302239999999999895e+02	3.301419999999999959e+02	3.305009999999999764e+02	3.301669999999999732e+02	3.301009999999999991e+02	3.309309999999999832e+02	3.300480000000000018e+02	3.301539999999999964e+02	3.300699999999999932e+02	3.307420000000000186e+02	3.301510000000000105e+02	3.301340000000000146e+02	3.304859999999999900e+02	3.302280000000000086e+02	3.303589999999999804e+02	7.675140000000000100e+02	3.304830000000000041e+02	3.312200000000000273e+02	5.213310000000000173e+02	3.302989999999999782e+02	1.993839999999999861e+02	3.301240000000000236e+02	3.302719999999999914e+02	3.301220000000000141e+02	3.308790000000000191e+02	1.992990000000000066e+02	3.303589999999999804e+02	3.299929999999999950e+02	3.301259999999999764e+02	3.300400000000000205e+02	3.309250000000000114e+02	3.300620000000000118e+02	5.213500000000000227e+02	3.302640000000000100e+02	1.169039999999999964e+02	3.303299999999999841e+02	3.299490000000000123e+02
6.328959999999999582e+02	1.872969999999999970e+02	4.687280000000000086e+02	4.687950000000000159e+02	3.749250000000000114e+02	3.748770000000000095e+02	5.445489999999999782e+02	3.748770000000000095e+02	1.188059999999999974e+02	3.749300000000000068e+02	6.652870000000000346e+02	7.181029999999999802e+01	2.758720000000000141e+02	1.188610000000000042e+02	1.188250000000000028e+02	1.188539999999999992e+02	1.188559999999999945e+02	1.188389999999999986e+02	1.190259999999999962e+02	1.188499999999999943e+02	1.188199999999999932e+02	1.188820000000000050e+02	1.189849999999999994e+02	1.188329999999999984e+02	1.188550000000000040e+02	1.188760000000000048e+02	1.188419999999999987e+02	1.188469999999999942e+02	2.758500000000000227e+02	1.188359999999999985e+02	1.190969999999999942e+02	1.872930000000000064e+02	1.188310000000000031e+02	7.185720000000000596e+01	1.188209999999999980e+02	1.188400000000000034e+02	1.188050000000000068e+02	1.188970000000000056e+02	7.182789999999999964e+01	1.188829999999999956e+02	1.188229999999999933e+02	1.189000000000000057e+02	1.188139999999999930e+02	1.190000000000000000e+02	1.188259999999999934e+02	1.874979999999999905e+02	1.188179999999999978e+02	4.204820000000000135e+01	1.188310000000000031e+02	1.188110000000000070e+02
3.275419999999999732e+02	9.786230000000000473e+01	2.436469999999999914e+02	2.436210000000000093e+02	1.950680000000000121e+02	1.950670000000000073e+02	2.825939999999999941e+02	1.950670000000000073e+02	6.206750000000000256e+01	1.950929999999999893e+02	3.433740000000000236e+02	3.756569999999999965e+01	1.437379999999999995e+02	6.210119999999999862e+01	6.207339999999999947e+01	6.207860000000000156e+01	6.211820000000000164e+01	6.208689999999999998e+01	6.225469999999999970e+01	6.209510000000000218e+01	6.209429999999999694e+01	6.208189999999999742e+01	6.218079999999999785e+01	6.209069999999999823e+01	6.211019999999999897e+01	6.208379999999999654e+01	6.209369999999999834e+01	6.209409999999999741e+01	1.437350000000000136e+02	6.210840000000000316e+01	6.233070000000000022e+01	9.791610000000000014e+01	6.209570000000000078e+01	3.760520000000000351e+01	6.207209999999999894e+01	6.210260000000000247e+01	6.221479999999999677e+01	6.214180000000000348e+01	3.756839999999999691e+01	6.208850000000000335e+01	6.207880000000000109e+01	6.210889999999999844e+01	6.207150000000000034e+01	6.215950000000000131e+01	6.208010000000000161e+01	9.772220000000000084e+01	6.208229999999999649e+01	2.217970000000000041e+01	6.208520000000000039e+01	6.206750000000000256e+01
9.567530000000000427e+02	2.825450000000000159e+02	7.077340000000000373e+02	7.076340000000000146e+02	5.655879999999999654e+02	5.655839999999999463e+02	8.223790000000000191e+02	5.655850000000000364e+02	1.789850000000000136e+02	5.658110000000000355e+02	1.006710000000000036e+03	1.081310000000000002e+02	4.160289999999999964e+02	1.791670000000000016e+02	1.791490000000000009e+02	1.790649999999999977e+02	1.791519999999999868e+02	1.791069999999999993e+02	1.796059999999999945e+02	1.790349999999999966e+02	1.790329999999999870e+02	1.790300000000000011e+02	1.794250000000000114e+02	1.790649999999999977e+02	1.790389999999999873e+02	1.791690000000000111e+02	1.790430000000000064e+02	1.790889999999999986e+02	4.159889999999999759e+02	1.791080000000000041e+02	1.796320000000000050e+02	2.827909999999999968e+02	1.790250000000000057e+02	1.082189999999999941e+02	1.791419999999999959e+02	1.792390000000000043e+02	1.791339999999999861e+02	1.793290000000000077e+02	1.081680000000000064e+02	1.792069999999999936e+02	1.790070000000000050e+02	1.790740000000000123e+02	1.790020000000000095e+02	1.792599999999999909e+02	1.790579999999999927e+02	2.826800000000000068e+02	1.790070000000000050e+02	6.355499999999999972e+01	1.790589999999999975e+02	1.789869999999999948e+02
6.976639999999999873e+02	2.063940000000000055e+02	5.164859999999999900e+02	5.165309999999999491e+02	4.130190000000000055e+02	4.130179999999999723e+02	6.001150000000000091e+02	4.130199999999999818e+02	1.310149999999999864e+02	4.132320000000000277e+02	7.335710000000000264e+02	7.917069999999999652e+01	3.038919999999999959e+02	1.308460000000000036e+02	1.308429999999999893e+02	1.308470000000000084e+02	1.308580000000000041e+02	1.308899999999999864e+02	1.309070000000000107e+02	1.308669999999999902e+02	1.308619999999999948e+02	1.308590000000000089e+02	1.308729999999999905e+02	1.308950000000000102e+02	1.308770000000000095e+02	1.308559999999999945e+02	1.308520000000000039e+02	1.309370000000000118e+02	3.038750000000000000e+02	1.308770000000000095e+02	1.309470000000000027e+02	2.063559999999999945e+02	1.308890000000000100e+02	7.927020000000000266e+01	1.308439999999999941e+02	1.311440000000000055e+02	1.309840000000000089e+02	1.309259999999999877e+02	7.908169999999999789e+01	1.309310000000000116e+02	1.308489999999999895e+02	1.311479999999999961e+02	1.308429999999999893e+02	1.309490000000000123e+02	1.308750000000000000e+02	2.062189999999999941e+02	1.309089999999999918e+02	4.636639999999999873e+01	1.309079999999999870e+02	1.308449999999999989e+02
1.349970000000000027e+03	3.978029999999999973e+02	9.975570000000000164e+02	9.975470000000000255e+02	7.971620000000000346e+02	7.971580000000000155e+02	1.159750000000000000e+03	7.971639999999999873e+02	2.522330000000000041e+02	7.974170000000000300e+02	1.421289999999999964e+03	1.524250000000000114e+02	5.861589999999999918e+02	2.521829999999999927e+02	2.521119999999999948e+02	2.522249999999999943e+02	2.520949999999999989e+02	2.521129999999999995e+02	2.523810000000000002e+02	2.521059999999999945e+02	2.522290000000000134e+02	2.521090000000000089e+02	2.524259999999999877e+02	2.521620000000000061e+02	2.523009999999999877e+02	2.522729999999999961e+02	2.522479999999999905e+02	2.523340000000000032e+02	5.862659999999999627e+02	2.522630000000000052e+02	2.526899999999999977e+02	3.977169999999999845e+02	2.521709999999999923e+02	1.526790000000000020e+02	2.520689999999999884e+02	2.524190000000000111e+02	2.521970000000000027e+02	2.523319999999999936e+02	1.522580000000000098e+02	2.523470000000000084e+02	2.520819999999999936e+02	2.527309999999999945e+02	2.522030000000000030e+02	2.524149999999999920e+02	2.521339999999999861e+02	3.980600000000000023e+02	2.521759999999999877e+02	8.914039999999999964e+01	2.522299999999999898e+02	2.520589999999999975e+02
5.560839999999999463e+02	1.648060000000000116e+02	4.121770000000000209e+02	4.121610000000000014e+02	3.296560000000000059e+02	3.296519999999999868e+02	4.786630000000000109e+02	3.296569999999999823e+02	1.045400000000000063e+02	3.296979999999999791e+02	5.843210000000000264e+02	6.338320000000000221e+01	2.426270000000000095e+02	1.046490000000000009e+02	1.045930000000000035e+02	1.046979999999999933e+02	1.045619999999999976e+02	1.045889999999999986e+02	1.048259999999999934e+02	1.045750000000000028e+02	1.046860000000000070e+02	1.045669999999999931e+02	1.048559999999999945e+02	1.046299999999999955e+02	1.047729999999999961e+02	1.047459999999999951e+02	1.047189999999999941e+02	1.047960000000000065e+02	2.427609999999999957e+02	1.047229999999999990e+02	1.051470000000000056e+02	1.647889999999999873e+02	1.046350000000000051e+02	6.346979999999999933e+01	1.045510000000000019e+02	1.048599999999999994e+02	1.045360000000000014e+02	1.047939999999999969e+02	6.321490000000000009e+01	1.048160000000000025e+02	1.045610000000000070e+02	1.047240000000000038e+02	1.046830000000000069e+02	1.048400000000000034e+02	1.046050000000000040e+02	1.652309999999999945e+02	1.046410000000000053e+02	3.706230000000000047e+01	1.046710000000000065e+02	1.045370000000000061e+02
6.421319999999999482e+02	1.900519999999999925e+02	4.756129999999999995e+02	4.755559999999999832e+02	3.803290000000000077e+02	3.803249999999999886e+02	5.524869999999999663e+02	3.803299999999999841e+02	1.205300000000000011e+02	3.803709999999999809e+02	6.750410000000000537e+02	7.294339999999999691e+01	2.798639999999999759e+02	1.206490000000000009e+02	1.205810000000000031e+02	1.206899999999999977e+02	1.205490000000000066e+02	1.205360000000000014e+02	1.207870000000000061e+02	1.205510000000000019e+02	1.206790000000000020e+02	1.205630000000000024e+02	1.208649999999999949e+02	1.205789999999999935e+02	1.207360000000000042e+02	1.207289999999999992e+02	1.207090000000000032e+02	1.207090000000000032e+02	2.799879999999999995e+02	1.206979999999999933e+02	1.210550000000000068e+02	1.900049999999999955e+02	1.205939999999999941e+02	7.309770000000000323e+01	1.205370000000000061e+02	1.205870000000000033e+02	1.205259999999999962e+02	1.207180000000000035e+02	7.286459999999999582e+01	1.207279999999999944e+02	1.205450000000000017e+02	1.208949999999999960e+02	1.206730000000000018e+02	1.207759999999999962e+02	1.205709999999999980e+02	1.904840000000000089e+02	1.205789999999999935e+02	4.265270000000000294e+01	1.206340000000000003e+02	1.205259999999999962e+02
1.485059999999999945e+03	4.374300000000000068e+02	1.097230000000000018e+03	1.097170000000000073e+03	8.767160000000000082e+02	8.767100000000000364e+02	1.275640000000000100e+03	8.767160000000000082e+02	2.771689999999999827e+02	8.768060000000000400e+02	1.563720000000000027e+03	1.674859999999999900e+02	6.447640000000000100e+02	2.773369999999999891e+02	2.773720000000000141e+02	2.774300000000000068e+02	2.773059999999999832e+02	2.772429999999999950e+02	2.780400000000000205e+02	2.773120000000000118e+02	2.773430000000000177e+02	2.772230000000000132e+02	2.777989999999999782e+02	2.774359999999999786e+02	2.774350000000000023e+02	2.775369999999999777e+02	2.774279999999999973e+02	2.776220000000000141e+02	6.447390000000000327e+02	2.775509999999999877e+02	2.778860000000000241e+02	4.373360000000000127e+02	2.773609999999999900e+02	1.677379999999999995e+02	2.773179999999999836e+02	2.773120000000000118e+02	2.771680000000000064e+02	2.776960000000000264e+02	1.674060000000000059e+02	2.775559999999999832e+02	2.772420000000000186e+02	2.777889999999999873e+02	2.773269999999999982e+02	2.776789999999999736e+02	2.773389999999999986e+02	4.379340000000000259e+02	2.773990000000000009e+02	9.792159999999999798e+01	2.774100000000000250e+02	2.771600000000000250e+02
2.047619999999999891e+03	6.025249999999999773e+02	1.512069999999999936e+03	1.512019999999999982e+03	1.208000000000000000e+03	1.208000000000000000e+03	1.758269999999999982e+03	1.208009999999999991e+03	3.817289999999999850e+02	1.208099999999999909e+03	2.156820000000000164e+03	2.305829999999999984e+02	8.882580000000000382e+02	3.818729999999999905e+02	3.819080000000000155e+02	3.819649999999999750e+02	3.818450000000000273e+02	3.817789999999999964e+02	3.825849999999999795e+02	3.818539999999999850e+02	3.818790000000000191e+02	3.817669999999999959e+02	3.823600000000000136e+02	3.819780000000000086e+02	3.819719999999999800e+02	3.820769999999999982e+02	3.819639999999999986e+02	3.821619999999999777e+02	8.881539999999999964e+02	3.820910000000000082e+02	3.824300000000000068e+02	6.023029999999999973e+02	3.818980000000000246e+02	2.309010000000000105e+02	3.818530000000000086e+02	3.818750000000000000e+02	3.817040000000000077e+02	3.822420000000000186e+02	2.305089999999999861e+02	3.821000000000000227e+02	3.817780000000000200e+02	3.826150000000000091e+02	3.818609999999999900e+02	3.822309999999999945e+02	3.818759999999999764e+02	6.029329999999999927e+02	3.819370000000000118e+02	1.348269999999999982e+02	3.819479999999999791e+02	3.817060000000000173e+02
8.355240000000000009e+02	2.468350000000000080e+02	6.182089999999999463e+02	6.182000000000000455e+02	4.942069999999999936e+02	4.942049999999999841e+02	7.183909999999999627e+02	4.942060000000000173e+02	1.564670000000000130e+02	4.942549999999999955e+02	8.789199999999999591e+02	9.454240000000000066e+01	3.636990000000000123e+02	1.565159999999999911e+02	1.566189999999999998e+02	1.565670000000000073e+02	1.565850000000000080e+02	1.565349999999999966e+02	1.570809999999999889e+02	1.565900000000000034e+02	1.564929999999999950e+02	1.564890000000000043e+02	1.567620000000000005e+02	1.566850000000000023e+02	1.565279999999999916e+02	1.566359999999999957e+02	1.565469999999999970e+02	1.567410000000000139e+02	3.635500000000000114e+02	1.566810000000000116e+02	1.566579999999999870e+02	2.467880000000000109e+02	1.565949999999999989e+02	9.464039999999999964e+01	1.566090000000000089e+02	1.565529999999999973e+02	1.564699999999999989e+02	1.568069999999999879e+02	9.454099999999999682e+01	1.566560000000000059e+02	1.565250000000000057e+02	1.567220000000000084e+02	1.564819999999999993e+02	1.567299999999999898e+02	1.565960000000000036e+02	2.469070000000000107e+02	1.566479999999999961e+02	5.532959999999999923e+01	1.566040000000000134e+02	1.564619999999999891e+02
7.115289999999999964e+02	2.104670000000000130e+02	5.267720000000000482e+02	5.267649999999999864e+02	4.211940000000000168e+02	4.211909999999999741e+02	6.120220000000000482e+02	4.211920000000000073e+02	1.334269999999999925e+02	4.212080000000000268e+02	7.482039999999999509e+02	8.063530000000000086e+01	3.100310000000000059e+02	1.334730000000000132e+02	1.335720000000000027e+02	1.335269999999999868e+02	1.335349999999999966e+02	1.334879999999999995e+02	1.339139999999999873e+02	1.335380000000000109e+02	1.334530000000000030e+02	1.334399999999999977e+02	1.337059999999999889e+02	1.336390000000000100e+02	1.334850000000000136e+02	1.335910000000000082e+02	1.335029999999999859e+02	1.336910000000000025e+02	3.099019999999999868e+02	1.336359999999999957e+02	1.335900000000000034e+02	2.104120000000000061e+02	1.335540000000000020e+02	8.072709999999999297e+01	1.335649999999999977e+02	1.335109999999999957e+02	1.334310000000000116e+02	1.337609999999999957e+02	8.063389999999999702e+01	1.336059999999999945e+02	1.334799999999999898e+02	1.336769999999999925e+02	1.334420000000000073e+02	1.336719999999999970e+02	1.335519999999999925e+02	2.105380000000000109e+02	1.336069999999999993e+02	4.720009999999999906e+01	1.335639999999999930e+02	1.334209999999999923e+02
1.989349999999999909e+03	5.854189999999999827e+02	1.469319999999999936e+03	1.469509999999999991e+03	1.173680000000000064e+03	1.173670000000000073e+03	1.708259999999999991e+03	1.173670000000000073e+03	3.708870000000000005e+02	1.173859999999999900e+03	2.095360000000000127e+03	2.239459999999999980e+02	8.628780000000000427e+02	3.710409999999999968e+02	3.710729999999999791e+02	3.709920000000000186e+02	3.713690000000000282e+02	3.710939999999999941e+02	3.721809999999999832e+02	3.710910000000000082e+02	3.709150000000000205e+02	3.710489999999999782e+02	3.716340000000000146e+02	3.710690000000000168e+02	3.710620000000000118e+02	3.712280000000000086e+02	3.709639999999999986e+02	3.710950000000000273e+02	8.628160000000000309e+02	3.710799999999999841e+02	3.714350000000000023e+02	5.852699999999999818e+02	3.709580000000000268e+02	2.241299999999999955e+02	3.710760000000000218e+02	3.711109999999999900e+02	3.708829999999999814e+02	3.716039999999999850e+02	2.240130000000000052e+02	3.713870000000000005e+02	3.709580000000000268e+02	3.718690000000000282e+02	3.708879999999999768e+02	3.713729999999999905e+02	3.710980000000000132e+02	5.858669999999999618e+02	3.709409999999999741e+02	1.310449999999999875e+02	3.709929999999999950e+02	3.708860000000000241e+02
5.403569999999999709e+02	1.602359999999999900e+02	4.006700000000000159e+02	4.007529999999999859e+02	3.203919999999999959e+02	3.203890000000000100e+02	4.651680000000000064e+02	3.203890000000000100e+02	1.016140000000000043e+02	3.204289999999999736e+02	5.677369999999999663e+02	6.143500000000000227e+01	2.358360000000000127e+02	1.016770000000000067e+02	1.016550000000000011e+02	1.016509999999999962e+02	1.017650000000000006e+02	1.017229999999999990e+02	1.021080000000000041e+02	1.017120000000000033e+02	1.016269999999999953e+02	1.016299999999999955e+02	1.019080000000000013e+02	1.017360000000000042e+02	1.016479999999999961e+02	1.017540000000000049e+02	1.016520000000000010e+02	1.017090000000000032e+02	2.358120000000000118e+02	1.016979999999999933e+02	1.019500000000000028e+02	1.601539999999999964e+02	1.016440000000000055e+02	6.146779999999999688e+01	1.016659999999999968e+02	1.017379999999999995e+02	1.016140000000000043e+02	1.019159999999999968e+02	6.144019999999999726e+01	1.018250000000000028e+02	1.016310000000000002e+02	1.019639999999999986e+02	1.016170000000000044e+02	1.017819999999999965e+02	1.017319999999999993e+02	1.604509999999999934e+02	1.016269999999999953e+02	3.599640000000000128e+01	1.016710000000000065e+02	1.016140000000000043e+02
2.261349999999999909e+03	6.651290000000000191e+02	1.669670000000000073e+03	1.669750000000000000e+03	1.333900000000000091e+03	1.333859999999999900e+03	1.941640000000000100e+03	1.333869999999999891e+03	4.214150000000000205e+02	1.333980000000000018e+03	2.382159999999999854e+03	2.544540000000000077e+02	9.806789999999999736e+02	4.221659999999999968e+02	4.214540000000000077e+02	4.214639999999999986e+02	4.216519999999999868e+02	4.215810000000000173e+02	4.227099999999999795e+02	4.215679999999999836e+02	4.214950000000000045e+02	4.216179999999999950e+02	4.228340000000000032e+02	4.215219999999999914e+02	4.216820000000000164e+02	4.214950000000000045e+02	4.215339999999999918e+02	4.215339999999999918e+02	9.805030000000000427e+02	4.215009999999999764e+02	4.226750000000000114e+02	6.658550000000000182e+02	4.214689999999999941e+02	2.548029999999999973e+02	4.214350000000000023e+02	4.215559999999999832e+02	4.214279999999999973e+02	4.216030000000000086e+02	2.546899999999999977e+02	4.215960000000000036e+02	4.214610000000000127e+02	4.218109999999999786e+02	4.214359999999999786e+02	4.218999999999999773e+02	4.215339999999999918e+02	6.654360000000000355e+02	4.214409999999999741e+02	1.491790000000000020e+02	4.214569999999999936e+02	4.214839999999999804e+02
2.400150000000000091e+03	7.059329999999999927e+02	1.772119999999999891e+03	1.772210000000000036e+03	1.415660000000000082e+03	1.415599999999999909e+03	2.060710000000000036e+03	1.415599999999999909e+03	4.471990000000000123e+02	1.415950000000000045e+03	2.528480000000000018e+03	2.700179999999999723e+02	1.040759999999999991e+03	4.477909999999999968e+02	4.472900000000000205e+02	4.474189999999999827e+02	4.476979999999999791e+02	4.475020000000000095e+02	4.488779999999999859e+02	4.474490000000000123e+02	4.473949999999999818e+02	4.472719999999999914e+02	4.484300000000000068e+02	4.475120000000000005e+02	4.475480000000000018e+02	4.474329999999999927e+02	4.475049999999999955e+02	4.476669999999999732e+02	1.040549999999999955e+03	4.475699999999999932e+02	4.485149999999999864e+02	7.063920000000000528e+02	4.474119999999999777e+02	2.704560000000000173e+02	4.472400000000000091e+02	4.476070000000000277e+02	4.472139999999999986e+02	4.476659999999999968e+02	2.701440000000000055e+02	4.475579999999999927e+02	4.473070000000000164e+02	4.474110000000000014e+02	4.473750000000000000e+02	4.478609999999999900e+02	4.474279999999999973e+02	7.062100000000000364e+02	4.474370000000000118e+02	1.582119999999999891e+02	4.474039999999999964e+02	4.472429999999999950e+02
1.946779999999999973e+03	5.729470000000000027e+02	1.437779999999999973e+03	1.437859999999999900e+03	1.148660000000000082e+03	1.148599999999999909e+03	1.671750000000000000e+03	1.148609999999999900e+03	3.629499999999999886e+02	1.148950000000000045e+03	2.050489999999999782e+03	2.191719999999999970e+02	8.446319999999999482e+02	3.632830000000000155e+02	3.630310000000000059e+02	3.631630000000000109e+02	3.633220000000000027e+02	3.631669999999999732e+02	3.640520000000000209e+02	3.631549999999999727e+02	3.631449999999999818e+02	3.630110000000000241e+02	3.637880000000000109e+02	3.632330000000000041e+02	3.632509999999999764e+02	3.631589999999999918e+02	3.632259999999999991e+02	3.633919999999999959e+02	8.443669999999999618e+02	3.633079999999999927e+02	3.637939999999999827e+02	5.732500000000000000e+02	3.631519999999999868e+02	2.195800000000000125e+02	3.629839999999999804e+02	3.633170000000000073e+02	3.629669999999999845e+02	3.633559999999999945e+02	2.191819999999999879e+02	3.632500000000000000e+02	3.630430000000000064e+02	3.631329999999999814e+02	3.631250000000000000e+02	3.634990000000000236e+02	3.631299999999999955e+02	5.729769999999999754e+02	3.631890000000000214e+02	1.283120000000000118e+02	3.631480000000000246e+02	3.629639999999999986e+02
1.000220000000000027e+03	2.951190000000000282e+02	7.396820000000000164e+02	7.397630000000000337e+02	5.911970000000000027e+02	5.911939999999999600e+02	8.596879999999999882e+02	5.911950000000000500e+02	1.870629999999999882e+02	5.912609999999999673e+02	1.052559999999999945e+03	1.130100000000000051e+02	4.350140000000000100e+02	1.873609999999999900e+02	1.871330000000000098e+02	1.872220000000000084e+02	1.871469999999999914e+02	1.871289999999999907e+02	1.876879999999999882e+02	1.871169999999999902e+02	1.872350000000000136e+02	1.870929999999999893e+02	1.877649999999999864e+02	1.871359999999999957e+02	1.873009999999999877e+02	1.872369999999999948e+02	1.872669999999999959e+02	1.872510000000000048e+02	4.347970000000000255e+02	1.872410000000000139e+02	1.877680000000000007e+02	2.955330000000000155e+02	1.871310000000000002e+02	1.133539999999999992e+02	1.870920000000000130e+02	1.871440000000000055e+02	1.870649999999999977e+02	1.873089999999999975e+02	1.130190000000000055e+02	1.872969999999999970e+02	1.870850000000000080e+02	1.870780000000000030e+02	1.872239999999999895e+02	1.873830000000000098e+02	1.871399999999999864e+02	2.953310000000000173e+02	1.871140000000000043e+02	6.613460000000000605e+01	1.871140000000000043e+02	1.870730000000000075e+02
1.424930000000000064e+03	4.198340000000000032e+02	1.053109999999999900e+03	1.052970000000000027e+03	8.413020000000000209e+02	8.412930000000000064e+02	1.224039999999999964e+03	8.412960000000000491e+02	2.659859999999999900e+02	8.414420000000000073e+02	1.500309999999999945e+03	1.606459999999999866e+02	6.187329999999999472e+02	2.660720000000000027e+02	2.660430000000000064e+02	2.660699999999999932e+02	2.661170000000000186e+02	2.660710000000000264e+02	2.665319999999999823e+02	2.661279999999999859e+02	2.660339999999999918e+02	2.660760000000000218e+02	2.663310000000000173e+02	2.662200000000000273e+02	2.660849999999999795e+02	2.661279999999999859e+02	2.661279999999999859e+02	2.662799999999999727e+02	6.185789999999999509e+02	2.662200000000000273e+02	2.664660000000000082e+02	4.198380000000000223e+02	2.661549999999999727e+02	1.607560000000000002e+02	2.660160000000000196e+02	2.663690000000000282e+02	2.659979999999999905e+02	2.662640000000000100e+02	1.606479999999999961e+02	2.661619999999999777e+02	2.660430000000000064e+02	2.660090000000000146e+02	2.660099999999999909e+02	2.665289999999999964e+02	2.660760000000000218e+02	4.198629999999999995e+02	2.661840000000000259e+02	9.403209999999999980e+01	2.662060000000000173e+02	2.659889999999999759e+02
1.887559999999999945e+03	5.554439999999999600e+02	1.394039999999999964e+03	1.394170000000000073e+03	1.113740000000000009e+03	1.113839999999999918e+03	1.620950000000000045e+03	1.113740000000000009e+03	3.519800000000000182e+02	1.113769999999999982e+03	1.988059999999999945e+03	2.125339999999999918e+02	8.187599999999999909e+02	3.521139999999999759e+02	3.520729999999999791e+02	3.522900000000000205e+02	3.523389999999999986e+02	3.524080000000000155e+02	3.530049999999999955e+02	3.521890000000000214e+02	3.523279999999999745e+02	3.521739999999999782e+02	3.525819999999999936e+02	3.523120000000000118e+02	3.524979999999999905e+02	3.523340000000000032e+02	3.524060000000000059e+02	3.526779999999999973e+02	8.191779999999999973e+02	3.524329999999999927e+02	3.530489999999999782e+02	5.557480000000000473e+02	3.521279999999999859e+02	2.129209999999999923e+02	3.519769999999999754e+02	3.524350000000000023e+02	3.519730000000000132e+02	3.524669999999999845e+02	2.125440000000000111e+02	3.525369999999999777e+02	3.521669999999999732e+02	3.519900000000000091e+02	3.522810000000000059e+02	3.526920000000000073e+02	3.523419999999999845e+02	5.561319999999999482e+02	3.521050000000000182e+02	1.243409999999999940e+02	3.522320000000000277e+02	3.519580000000000268e+02
1.934750000000000000e+03	5.693880000000000337e+02	1.428890000000000100e+03	1.429039999999999964e+03	1.141599999999999909e+03	1.141519999999999982e+03	1.661430000000000064e+03	1.141529999999999973e+03	3.607350000000000136e+02	1.141599999999999909e+03	2.037809999999999945e+03	2.180120000000000005e+02	8.393680000000000518e+02	3.607980000000000018e+02	3.607490000000000236e+02	3.607470000000000141e+02	3.610219999999999914e+02	3.608059999999999832e+02	3.615090000000000146e+02	3.608860000000000241e+02	3.607839999999999918e+02	3.609080000000000155e+02	3.610149999999999864e+02	3.608380000000000223e+02	3.608120000000000118e+02	3.608009999999999877e+02	3.607549999999999955e+02	3.608129999999999882e+02	8.391559999999999491e+02	3.608029999999999973e+02	3.612450000000000045e+02	5.693039999999999736e+02	3.607509999999999764e+02	2.180660000000000025e+02	3.607599999999999909e+02	3.608820000000000050e+02	3.607420000000000186e+02	3.608969999999999914e+02	2.178679999999999950e+02	3.608629999999999995e+02	3.607789999999999964e+02	3.612459999999999809e+02	3.607269999999999754e+02	3.611120000000000232e+02	3.608269999999999982e+02	5.693339999999999463e+02	3.607420000000000186e+02	1.277199999999999989e+02	3.607719999999999914e+02	3.607409999999999854e+02
1.882009999999999991e+03	5.539249999999999545e+02	1.390059999999999945e+03	1.390109999999999900e+03	1.110470000000000027e+03	1.110460000000000036e+03	1.616180000000000064e+03	1.110470000000000027e+03	3.509250000000000114e+02	1.110539999999999964e+03	1.982200000000000045e+03	2.120929999999999893e+02	8.165629999999999882e+02	3.509719999999999800e+02	3.509320000000000164e+02	3.509359999999999786e+02	3.512250000000000227e+02	3.509830000000000041e+02	3.516000000000000227e+02	3.510190000000000055e+02	3.509839999999999804e+02	3.512710000000000150e+02	3.511870000000000118e+02	3.509619999999999891e+02	3.509850000000000136e+02	3.509820000000000277e+02	3.509529999999999745e+02	3.509719999999999800e+02	8.163350000000000364e+02	3.509689999999999941e+02	3.513899999999999864e+02	5.539310000000000400e+02	3.509499999999999886e+02	2.121459999999999866e+02	3.509239999999999782e+02	3.510110000000000241e+02	3.509300000000000068e+02	3.509839999999999804e+02	2.119439999999999884e+02	3.509839999999999804e+02	3.509750000000000227e+02	3.511999999999999886e+02	3.509270000000000209e+02	3.512459999999999809e+02	3.509660000000000082e+02	5.538970000000000482e+02	3.509399999999999977e+02	1.242630000000000052e+02	3.509769999999999754e+02	3.509289999999999736e+02
1.270400000000000091e+03	3.744010000000000105e+02	9.390040000000000191e+02	9.389370000000000118e+02	7.503390000000000555e+02	7.502980000000000018e+02	1.091480000000000018e+03	7.503020000000000209e+02	2.372779999999999916e+02	7.505439999999999827e+02	1.337400000000000091e+03	1.433100000000000023e+02	5.518269999999999982e+02	2.374240000000000066e+02	2.372810000000000059e+02	2.372880000000000109e+02	2.372920000000000016e+02	2.372800000000000011e+02	2.375480000000000018e+02	2.372949999999999875e+02	2.373540000000000134e+02	2.374910000000000139e+02	2.377479999999999905e+02	2.372940000000000111e+02	2.373700000000000045e+02	2.373040000000000020e+02	2.373350000000000080e+02	2.373180000000000121e+02	5.516970000000000027e+02	2.373189999999999884e+02	2.376750000000000114e+02	3.744200000000000159e+02	2.372969999999999970e+02	1.436570000000000107e+02	2.372719999999999914e+02	2.373220000000000027e+02	2.373499999999999943e+02	2.373389999999999986e+02	1.433449999999999989e+02	2.373170000000000073e+02	2.372750000000000057e+02	2.375629999999999882e+02	2.372980000000000018e+02	2.374590000000000032e+02	2.372800000000000011e+02	3.742509999999999764e+02	2.372899999999999920e+02	8.389619999999999322e+01	2.373139999999999930e+02	2.372909999999999968e+02
1.540640000000000100e+03	4.536000000000000227e+02	1.138890000000000100e+03	1.138380000000000109e+03	9.094360000000000355e+02	9.094030000000000200e+02	1.323269999999999982e+03	9.094039999999999964e+02	2.874769999999999754e+02	9.096109999999999900e+02	1.622250000000000000e+03	1.736129999999999995e+02	6.686340000000000146e+02	2.876209999999999809e+02	2.875690000000000168e+02	2.877029999999999745e+02	2.879259999999999877e+02	2.877069999999999936e+02	2.886589999999999918e+02	2.876739999999999782e+02	2.876940000000000168e+02	2.878290000000000077e+02	2.880219999999999914e+02	2.876960000000000264e+02	2.878849999999999909e+02	2.878020000000000209e+02	2.878450000000000273e+02	2.879800000000000182e+02	6.686180000000000518e+02	2.878220000000000027e+02	2.885389999999999873e+02	4.537640000000000100e+02	2.876360000000000241e+02	1.737709999999999866e+02	2.875020000000000095e+02	2.875579999999999927e+02	2.875649999999999977e+02	2.879449999999999932e+02	1.736430000000000007e+02	2.879510000000000218e+02	2.876460000000000150e+02	2.876519999999999868e+02	2.876759999999999877e+02	2.881879999999999882e+02	2.877069999999999936e+02	4.539680000000000177e+02	2.876209999999999809e+02	1.019509999999999934e+02	2.876979999999999791e+02	2.874879999999999995e+02
9.003289999999999509e+02	2.657529999999999859e+02	6.663129999999999882e+02	6.660769999999999982e+02	5.323740000000000236e+02	5.323469999999999800e+02	7.739579999999999700e+02	5.323469999999999800e+02	1.684960000000000093e+02	5.324329999999999927e+02	9.472039999999999509e+02	1.018020000000000067e+02	3.915570000000000164e+02	1.685699999999999932e+02	1.685610000000000070e+02	1.686819999999999879e+02	1.687789999999999964e+02	1.686659999999999968e+02	1.692860000000000014e+02	1.686730000000000018e+02	1.686829999999999927e+02	1.687630000000000052e+02	1.687909999999999968e+02	1.686910000000000025e+02	1.688180000000000121e+02	1.686829999999999927e+02	1.687810000000000059e+02	1.689050000000000011e+02	3.915600000000000023e+02	1.687769999999999868e+02	1.690780000000000030e+02	2.659320000000000164e+02	1.685819999999999936e+02	1.018430000000000035e+02	1.685080000000000098e+02	1.685349999999999966e+02	1.685780000000000030e+02	1.687599999999999909e+02	1.018229999999999933e+02	1.687709999999999866e+02	1.686579999999999870e+02	1.686189999999999998e+02	1.686759999999999877e+02	1.689159999999999968e+02	1.686930000000000121e+02	2.657889999999999873e+02	1.685900000000000034e+02	5.973089999999999833e+01	1.685680000000000121e+02	1.684970000000000141e+02
[truncated: 2,988 more rows]
[truncated: 84 more columns]
